# Supplementary material for: Comparison of the Transcriptomes of Ginger (Zingiber officinale Rosc.) and Mango Ginger (Curcuma amada Roxb.) in Response to the Bacterial Wilt Infection
Source: PLoS One. 2014 Jun 18;9(6):e99731. doi: 10.1371/journal.pone.0099731 (PMC4062433; doi:10.1371/journal.pone.0099731)
Supplement: Table S1 — List of genes differentially expressed in C. amada and Z. officinale along with their expression values. (XLS) [file pone.0099731.s003.xls]

## Sheet: Common_All
Feature ID	Description	Match_Uni_Full.ID	Source	Status	Protein names	Gene names	Organism	Hit length	E-value	Bit score	GO Biological Process	GO Cellular Component	GO Molecular Function	Enzyme	Domain	Annotation type	Fold change	pval	FDRP	Zo Norma	Ca Norm
CA-1_1_(paired)_trimmed_(paired)_without_duplicates_contig_33809	gi|154467273|gb|ABS82596.1| putative NBS-LRR protein	A7L9W5	A7L9W5_9ASPA	unreviewed	Putative NBS-LRR protein (Fragment)		Dracaena reflexa var. angustifolia	85	1.19e-25	121.193	GO:0006952 defense response | GO:0006470 protein dephosphorylation	-	GO:0017111 nucleoside-triphosphatase activity | GO:0004721 phosphoprotein phosphatase activity | GO:0043531 ADP binding | GO:0005524 ATP binding	-	pfam13401 AAA_22 | pfam13191 AAA_16	GO & Domain	-4.66667	0.0592	0.107	7	1.5
CA-1_1_(paired)_trimmed_(paired)_without_duplicates_contig_11013	gi|357485967|ref|XP_003613271.1| NBS-LRR resistance protein	G7K1H6	G7K1H6_MEDTR	unreviewed	NBS-LRR resistance protein	MTR_5g034770	Medicago truncatula (Barrel medic) (Medicago tribuloides)	78	1.68e-17	95.4211	-	-	-	-	pfam13855 LRR_8	Domain only		0.221	0.317	0	1.5
CA-1_1_(paired)_trimmed_(paired)_without_duplicates_contig_6392	gi|24461865|gb|AAN62352.1|AF506028_19 NBS-LRR type disease resistance protein	Q8H6R6	Q8H6R6_PONTR	unreviewed	NBS-LRR type disease resistance protein	CTV.11	Poncirus trifoliata (Hardy orange)	116	1.52e-15	89.6446	-	-	-	-	-		6	2.38e-05	9.41e-05	5	30
CA-1_1_(paired)_trimmed_(paired)_without_duplicates_contig_33337	gi|193795177|gb|ACF21695.1| NBS-type resistance protein RGC5	C3RVU4	C3RVU4_MUSAM	unreviewed	NBS-type resistance protein RGC5	RGC5	Musa acuminata subsp. malaccensis (Wild banana) (Musa malaccensis)	126	6.79e-37	156.297	-	-	-	-	pfam12799 LRR_4	Domain only	-3.8	0.0433	0.0829	9.5	2.5
CA-1_1_(paired)_trimmed_(paired)_without_duplicates_contig_18812	gi|44888778|gb|AAS48159.1| LRR protein WM1.7	Q6QM07	Q6QM07_AEGTA	unreviewed	LRR protein WM1.7	WM1.7	Aegilops tauschii (Tausch's goatgrass) (Aegilops squarrosa)	111	7.71e-33	143.411	-	-	-	-	pfam13855 LRR_8 | pfam12799 LRR_4	Domain only	-3.14286	0.0489	0.0913	11	3.5
CA-1_1_(paired)_trimmed_(paired)_without_duplicates_contig_17447	gi|359807028|ref|NP_001241081.1| LRR receptor-like serine/threonine-protein kinase FEI 1-like precursor	C6ZRN3	C6ZRN3_SOYBN	unreviewed	Leucine-rich repeat transmembrane protein kinase		Glycine max (Soybean) (Glycine hispida)	224	9.16e-141	489.56	GO:0006468 protein phosphorylation | GO:0007169 transmembrane receptor protein tyrosine kinase signaling pathway | GO:0009069 serine family amino acid metabolic process	GO:0016023 cytoplasmic membrane-bounded vesicle | GO:0016021 integral to membrane	GO:0004714 transmembrane receptor protein tyrosine kinase activity | GO:0005524 ATP binding | GO:0004674 protein serine/threonine kinase activity	2.7.11.1	pfam00069 Pkinase | pfam07714 Pkinase_Tyr	GO & Enzyme & Domain	-3.78182	2.54e-11	1.98e-10	104	27.5
CA-1_1_(paired)_trimmed_(paired)_without_duplicates_contig_6606	gi|225439922|ref|XP_002275288.1| PREDICTED: peroxidase 21	D7TQI6	D7TQI6_VITVI	unreviewed	Putative uncharacterized protein	VIT_08s0040g02200	Vitis vinifera (Grape)	315	2.3e-155	537.994	GO:0006979 response to oxidative stress | GO:0050832 defense response to fungus | GO:0055114 oxidation-reduction process | GO:0006804 peroxidase reaction	GO:0005829 cytosol	GO:0020037 heme binding | GO:0004601 peroxidase activity	1.11.1.7	pfam00141 peroxidase	GO & Enzyme & Domain	-10.9562	0	0	750.5	68.5
CA-1_1_(paired)_trimmed_(paired)_without_duplicates_contig_25385	gi|115476720|ref|NP_001061956.1| Os08g0453700	Q0J595	Q0J595_ORYSJ	unreviewed	Os08g0453700 protein	Os08g0453700	Oryza sativa subsp. japonica (Rice)	158	5.37e-90	321.151	GO:0006952 defense response | GO:0009408 response to heat | GO:0009845 seed germination | GO:0055114 oxidation-reduction process | GO:0006118 electron transport | GO:0006804 peroxidase reaction | GO:0006979 response to oxidative stress	GO:0016021 integral to membrane | GO:0005739 mitochondrion	GO:0050660 flavin adenine dinucleotide binding | GO:0016174 NAD(P)H oxidase activity | GO:0009055 electron carrier activity | GO:0005506 iron ion binding | GO:0005509 calcium ion binding | GO:0004601 peroxidase activity	-	pfam08022 FAD_binding_8	GO & Domain	-4.30769	2.26e-07	1.18e-06	56	13
CA-1_1_(paired)_trimmed_(paired)_without_duplicates_contig_10438	"gi|255548910|ref|XP_002515511.1| L-ascorbate peroxidase 1, cytosolic, putative "	B9RP42	B9RP42_RICCO	unreviewed	L-ascorbate peroxidase 1, cytosolic, putative (EC 1.11.1.11)	RCOM_0923970	Ricinus communis (Castor bean)	54	9.81e-21	107.419	GO:0055114 oxidation-reduction process | GO:0006979 response to oxidative stress | GO:0006804 peroxidase reaction | GO:0019852 L-ascorbic acid metabolic process	GO:0009536 plastid	GO:0020037 heme binding | GO:0016688 L-ascorbate peroxidase activity	-	-	GO only	9.08	0	0	12.5	113.5
CA-1_1_(paired)_trimmed_(paired)_without_duplicates_contig_13759	gi|28268680|dbj|BAC56865.1| respiratory burst oxidase homolog	Q84KK7	Q84KK7_NICBE	unreviewed	Respiratory burst oxidase homolog	NbrbohB	Nicotiana benthamiana	159	7.76e-51	199.843	GO:0055114 oxidation-reduction process | GO:0006804 peroxidase reaction | GO:0006979 response to oxidative stress | GO:0006118 electron transport	GO:0016021 integral to membrane	GO:0050660 flavin adenine dinucleotide binding | GO:0016174 NAD(P)H oxidase activity | GO:0005506 iron ion binding | GO:0004601 peroxidase activity | GO:0009055 electron carrier activity | GO:0005509 calcium ion binding	-	-	GO only	-17	0.00766	0.0182	8.5	0.5
CA-1_1_(paired)_trimmed_(paired)_without_duplicates_contig_8139	gi|296084891|emb|CBI28300.3| unnamed protein product	D7TCS7	D7TCS7_VITVI	unreviewed	Putative uncharacterized protein	VIT_06s0080g00690	Vitis vinifera (Grape)	188	4.8e-61	231.392	GO:0006979 response to oxidative stress | GO:0055114 oxidation-reduction process | GO:0006804 peroxidase reaction	GO:0009505 plant-type cell wall | GO:0009506 plasmodesma | GO:0016023 cytoplasmic membrane-bounded vesicle | GO:0016020 membrane	GO:0020037 heme binding | GO:0004601 peroxidase activity	1.11.1.7	-	GO & Enzyme	3.70175	2.89e-11	2.25e-10	28.5	105.5
CA-1_1_(paired)_trimmed_(paired)_without_duplicates_contig_9848	"gi|225461830|ref|XP_002285647.1| PREDICTED: peptide methionine sulfoxide reductase B1, chloroplastic-like isoform 1 "	F6H2J9	F6H2J9_VITVI	unreviewed	Putative uncharacterized protein	VIT_19s0014g00170	Vitis vinifera (Grape)	193	2.9e-90	322.04	GO:0006979 response to oxidative stress | GO:0055114 oxidation-reduction process | GO:0006464 protein modification process	GO:0009570 chloroplast stroma	GO:0033743 peptide-methionine (R)-S-oxide reductase activity | GO:0008270 zinc ion binding | GO:0008113 peptide-methionine-(S)-S-oxide reductase activity	1.8.4.12	pfam01641 SelR	GO & Enzyme & Domain	6.22	0	0	125	777.5
CA-1_1_(paired)_trimmed_(paired)_without_duplicates_contig_600	gi|223931156|gb|ACN25040.1| peroxidase	E4W4Z9	E4W4Z9_9ASPA	unreviewed	Peroxidase (EC 1.11.1.7)		Doritis pulcherrima x Phalaenopsis hybrid cultivar	311	4.94e-141	490.448	GO:0055114 oxidation-reduction process | GO:0006979 response to oxidative stress | GO:0006804 peroxidase reaction	-	GO:0020037 heme binding | GO:0004601 peroxidase activity	1.11.1.7	pfam00141 peroxidase	GO & Enzyme & Domain	4.74747	0	0	99	470
CA-1_1_(paired)_trimmed_(paired)_without_duplicates_contig_5843	"gi|108864453|gb|ABA94089.2| respiratory burst oxidase protein D, putative, expressed "	Q2R351	Q2R351_ORYSJ	unreviewed	Respiratory burst oxidase protein D, putative, expressed	LOC_Os11g33120	Oryza sativa subsp. japonica (Rice)	367	6.03e-209	715.734	GO:0055114 oxidation-reduction process | GO:0006804 peroxidase reaction | GO:0006979 response to oxidative stress | GO:0006118 electron transport	GO:0016021 integral to membrane	GO:0050660 flavin adenine dinucleotide binding | GO:0016174 NAD(P)H oxidase activity | GO:0005506 iron ion binding | GO:0004601 peroxidase activity | GO:0009055 electron carrier activity | GO:0005509 calcium ion binding	-	pfam08030 NAD_binding_6 | pfam08022 FAD_binding_8	GO & Domain	3.76923	2.44e-15	2.59e-14	39	147
CA-1_1_(paired)_trimmed_(paired)_without_duplicates_contig_19915	gi|357485243|ref|XP_003612909.1| BHLH transcription factor	G7KF32	G7KF32_MEDTR	unreviewed	BHLH transcription factor	MTR_5g030430	Medicago truncatula (Barrel medic) (Medicago tribuloides)	66	3.7e-22	110.085	"GO:2000068 regulation of defense response to insect | GO:0055114 oxidation-reduction process | GO:0009867 jasmonic acid mediated signaling pathway | GO:0009269 response to desiccation | GO:0009611 response to wounding | GO:0009963 positive regulation of	GO:0005667 transcription factor complex	GO:0003677 DNA binding | GO:0005515 protein binding | GO:0003700 sequence-specific DNA binding transcription factor activity | GO:0032440 2-alkenal reductase [NAD(P)] activity	-	-	GO only	7	0.0339	0.0667	1	7
CA-1_1_(paired)_trimmed_(paired)_without_duplicates_contig_17793	gi|242036415|ref|XP_002465602.1| hypothetical protein SORBIDRAFT_01g041900	C5WRP9	C5WRP9_SORBI	unreviewed	Putative uncharacterized protein Sb01g041900	Sb01g041900 SORBIDRAFT_01g041900	Sorghum bicolor (Sorghum) (Sorghum vulgare)	167	4.39e-80	288.269	GO:0016132 brassinosteroid biosynthetic process | GO:0055114 oxidation-reduction process | GO:0009867 jasmonic acid mediated signaling pathway | GO:0010358 leaf shaping | GO:0009741 response to brassinosteroid stimulus | GO:0009826 unidimensional cell gro	GO:0005783 endoplasmic reticulum	"GO:0010012 steroid 22-alpha hydroxylase activity | GO:0016705 oxidoreductase activity, acting on paired donors, with incorporation or reduction of molecular oxygen | GO:0009055 electron carrier activity | GO:0020037 heme binding"	-	-	GO only	-5.69231	3.76e-06	1.67e-05	37	6.5
CA-1_1_(paired)_trimmed_(paired)_without_duplicates_contig_14619	gi|162461519|ref|NP_001105965.1| LOC100037794	A1YBM1	A1YBM1_MAIZE	unreviewed	Respiratory burst oxidase protein B		Zea mays (Maize)	398	1.15e-234	801.049	GO:0052542 defense response by callose deposition | GO:0055114 oxidation-reduction process | GO:0002679 respiratory burst involved in defense response | GO:0010119 regulation of stomatal movement | GO:0043069 negative regulation of programmed cell death |	GO:0005887 integral to plasma membrane	GO:0016174 NAD(P)H oxidase activity | GO:0005509 calcium ion binding | GO:0004601 peroxidase activity | GO:0009055 electron carrier activity | GO:0050660 flavin adenine dinucleotide binding | GO:0005506 iron ion binding	-	pfam08030 NAD_binding_6 | pfam08022 FAD_binding_8	GO & Domain	-4.18779	0	0	446	106.5
CA-1_1_(paired)_trimmed_(paired)_without_duplicates_contig_4804	gi|346466229|gb|AEO32959.1| hypothetical protein	G3MHJ1	G3MHJ1_9ACAR	unreviewed	Putative uncharacterized protein (Fragment)		Amblyomma maculatum (Gulf Coast tick)	158	5.78e-44	180.292	GO:0055114 oxidation-reduction process | GO:0006118 electron transport	-	"GO:0020037 heme binding | GO:0016705 oxidoreductase activity, acting on paired donors, with incorporation or reduction of molecular oxygen | GO:0009055 electron carrier activity"	-	-	GO only	4.45455	0	0	192.5	857.5
CA-1_1_(paired)_trimmed_(paired)_without_duplicates_contig_3245	gi|326494280|dbj|BAJ90409.1| predicted protein	F2D0K6	F2D0K6_HORVD	unreviewed	Predicted protein (Uncharacterized protein)		Hordeum vulgare var. distichum (Two-rowed barley)	87	4.63e-35	150.965	GO:0055114 oxidation-reduction process	-	GO:0016491 oxidoreductase activity | GO:0005488 binding	-	-	GO only	-4.375	0.0036	0.00931	17.5	4
CA-1_1_(paired)_trimmed_(paired)_without_duplicates_contig_11461	gi|115487048|ref|NP_001066011.1| Os12g0119000	Q2QYH7	C14C2_ORYSJ	reviewed	Cytochrome P450 714C2 (EC 1.14.-.-)	CYP714C2 Os12g0119000 LOC_Os12g02640 OsJ_35025	Oryza sativa subsp. japonica (Rice)	148	6.59e-62	234.058	GO:0045487 gibberellin catabolic process | GO:0055114 oxidation-reduction process | GO:0009826 unidimensional cell growth | GO:0007275 multicellular organismal development | GO:0042432 indole biosynthetic process | GO:0006118 electron transport	GO:0016023 cytoplasmic membrane-bounded vesicle	"GO:0050616 secologanin synthase activity | GO:0016705 oxidoreductase activity, acting on paired donors, with incorporation or reduction of molecular oxygen | GO:0009055 electron carrier activity | GO:0004497 monooxygenase activity | GO:0020037 heme bindi	-	-	GO only	4.17204	0	0	46.5	194
CA-1_1_(paired)_trimmed_(paired)_without_duplicates_contig_20005	"gi|351723695|ref|NP_001237032.1| ferritin-3, chloroplastic "	Q948P6	FRI3_SOYBN	reviewed	Ferritin-3, chloroplastic (EC 1.16.3.1) (SFerH-3)		Glycine max (Soybean) (Glycine hispida)	203	1.46e-111	392.691	GO:0006879 cellular iron ion homeostasis | GO:0006826 iron ion transport | GO:0055114 oxidation-reduction process | GO:0015994 chlorophyll metabolic process	GO:0009507 chloroplast	GO:0008199 ferric iron binding | GO:0004322 ferroxidase activity	1.16.3.1	pfam00210 Ferritin	GO & Enzyme & Domain	-4.27419	2.11e-15	2.24e-14	132.5	31
CA-1_1_(paired)_trimmed_(paired)_without_duplicates_contig_27047	gi|75153207	Q8H8N3	TYW1_ORYSJ	reviewed	tRNA wybutosine-synthesizing protein 1 homolog	TYW1 Os03g0775300 LOC_Os03g56390 OSJNBa0070N04.14	Oryza sativa subsp. japonica (Rice)	115	3.11e-69	252.277	GO:0008033 tRNA processing | GO:0055114 oxidation-reduction process | GO:0006118 electron transport	GO:0009536 plastid	"GO:0003958 NADPH-hemoprotein reductase activity | GO:0005506 iron ion binding | GO:0010181 FMN binding | GO:0051539 4 iron, 4 sulfur cluster binding"	-	pfam08608 Wyosine_form	GO & Domain	-3.85714	0.0153	0.0335	13.5	3.5
CA-1_1_(paired)_trimmed_(paired)_without_duplicates_contig_24558	gi|53793274|dbj|BAD54497.1| putative ZIP-like zinc transporter	Q5Z653	ZIP10_ORYSJ	reviewed	Zinc transporter 10 (ZRT/IRT-like protein 10) (OsZIP10)	ZIP10 Os06g0566300 LOC_Os06g37010 P0513E02.27 P0567G03.8	Oryza sativa subsp. japonica (Rice)	379	1.43e-156	541.993	GO:0071577 zinc ion transmembrane transport | GO:0055114 oxidation-reduction process	GO:0016021 integral to membrane	GO:0032440 2-alkenal reductase [NAD(P)] activity | GO:0005385 zinc ion transmembrane transporter activity	-	pfam02535 Zip	GO & Domain	-5.69725	0	0	310.5	54.5
CA-1_1_(paired)_trimmed_(paired)_without_duplicates_contig_17559	gi|115439983|ref|NP_001044271.1| Os01g0753100	Q5JMM6	Q5JMM6_ORYSJ	unreviewed	Os01g0753100 protein (Putative NOGO-interacting mitochondrial protein)	P0503C12.2 P0435B05.30 Os01g0753100	Oryza sativa subsp. japonica (Rice)	287	1.07e-154	535.772	GO:0055114 oxidation-reduction process | GO:0006118 electron transport	GO:0005739 mitochondrion	GO:0000166 nucleotide binding | GO:0008270 zinc ion binding | GO:0003960 NADPH:quinone reductase activity	-	pfam13602 ADH_zinc_N_2 | pfam00107 ADH_zinc_N	GO & Domain	-3.78182	2.54e-11	1.98e-10	104	27.5
CA-1_1_(paired)_trimmed_(paired)_without_duplicates_contig_30912	gi|115470159|ref|NP_001058678.1| Os07g0101500	Q69L93	Q69L93_ORYSJ	unreviewed	Os07g0101500 protein (Putative sterol 4-alpha-methyl-oxidase)	B1026C12.22 Os07g0101500	Oryza sativa subsp. japonica (Rice)	259	2.6e-158	547.769	GO:0006633 fatty acid biosynthetic process | GO:0055114 oxidation-reduction process	GO:0016021 integral to membrane	GO:0005506 iron ion binding | GO:0000254 C-4 methylsterol oxidase activity	1.14.13.72	pfam04116 FA_hydroxylase	GO & Enzyme & Domain	-11.1908	0	0	968	86.5
CA-1_1_(paired)_trimmed_(paired)_without_duplicates_contig_14530	gi|297724457|ref|NP_001174592.1| Os06g0140000	Q5VPF0	Q5VPF0_ORYSJ	unreviewed	Os06g0140000 protein (Putative HcrVf3 protein)	OSJNBa0041F13.36 Os06g0140000 OsJ_20063	Oryza sativa subsp. japonica (Rice)	274	4.21e-70	258.498	GO:0016310 phosphorylation | GO:0055114 oxidation-reduction process	GO:0016023 cytoplasmic membrane-bounded vesicle	GO:0016301 kinase activity | GO:0032440 2-alkenal reductase [NAD(P)] activity	-	pfam13855 LRR_8 | pfam12799 LRR_4	GO & Domain	127	3.55e-15	3.73e-14	0.5	63.5
CA-1_1_(paired)_trimmed_(paired)_without_duplicates_contig_17694	gi|115442373|ref|NP_001045466.1| Os01g0960400	Q5JN27	Q5JN27_ORYSJ	unreviewed	Os01g0960400 protein (Putative receptor-like protein kinase 1) (Uncharacterized protein) (cDNA clone:J013001N14, full insert sequence)	P0401G10.25-1 Os01g0960400 OsJ_04842	Oryza sativa subsp. japonica (Rice)	188	1.25e-66	246.944	GO:0006468 protein phosphorylation | GO:0055114 oxidation-reduction process | GO:0009069 serine family amino acid metabolic process	GO:0016023 cytoplasmic membrane-bounded vesicle | GO:0016021 integral to membrane	GO:0016491 oxidoreductase activity | GO:0005524 ATP binding | GO:0004674 protein serine/threonine kinase activity	-	-	GO only	3.27273	0.000266	0.000875	11	36
CA-1_1_(paired)_trimmed_(paired)_without_duplicates_contig_35748	gi|115460102|ref|NP_001053651.1| Os04g0581000	Q7FAL4	Q7FAL4_ORYSJ	unreviewed	OSJNBa0064M23.14 protein (Os04g0581000 protein)	OSJNBa0064M23.14 Os04g0581000	Oryza sativa subsp. japonica (Rice)	118	1.75e-65	239.835	GO:0055114 oxidation-reduction process | GO:0009813 flavonoid biosynthetic process	-	GO:0045486 naringenin 3-dioxygenase activity	-	-	GO only		0	0	189	0
CA-1_1_(paired)_trimmed_(paired)_without_duplicates_contig_20947	gi|326502816|dbj|BAJ99036.1| predicted protein	F2CZ51	F2CZ51_HORVD	unreviewed	Predicted protein (Uncharacterized protein)		Hordeum vulgare var. distichum (Two-rowed barley)	187	2.66e-60	229.17	GO:0055114 oxidation-reduction process	-	GO:0016491 oxidoreductase activity	-	-	GO only	-6.15	0	0	307.5	50
CA-1_1_(paired)_trimmed_(paired)_without_duplicates_contig_9279	gi|38343963|emb|CAE01547.2| OSJNBb0022F16.2	Q7X7K8	Q7X7K8_ORYSJ	unreviewed	NADPH--cytochrome P450 reductase (EC 1.6.2.4)	OSJNBb0022F16.2 OSJNBa0060D06.20	Oryza sativa subsp. japonica (Rice)	115	6.79e-68	247.833	GO:0055114 oxidation-reduction process | GO:0006118 electron transport	GO:0005789 endoplasmic reticulum membrane	GO:0003958 NADPH-hemoprotein reductase activity | GO:0005506 iron ion binding | GO:0010181 FMN binding	-	-	GO only	-6	6.1e-05	0.000225	27	4.5
CA-1_1_(paired)_trimmed_(paired)_without_duplicates_contig_33847	gi|20161611|dbj|BAB90531.1| putative MRP-like ABC transporter	Q7FMW1	Q7FMW1_ORYSJ	unreviewed	MRP-like ABC transporter (Putative MRP-like ABC transporter)	mrp2 B1065G12.13	Oryza sativa subsp. japonica (Rice)	123	1.09e-60	225.171	GO:0055085 transmembrane transport | GO:0055114 oxidation-reduction process | GO:0006200 ATP catabolic process	GO:0016021 integral to membrane	"GO:0042626 ATPase activity, coupled to transmembrane movement of substances | GO:0005524 ATP binding | GO:0032440 2-alkenal reductase [NAD(P)] activity"	-	-	GO only	-6	0.00753	0.018	12	2
CA-1_1_(paired)_trimmed_(paired)_without_duplicates_contig_13959	gi|115451669|ref|NP_001049435.1| Os03g0225700	Q8H7R6	Q8H7R6_ORYSJ	unreviewed	Os03g0225700 protein (Putative uncharacterized protein OSJNBa0081P02.15) (WAK-like kinase, putative, expressed) (cDNA clone:J033059I12, full insert sequence)	OSJNBa0081P02.15 Os03g0225700 LOC_Os03g12470	Oryza sativa subsp. japonica (Rice)	134	3.66e-68	248.722	GO:0006468 protein phosphorylation | GO:0055114 oxidation-reduction process | GO:0009069 serine family amino acid metabolic process	GO:0016023 cytoplasmic membrane-bounded vesicle | GO:0005739 mitochondrion	GO:0005524 ATP binding | GO:0032440 2-alkenal reductase [NAD(P)] activity | GO:0004674 protein serine/threonine kinase activity	-	-	GO only	9	0.0736	0.129	0.5	4.5
CA-1_1_(paired)_trimmed_(paired)_without_duplicates_contig_1153	gi|115468044|ref|NP_001057621.1| Os06g0472200	Q69XS7	Q69XS7_ORYSJ	unreviewed	Os06g0472200 protein (Putative 2'-hydroxyisoflavone reductase) (cDNA clone:J033117F05, full insert sequence)	P0613F06.51 Os06g0472200 OsJ_21332	Oryza sativa subsp. japonica (Rice)	93	1.11e-47	187.402	GO:0055114 oxidation-reduction process	GO:0005737 cytoplasm	GO:0016491 oxidoreductase activity | GO:0000166 nucleotide binding	-	-	GO only	-19.3333	6.38e-07	3.14e-06	29	1.5
CA-1_1_(paired)_trimmed_(paired)_without_duplicates_contig_23247	gi|326500364|dbj|BAK06271.1| predicted protein	F2EFZ9	F2EFZ9_HORVD	unreviewed	Predicted protein (Uncharacterized protein)		Hordeum vulgare var. distichum (Two-rowed barley)	94	4.54e-36	153.187	GO:0055114 oxidation-reduction process	-	GO:0000166 nucleotide binding | GO:0008270 zinc ion binding | GO:0051903 S-(hydroxymethyl)glutathione dehydrogenase activity	-	-	GO only	4	0.1	0.167	1.5	6
CA-1_1_(paired)_trimmed_(paired)_without_duplicates_contig_13370	gi|115485031|ref|NP_001067659.1| Os11g0265400	Q53LS6	Q53LS6_ORYSJ	unreviewed	At3g03330/T21P5_25 (Os11g0265400 protein) (Oxidoreductase, short chain dehydrogenase/reductase family protein, expressed) (cDNA clone:J033090L02, full insert sequence)	Os11g0265400 LOC_Os11g16410	Oryza sativa subsp. japonica (Rice)	326	4.81e-158	546.881	GO:0055114 oxidation-reduction process | GO:0008209 androgen metabolic process | GO:0008210 estrogen metabolic process	-	GO:0004303 estradiol 17-beta-dehydrogenase activity | GO:0000166 nucleotide binding	-	pfam00106 adh_short | pfam13561 adh_short_C2 | pfam08659 KR | pfam13460 NAD_binding_10 | pfam07993 NAD_binding_4	GO & Domain	-3.24802	0	0	818.5	252
CA-1_1_(paired)_trimmed_(paired)_without_duplicates_contig_12425	gi|115472765|ref|NP_001059981.1| Os07g0559700	Q6Z401	Q6Z401_ORYSJ	unreviewed	Os07g0559700 protein (Putative monosaccharide transporter 3)	P0567H04.25 Os07g0559700 OsJ_24726	Oryza sativa subsp. japonica (Rice)	238	2.97e-131	458.011	GO:0055085 transmembrane transport | GO:0008643 carbohydrate transport | GO:0055114 oxidation-reduction process	GO:0016023 cytoplasmic membrane-bounded vesicle | GO:0016021 integral to membrane	GO:0005351 sugar:hydrogen symporter activity | GO:0032440 2-alkenal reductase [NAD(P)] activity	-	-	GO only	3.975	2.45e-09	1.58e-08	20	79.5
CA-1_1_(paired)_trimmed_(paired)_without_duplicates_contig_27738	gi|22748334|gb|AAN05336.1| Putative leucine-rich repeat transmembrane protein kinase	Q8H811	Q8H811_ORYSJ	unreviewed	Leucine Rich Repeat family protein, expressed (Putative leucine-rich repeat transmembrane protein kinase) (cDNA clone:J013002E20, full insert sequence)	OJ1743A09.16 LOC_Os03g12250 OsJ_09969	Oryza sativa subsp. japonica (Rice)	141	3.31e-55	211.396	GO:0006412 translation | GO:0006468 protein phosphorylation | GO:0055114 oxidation-reduction process | GO:0009620 response to fungus | GO:0007169 transmembrane receptor protein tyrosine kinase signaling pathway | GO:0009069 serine family amino acid metabo	GO:0016021 integral to membrane | GO:0009506 plasmodesma | GO:0016023 cytoplasmic membrane-bounded vesicle | GO:0022625 cytosolic large ribosomal subunit | GO:0005886 plasma membrane	GO:0004674 protein serine/threonine kinase activity | GO:0003735 structural constituent of ribosome | GO:0004872 receptor activity | GO:0005524 ATP binding | GO:0050321 tau-protein kinase activity | GO:0032440 2-alkenal reductase [NAD(P)] activity	-	pfam13855 LRR_8 | pfam12799 LRR_4	GO & Domain	-3.16667	0.00932	0.0217	19	6
CA-1_1_(paired)_trimmed_(paired)_without_duplicates_contig_13760	gi|19881735|gb|AAM01136.1|AC108884_18 Putative Cell elongation protein DIMINUTO (Cell elongation protein Dwarf1)	Q8RU48	Q8RU48_ORYSJ	unreviewed	Cell elongation protein DIMINUTO, putative, expressed (Putative Cell elongation protein DIMINUTO (Cell elongation protein Dwarf1))	OSJNBb0058B20.18 LOC_Os10g25780 OsJ_31428	Oryza sativa subsp. japonica (Rice)	503		1067.66	GO:0055114 oxidation-reduction process | GO:0006040 amino sugar metabolic process	GO:0016021 integral to membrane	GO:0050614 delta24-sterol reductase activity | GO:0050660 flavin adenine dinucleotide binding | GO:0005516 calmodulin binding | GO:0008762 UDP-N-acetylmuramate dehydrogenase activity	1.3.1.72	pfam01565 FAD_binding_4	GO & Enzyme & Domain	266	0	0	0.5	133
CA-1_1_(paired)_trimmed_(paired)_without_duplicates_contig_24777	gi|226533560|ref|NP_001142976.1| uncharacterized protein LOC100275430	B4G146	B4G146_MAIZE	unreviewed	Uncharacterized protein		Zea mays (Maize)	379	1.18e-217	744.617	GO:0051596 methylglyoxal catabolic process | GO:0055114 oxidation-reduction process | GO:0006040 amino sugar metabolic process | GO:0006090 pyruvate metabolic process | GO:0046487 glyoxylate metabolic process	GO:0005739 mitochondrion | GO:0009339 glycolate oxidase complex	GO:0042802 identical protein binding | GO:0050660 flavin adenine dinucleotide binding | GO:0008891 glycolate oxidase activity | GO:0008762 UDP-N-acetylmuramate dehydrogenase activity | GO:0004458 D-lactate dehydrogenase (cytochrome) activity | GO:0005524	-	pfam02913 FAD-oxidase_C | pfam01565 FAD_binding_4	GO & Domain	-3.36047	1.24e-13	1.16e-12	144.5	43
CA-1_1_(paired)_trimmed_(paired)_without_duplicates_contig_23470	gi|212721756|ref|NP_001132758.1| uncharacterized protein LOC100194245 precursor	B4FI01	B4FI01_MAIZE	unreviewed	Leucine-rich repeat resistance protein (Uncharacterized protein)		Zea mays (Maize)	313	1.18e-174	601.98	GO:0016310 phosphorylation | GO:0007165 signal transduction | GO:0055114 oxidation-reduction process	GO:0016023 cytoplasmic membrane-bounded vesicle	GO:0016301 kinase activity | GO:0032440 2-alkenal reductase [NAD(P)] activity	2.7.11.1	pfam13855 LRR_8 | pfam12799 LRR_4	GO & Enzyme & Domain	-4.64	0	0	174	37.5
CA-1_1_(paired)_trimmed_(paired)_without_duplicates_contig_8950	gi|147866000|emb|CAN83052.1| hypothetical protein VITISV_043115	A5BAZ7	A5BAZ7_VITVI	unreviewed	Putative uncharacterized protein	VIT_13s0019g01260 VITISV_043115	Vitis vinifera (Grape)	310	1.6e-189	651.303	GO:0006665 sphingolipid metabolic process | GO:0010025 wax biosynthetic process | GO:0055114 oxidation-reduction process | GO:0006699 bile acid biosynthetic process | GO:0008209 androgen metabolic process | GO:0008210 estrogen metabolic process | GO:00429	GO:0005886 plasma membrane | GO:0009923 fatty acid elongase complex | GO:0016021 integral to membrane	GO:0003865 3-oxo-5-alpha-steroid 4-dehydrogenase activity | GO:0019166 trans-2-enoyl-CoA reductase (NADPH) activity | GO:0009922 fatty acid elongase activity	-	pfam02544 Steroid_dh	GO & Domain	6.46914	0	0	40.5	262
CA-1_1_(paired)_trimmed_(paired)_without_duplicates_contig_13464	gi|147772122|emb|CAN62492.1| hypothetical protein VITISV_015352	A5AHT6	A5AHT6_VITVI	unreviewed	Putative uncharacterized protein	VIT_00s0220g00130 VITISV_015352	Vitis vinifera (Grape)	339	1.94e-171	591.316	GO:0055114 oxidation-reduction process	-	GO:0032440 2-alkenal reductase [NAD(P)] activity | GO:0000166 nucleotide binding | GO:0008270 zinc ion binding	-	pfam00107 ADH_zinc_N | pfam13602 ADH_zinc_N_2	GO & Domain	-4.826	0	0	1262	261.5
CA-1_1_(paired)_trimmed_(paired)_without_duplicates_contig_17632	gi|225446940|ref|XP_002263849.1| PREDICTED: probable polyol transporter 4	E3VWW3	E3VWW3_VITVI	unreviewed	Putative polyol/monosaccharide transporter	PMT4 VIT_12s0059g00250	Vitis vinifera (Grape)	509	5.47e-247	841.929	GO:0055114 oxidation-reduction process | GO:0055085 transmembrane transport | GO:0008643 carbohydrate transport	GO:0016021 integral to membrane	GO:0022891 substrate-specific transmembrane transporter activity | GO:0032440 2-alkenal reductase [NAD(P)] activity	-	pfam00083 Sugar_tr | pfam07690 MFS_1 | pfam13347 MFS_2 | pfam01925 TauE | pfam13197 DUF4013 | pfam12822 DUF3816 | pfam04608 PgpA	GO & Domain	-3.7089	0	0	541.5	146
CA-1_1_(paired)_trimmed_(paired)_without_duplicates_contig_1344	gi|358346920|ref|XP_003637512.1| Retinol dehydrogenase	G7ZZL2	G7ZZL2_MEDTR	unreviewed	Retinol dehydrogenase	MTR_087s0057	Medicago truncatula (Barrel medic) (Medicago tribuloides)	165	4.39e-80	288.269	"GO:0055114 oxidation-reduction process | GO:0015995 chlorophyll biosynthetic process | GO:0019685 photosynthesis, dark reaction"	-	GO:0016630 protochlorophyllide reductase activity | GO:0000166 nucleotide binding	-	-	GO only	3.30952	0	0	63	208.5
CA-1_1_(paired)_trimmed_(paired)_without_duplicates_contig_8584	"gi|104294980|gb|ABF71996.1| oxidoreductase, 2OG-Fe(II) oxygenase family protein "	Q1ENY0	Q1ENY0_MUSAC	unreviewed	Oxidoreductase, 2OG-Fe(II) oxygenase family protein	MA4_111B14.22	Musa acuminata (Banana) (Musa cavendishii)	105	1.83e-61	226.504	GO:0007568 aging | GO:0051555 flavonol biosynthetic process | GO:0009267 cellular response to starvation | GO:0055114 oxidation-reduction process	-	"GO:0045431 flavonol synthase activity | GO:0005506 iron ion binding | GO:0016702 oxidoreductase activity, acting on single donors with incorporation of molecular oxygen, incorporation of two atoms of oxygen"	-	pfam03171 2OG-FeII_Oxy	GO & Domain	-4.27273	0.00083	0.00248	23.5	5.5
CA-1_1_(paired)_trimmed_(paired)_without_duplicates_contig_6273	gi|102139789|gb|ABF69974.1| amine oxidase family protein	Q1EPI3	Q1EPI3_MUSAC	unreviewed	Amine oxidase family protein	MA4_106O17.10	Musa acuminata (Banana) (Musa cavendishii)	327	1.73e-196	674.409	GO:0006598 polyamine catabolic process | GO:0055114 oxidation-reduction process	GO:0005777 peroxisome	GO:0008131 primary amine oxidase activity | GO:0046592 polyamine oxidase activity	-	pfam01593 Amino_oxidase | pfam13450 NAD_binding_8	GO & Domain	-6.69919	0	0	1236	184.5
CA-1_1_(paired)_trimmed_(paired)_without_duplicates_contig_1214	gi|357451971|ref|XP_003596262.1| Receptor-like serine/threonine kinase	G7IQZ2	G7IQZ2_MEDTR	unreviewed	Receptor-like serine/threonine kinase	MTR_2g075250	Medicago truncatula (Barrel medic) (Medicago tribuloides)	171	1.03e-100	356.699	GO:0006468 protein phosphorylation | GO:0055114 oxidation-reduction process | GO:0007178 transmembrane receptor protein serine/threonine kinase signaling pathway | GO:0009069 serine family amino acid metabolic process	-	GO:0004715 non-membrane spanning protein tyrosine kinase activity | GO:0005524 ATP binding | GO:0004709 MAP kinase kinase kinase activity | GO:0032440 2-alkenal reductase [NAD(P)] activity	-	pfam07714 Pkinase_Tyr | pfam00069 Pkinase	GO & Domain	5.54974	0	0	95.5	530
CA-1_1_(paired)_trimmed_(paired)_without_duplicates_contig_18681	gi|332002324|gb|AED99253.1| Mn-superoxide dismutase	F5ANW8	F5ANW8_MUSAC	unreviewed	Superoxide dismutase (EC 1.15.1.1) (Fragment)	Mn-SOD	Musa acuminata (Banana) (Musa cavendishii)	92	5.03e-54	209.619	GO:0019430 removal of superoxide radicals | GO:0055114 oxidation-reduction process	GO:0005759 mitochondrial matrix	GO:0046872 metal ion binding | GO:0004784 superoxide dismutase activity	-	pfam02777 Sod_Fe_C	GO & Domain	12	0.00228	0.00619	1	12
CA-1_1_(paired)_trimmed_(paired)_without_duplicates_contig_6128	gi|17644125|gb|AAL38987.1| cytochrome P450-1	Q8VZY2	Q8VZY2_MUSAC	unreviewed	Cytochrome P450-1		Musa acuminata (Banana) (Musa cavendishii)	229	9.59e-79	283.826	GO:0055114 oxidation-reduction process | GO:0006570 tyrosine metabolic process | GO:0006118 electron transport	GO:0016023 cytoplasmic membrane-bounded vesicle	GO:0050592 4-hydroxyphenylacetaldehyde oxime monooxygenase activity | GO:0009055 electron carrier activity | GO:0020037 heme binding | GO:0047085 hydroxyphenylacetonitrile 2-monooxygenase activity	-	pfam00067 p450	GO & Domain	25.35	0	0	10	253.5
CA-1_1_(paired)_trimmed_(paired)_without_duplicates_contig_10552	gi|102139844|gb|ABF70002.1| zinc finger (ZPR1 type) family protein	Q1EPF5	Q1EPF5_MUSAC	unreviewed	Zinc finger (ZPR1 type) family protein	MA4_8L21.4	Musa acuminata (Banana) (Musa cavendishii)	468	7.89e-256	871.256	GO:0055114 oxidation-reduction process | GO:0006118 electron transport	GO:0005829 cytosol	"GO:0020037 heme binding | GO:0016705 oxidoreductase activity, acting on paired donors, with incorporation or reduction of molecular oxygen | GO:0004497 monooxygenase activity | GO:0009055 electron carrier activity | GO:0008270 zinc ion binding"	-	pfam03367 zf-ZPR1	GO & Domain	-4.16096	0	0	607.5	146
CA-1_1_(paired)_trimmed_(paired)_without_duplicates_contig_4613	gi|58003345|gb|AAW62234.1| NADPH-protochlorophyllide oxidoreductase	Q5G286	Q5G286_MUSAC	unreviewed	NADPH-protochlorophyllide oxidoreductase		Musa acuminata (Banana) (Musa cavendishii)	153	1.27e-95	339.814	"GO:0015995 chlorophyll biosynthetic process | GO:0009723 response to ethylene stimulus | GO:0055114 oxidation-reduction process | GO:0019685 photosynthesis, dark reaction"	GO:0009941 chloroplast envelope | GO:0009535 chloroplast thylakoid membrane	GO:0016630 protochlorophyllide reductase activity | GO:0000166 nucleotide binding	-	-	GO only	-34.0952	0	0	358	10.5
CA-1_1_(paired)_trimmed_(paired)_without_duplicates_contig_9518	gi|193290666|gb|ACF17641.1| putative branched-chain alpha-keto acid dehydrogenase E1 beta subunit	B5LAT4	B5LAT4_CAPAN	unreviewed	Putative branched-chain alpha-keto acid dehydrogenase E1 beta subunit		Capsicum annuum (Bell pepper)	339	1.41e-201	691.295	GO:0055114 oxidation-reduction process | GO:0006094 gluconeogenesis | GO:0006096 glycolysis | GO:0009097 isoleucine biosynthetic process | GO:0009098 leucine biosynthetic process | GO:0009099 valine biosynthetic process | GO:0006550 isoleucine catabolic p	GO:0045254 pyruvate dehydrogenase complex | GO:0017086 3-methyl-2-oxobutanoate dehydrogenase (lipoamide) complex	GO:0004739 pyruvate dehydrogenase (acetyl-transferring) activity | GO:0003863 3-methyl-2-oxobutanoate dehydrogenase (2-methylpropanoyl-transferring) activity	1.2.4.4	pfam02779 Transket_pyr | pfam02780 Transketolase_C	GO & Enzyme & Domain	4.73318	0	0	215.5	1020
CA-1_1_(paired)_trimmed_(paired)_without_duplicates_contig_14296	gi|217426435|gb|ACK44411.1| glutamine synthetase	B7T058	B7T058_MUSPR	unreviewed	Glutamine synthetase (Fragment)	ABB	Musa ABB Group	304	7.84e-170	585.984	GO:0016132 brassinosteroid biosynthetic process | GO:0055114 oxidation-reduction process | GO:0006118 electron transport	GO:0016021 integral to membrane	"GO:0009055 electron carrier activity | GO:0004497 monooxygenase activity | GO:0020037 heme binding | GO:0016705 oxidoreductase activity, acting on paired donors, with incorporation or reduction of molecular oxygen"	-	pfam00067 p450	GO & Domain	-7.74242	0	0	255.5	33
CA-1_1_(paired)_trimmed_(paired)_without_duplicates_contig_13843	gi|295413824|gb|ADG08112.1| 4-coumarate 3-hydroxylase	D6QY03	D6QY03_EUCGL	unreviewed	4-coumarate 3-hydroxylase		Eucalyptus globulus (Blue gum)	463	1.56e-249	850.372	GO:0009813 flavonoid biosynthetic process | GO:0009809 lignin biosynthetic process | GO:0009805 coumarin biosynthetic process | GO:0055114 oxidation-reduction process | GO:0006118 electron transport	GO:0005792 microsome | GO:0005886 plasma membrane | GO:0016021 integral to membrane | GO:0005783 endoplasmic reticulum | GO:0005739 mitochondrion	GO:0016711 flavonoid 3'-monooxygenase activity | GO:0009055 electron carrier activity | GO:0020037 heme binding | GO:0046409 p-coumarate 3-hydroxylase activity	-	pfam00067 p450	GO & Domain	-3.74194	0	0	290	77.5
CA-1_1_(paired)_trimmed_(paired)_without_duplicates_contig_3618	gi|60476118|gb|AAX21200.1| putative protein	Q2TM92	Q2TM92_9ASPA	unreviewed	Putative uncharacterized protein (Fragment)		Phormium cookianum	48	1.94e-20	105.197	GO:0055085 transmembrane transport | GO:0055114 oxidation-reduction process | GO:0006200 ATP catabolic process	GO:0016021 integral to membrane	"GO:0042626 ATPase activity, coupled to transmembrane movement of substances | GO:0005524 ATP binding | GO:0032440 2-alkenal reductase [NAD(P)] activity"	-	-	GO only	3.3125	8.42e-06	3.55e-05	16	53
CA-1_1_(paired)_trimmed_(paired)_without_duplicates_contig_17704	gi|326506834|dbj|BAJ91458.1| predicted protein	F2D8N7	F2D8N7_HORVD	unreviewed	Predicted protein		Hordeum vulgare var. distichum (Two-rowed barley)	113	4.55e-48	191.401	GO:0055114 oxidation-reduction process | GO:0006550 isoleucine catabolic process | GO:0006552 leucine catabolic process | GO:0006568 tryptophan metabolic process | GO:0006570 tyrosine metabolic process | GO:0006574 valine catabolic process | GO:0006769 ni	GO:0005829 cytosol	"GO:0050660 flavin adenine dinucleotide binding | GO:0016614 oxidoreductase activity, acting on CH-OH group of donors | GO:0004031 aldehyde oxidase activity | GO:0005506 iron ion binding | GO:0009055 electron carrier activity | GO:0051537 2 iron, 2 sulfur	-	-	GO only	-3.88406	0	0	268	69
CA-1_1_(paired)_trimmed_(paired)_without_duplicates_contig_34629	gi|326510065|dbj|BAJ87249.1| predicted protein	F2CWM8	F2CWM8_HORVD	unreviewed	Predicted protein (Fragment)		Hordeum vulgare var. distichum (Two-rowed barley)	99	2.34e-45	180.292	GO:0055114 oxidation-reduction process | GO:0006118 electron transport	GO:0009941 chloroplast envelope | GO:0005773 vacuole | GO:0005886 plasma membrane | GO:0005829 cytosol | GO:0009535 chloroplast thylakoid membrane	GO:0003960 NADPH:quinone reductase activity | GO:0008270 zinc ion binding	-	-	GO only	-8.56522	1.11e-16	1.27e-15	98.5	11.5
CA-1_1_(paired)_trimmed_(paired)_without_duplicates_contig_7134	gi|326527479|dbj|BAK08014.1| predicted protein	F2EKZ2	F2EKZ2_HORVD	unreviewed	Predicted protein		Hordeum vulgare var. distichum (Two-rowed barley)	415	6.09e-136	473.563	"GO:0009611 response to wounding | GO:0009737 response to abscisic acid stimulus | GO:0006355 regulation of transcription, DNA-dependent | GO:0055114 oxidation-reduction process"	GO:0005667 transcription factor complex	GO:0003700 sequence-specific DNA binding transcription factor activity | GO:0003677 DNA binding | GO:0032440 2-alkenal reductase [NAD(P)] activity	-	pfam00010 HLH	GO & Domain	-3.31858	0	0	375	113
CA-1_1_(paired)_trimmed_(paired)_without_duplicates_contig_23880	gi|326494518|dbj|BAJ94378.1| predicted protein	F2DH07	F2DH07_HORVD	unreviewed	Predicted protein		Hordeum vulgare var. distichum (Two-rowed barley)	148	9.2e-64	236.28	GO:0055085 transmembrane transport | GO:0008643 carbohydrate transport | GO:0055114 oxidation-reduction process	GO:0016021 integral to membrane	GO:0005351 sugar:hydrogen symporter activity | GO:0032440 2-alkenal reductase [NAD(P)] activity	-	-	GO only	-16.3333	6.46e-06	2.77e-05	24.5	1.5
CA-1_1_(paired)_trimmed_(paired)_without_duplicates_contig_35153	gi|326508830|dbj|BAJ86808.1| predicted protein	F2CVD7	F2CVD7_HORVD	unreviewed	Predicted protein		Hordeum vulgare var. distichum (Two-rowed barley)	100	2.87e-31	137.634	GO:0006468 protein phosphorylation | GO:0055114 oxidation-reduction process | GO:0007178 transmembrane receptor protein serine/threonine kinase signaling pathway | GO:0009069 serine family amino acid metabolic process	GO:0016023 cytoplasmic membrane-bounded vesicle | GO:0016021 integral to membrane	GO:0004872 receptor activity | GO:0004713 protein tyrosine kinase activity | GO:0005524 ATP binding | GO:0004709 MAP kinase kinase kinase activity | GO:0032440 2-alkenal reductase [NAD(P)] activity	-	pfam13855 LRR_8 | pfam12799 LRR_4	GO & Domain	-8	0.099	0.165	4	0.5
CA-1_1_(paired)_trimmed_(paired)_without_duplicates_contig_17099	gi|326524119|dbj|BAJ97070.1| predicted protein	F2DPP9	F2DPP9_HORVD	unreviewed	Predicted protein (Fragment)		Hordeum vulgare var. distichum (Two-rowed barley)	253	2.57e-130	454.9	GO:0006598 polyamine catabolic process | GO:0055114 oxidation-reduction process	GO:0005777 peroxisome	GO:0008131 primary amine oxidase activity | GO:0046592 polyamine oxidase activity	-	-	GO only	-3.04453	0	0	376	123.5
CA-1_1_(paired)_trimmed_(paired)_without_duplicates_contig_28140	"gi|255563893|ref|XP_002522946.1| Heat-shock protein 105 kDa, putative "	B9SAC7	B9SAC7_RICCO	unreviewed	Heat-shock protein 105 kDa, putative (EC 1.3.1.74)	RCOM_0584640	Ricinus communis (Castor bean)	209	6.57e-100	354.033	GO:0006950 response to stress | GO:0055114 oxidation-reduction process	-	GO:0032440 2-alkenal reductase [NAD(P)] activity | GO:0005524 ATP binding	-	-	GO only	-6.5	8.68e-07	4.19e-06	39	6
CA-1_1_(paired)_trimmed_(paired)_without_duplicates_contig_34612	"gi|255571166|ref|XP_002526533.1| multidrug resistance-associated protein 2, 6 (mrp2, 6), abc-transoprter, putative "	B9SKL4	B9SKL4_RICCO	unreviewed	Multidrug resistance-associated protein 2, 6 (Mrp2, 6), abc-transoprter, putative (EC 1.3.1.74)	RCOM_0541580	Ricinus communis (Castor bean)	250	2.67e-141	491.337	GO:0055085 transmembrane transport | GO:0055114 oxidation-reduction process | GO:0009651 response to salt stress | GO:0006200 ATP catabolic process | GO:0030007 cellular potassium ion homeostasis | GO:0007165 signal transduction	GO:0016021 integral to membrane | GO:0000325 plant-type vacuole | GO:0043190 ATP-binding cassette (ABC) transporter complex | GO:0005774 vacuolar membrane	"GO:0008281 sulfonylurea receptor activity | GO:0042626 ATPase activity, coupled to transmembrane movement of substances | GO:0005524 ATP binding | GO:0032440 2-alkenal reductase [NAD(P)] activity"	-	-	GO only	-6.33333	6.91e-08	3.82e-07	47.5	7.5
CA-1_1_(paired)_trimmed_(paired)_without_duplicates_contig_31510	"gi|255544986|ref|XP_002513554.1| glutamate synthase, putative "	B9RII5	B9RII5_RICCO	unreviewed	Glutamate synthase, putative (EC 1.4.1.14)	RCOM_1579610	Ricinus communis (Castor bean)	183	4.09e-101	358.032	GO:0006537 glutamate biosynthetic process | GO:0006541 glutamine metabolic process | GO:0055114 oxidation-reduction process | GO:0006118 electron transport	GO:0009501 amyloplast	"GO:0050660 flavin adenine dinucleotide binding | GO:0016040 glutamate synthase (NADH) activity | GO:0005506 iron ion binding | GO:0010181 FMN binding | GO:0051538 3 iron, 4 sulfur cluster binding"	-	-	GO only	-3.5	0.00841	0.0198	17.5	5
CA-1_1_(paired)_trimmed_(paired)_without_duplicates_contig_4335	"gi|255554739|ref|XP_002518407.1| short-chain dehydrogenase, putative "	B9RXD8	B9RXD8_RICCO	unreviewed	Short-chain dehydrogenase, putative (EC 1.1.1.184)	RCOM_0902850	Ricinus communis (Castor bean)	127	2.06e-64	236.28	GO:0080024 indolebutyric acid metabolic process | GO:0048767 root hair elongation | GO:0080026 response to indolebutyric acid stimulus | GO:0055114 oxidation-reduction process | GO:0006691 leukotriene metabolic process | GO:0006693 prostaglandin metabolic	GO:0005777 peroxisome	GO:0004090 carbonyl reductase (NADPH) activity | GO:0000166 nucleotide binding	-	pfam13561 adh_short_C2	GO & Domain	3.66667	0.00883	0.0207	4.5	16.5
CA-1_1_(paired)_trimmed_(paired)_without_duplicates_contig_21746	"gi|255577920|ref|XP_002529832.1| electron carrier, putative "	B9SV13	B9SV13_RICCO	unreviewed	Electron carrier, putative	RCOM_0258730	Ricinus communis (Castor bean)	257	3.07e-99	351.811	GO:0006066 alcohol metabolic process | GO:0009409 response to cold | GO:0055114 oxidation-reduction process | GO:0006118 electron transport	GO:0005792 microsome | GO:0016021 integral to membrane | GO:0005783 endoplasmic reticulum | GO:0005739 mitochondrion	GO:0050660 flavin adenine dinucleotide binding | GO:0009055 electron carrier activity | GO:0046577 long-chain-alcohol oxidase activity	-	-	GO only	-10.3684	0	0	98.5	9.5
CA-1_1_(paired)_trimmed_(paired)_without_duplicates_contig_32635	gi|212275636|ref|NP_001130183.1| uncharacterized protein LOC100191277	B4F885	B4F885_MAIZE	unreviewed	Uncharacterized protein		Zea mays (Maize)	164	8.12e-40	166.517	GO:0055114 oxidation-reduction process	-	GO:0005543 phospholipid binding | GO:0032440 2-alkenal reductase [NAD(P)] activity	-	-	GO only	-3.88889	0.00558	0.0138	17.5	4.5
CA-1_1_(paired)_trimmed_(paired)_without_duplicates_contig_32114	gi|226496131|ref|NP_001148525.1| endoplasmic oxidoreductin-1	B6T402	B6T402_MAIZE	unreviewed	Endoplasmic oxidoreductin-1		Zea mays (Maize)	192	4.36e-95	338.036	GO:0006467 protein thiol-disulfide exchange | GO:0055114 oxidation-reduction process	GO:0005789 endoplasmic reticulum membrane	"GO:0050660 flavin adenine dinucleotide binding | GO:0016671 oxidoreductase activity, acting on a sulfur group of donors, disulfide as acceptor"	-	-	GO only	-16.2222	7.22e-15	7.4e-14	73	4.5
CA-1_1_(paired)_trimmed_(paired)_without_duplicates_contig_3545	gi|195614082|gb|ACG28871.1| cytochrome P450 CYP97A16	B6SVI8	B6SVI8_MAIZE	unreviewed	Cytochrome P450 CYP97A16		Zea mays (Maize)	344	8.04e-211	721.955	GO:0016123 xanthophyll biosynthetic process | GO:0055114 oxidation-reduction process | GO:0006118 electron transport	GO:0009941 chloroplast envelope	GO:0009055 electron carrier activity | GO:0020037 heme binding | GO:0019825 oxygen binding | GO:0010291 carotene beta-ring hydroxylase activity | GO:0070330 aromatase activity	-	pfam00067 p450	GO & Domain	-8.77083	0	0	842	96
CA-1_1_(paired)_trimmed_(paired)_without_duplicates_contig_3790	gi|26985221|gb|AAN86275.1| non-cell-autonomous heat shock cognate protein 70	Q8GSN3	Q8GSN3_CUCMA	unreviewed	Non-cell-autonomous heat shock cognate protein 70	Hsc70-1	Cucurbita maxima (Pumpkin) (Winter squash)	283	2.01e-182	627.753	GO:0006950 response to stress | GO:0055114 oxidation-reduction process	-	GO:0005524 ATP binding | GO:0032440 2-alkenal reductase [NAD(P)] activity	-	pfam06723 MreB_Mbl	GO & Domain	16.5	0	0	14	231
CA-1_1_(paired)_trimmed_(paired)_without_duplicates_contig_34142	gi|237625978|gb|ACR02667.1| 3-hydroxy-3-methylglutaryl-coenzyme A reductase	C6G1Y4	C6G1Y4_9LILI	unreviewed	3-hydroxy-3-methylglutaryl-coenzyme A reductase (EC 1.1.1.34)	HMGR	Amomum villosum	182	3.18e-110	388.248	GO:0008299 isoprenoid biosynthetic process | GO:0015936 coenzyme A metabolic process | GO:0055114 oxidation-reduction process | GO:0006694 steroid biosynthetic process	GO:0005789 endoplasmic reticulum membrane | GO:0016021 integral to membrane | GO:0005739 mitochondrion	GO:0050661 NADP binding | GO:0004420 hydroxymethylglutaryl-CoA reductase (NADPH) activity	-	-	GO only	-12.5714	1.11e-16	1.27e-15	88	7
CA-1_1_(paired)_trimmed_(paired)_without_duplicates_contig_31837	gi|192912966|gb|ACF06591.1| cytosolic ascorbate peroxidase	B3TM10	B3TM10_ELAGV	unreviewed	Cytosolic ascorbate peroxidase		Elaeis guineensis var. tenera (Oil palm)	56	1.52e-24	117.639	GO:0042744 hydrogen peroxide catabolic process | GO:0055114 oxidation-reduction process | GO:0006804 peroxidase reaction | GO:0019852 L-ascorbic acid metabolic process	GO:0005737 cytoplasm	GO:0020037 heme binding | GO:0016688 L-ascorbate peroxidase activity	-	-	GO only	3.16667	0.066	0.118	3	9.5
CA-1_1_(paired)_trimmed_(paired)_without_duplicates_contig_4155	gi|148927394|gb|ABR19828.1| cysteine proteinase	A6N8F9	A6N8F9_ELAGV	unreviewed	Cysteine proteinase	CPRF	Elaeis guineensis var. tenera (Oil palm)	127	1.61e-73	266.496	GO:0006508 proteolysis | GO:0009651 response to salt stress | GO:0055114 oxidation-reduction process	GO:0005773 vacuole | GO:0005829 cytosol	GO:0005515 protein binding | GO:0032440 2-alkenal reductase [NAD(P)] activity | GO:0004197 cysteine-type endopeptidase activity	-	pfam00112 Peptidase_C1	GO & Domain	-3.025	6.36e-06	2.73e-05	60.5	20
CA-1_1_(paired)_trimmed_(paired)_without_duplicates_contig_12303	"gi|374256041|gb|AEZ00882.1| putative heat shock protein hsp70, partial "	H6TNQ3	H6TNQ3_ELAGV	unreviewed	Putative heat shock protein hsp70 (Fragment)		Elaeis guineensis var. tenera (Oil palm)	164	1.06e-83	300.267	GO:0006950 response to stress | GO:0055114 oxidation-reduction process	-	GO:0032440 2-alkenal reductase [NAD(P)] activity | GO:0005524 ATP binding	-	-	GO only	5.61905	5.97e-09	3.7e-08	10.5	59
CA-1_1_(paired)_trimmed_(paired)_without_duplicates_contig_7572	gi|2586123|gb|AAB82764.1| b-keto acyl reductase	O24480	O24480_ALLPO	unreviewed	B-keto acyl reductase (Fragment)	glossy8	Allium porrum (Leek)	86	1.03e-47	190.512	GO:0055114 oxidation-reduction process | GO:0008209 androgen metabolic process | GO:0008210 estrogen metabolic process	-	GO:0004303 estradiol 17-beta-dehydrogenase activity | GO:0000166 nucleotide binding	-	-	GO only	-3.05882	2.51e-05	9.9e-05	52	17
CA-1_1_(paired)_trimmed_(paired)_without_duplicates_contig_3843	gi|239056180|emb|CAQ58615.1| ATP binding / kinase/ protein serine / threonine kinase	C5DB47	C5DB47_VITVI	unreviewed	ATP binding / kinase/ protein serine / threonine kinase	26N20_130	Vitis vinifera (Grape)	438	1.58e-161	558.434	GO:0006468 protein phosphorylation | GO:0055114 oxidation-reduction process | GO:0007178 transmembrane receptor protein serine/threonine kinase signaling pathway | GO:0009069 serine family amino acid metabolic process	GO:0016023 cytoplasmic membrane-bounded vesicle | GO:0016021 integral to membrane | GO:0005739 mitochondrion	GO:0004872 receptor activity | GO:0005524 ATP binding | GO:0004709 MAP kinase kinase kinase activity | GO:0032440 2-alkenal reductase [NAD(P)] activity	2.7.11.1	pfam00069 Pkinase | pfam07714 Pkinase_Tyr	GO & Enzyme & Domain	33.3333	0	0	4.5	150
CA-1_1_(paired)_trimmed_(paired)_without_duplicates_contig_32869	gi|225446349|ref|XP_002274029.1| PREDICTED: riboflavin synthase alpha chain	F6H5B6	F6H5B6_VITVI	unreviewed	Putative uncharacterized protein	VIT_12s0028g03780	Vitis vinifera (Grape)	89	8.38e-41	167.406	GO:0009231 riboflavin biosynthetic process | GO:0055114 oxidation-reduction process	GO:0009507 chloroplast | GO:0009349 riboflavin synthase complex	GO:0005488 binding | GO:0004746 riboflavin synthase activity | GO:0016491 oxidoreductase activity	-	pfam00677 Lum_binding	GO & Domain	-3.8	0.0433	0.0829	9.5	2.5
CA-1_1_(paired)_trimmed_(paired)_without_duplicates_contig_9229	gi|297734260|emb|CBI15507.3| unnamed protein product	D7SJ46	D7SJ46_VITVI	unreviewed	Putative uncharacterized protein	VIT_17s0000g03110	Vitis vinifera (Grape)	98	1.85e-55	210.508	GO:0055114 oxidation-reduction process | GO:0006629 lipid metabolic process | GO:0006554 lysine catabolic process | GO:0019538 protein metabolic process	-	GO:0008475 procollagen-lysine 5-dioxygenase activity | GO:0031418 L-ascorbic acid binding | GO:0005506 iron ion binding	-	pfam03171 2OG-FeII_Oxy	GO & Domain	-4	0.0201	0.0427	12	3
CA-1_1_(paired)_trimmed_(paired)_without_duplicates_contig_34563	gi|149347186|gb|ABR23669.1| Myc2 bHLH protein	A6NAB4	A6NAB4_VITVI	unreviewed	Myc2 bHLH protein	Myc2	Vitis vinifera (Grape)	132	4.06e-38	161.629	"GO:0009611 response to wounding | GO:0009737 response to abscisic acid stimulus | GO:0006355 regulation of transcription, DNA-dependent | GO:0055114 oxidation-reduction process"	GO:0005667 transcription factor complex	GO:0003700 sequence-specific DNA binding transcription factor activity | GO:0003677 DNA binding | GO:0032440 2-alkenal reductase [NAD(P)] activity	-	-	GO only	-8	0.00427	0.0109	12	1.5
CA-1_1_(paired)_trimmed_(paired)_without_duplicates_contig_14098	gi|225446195|ref|XP_002262878.1| PREDICTED: S-acyltransferase TIP1	D7T4Y3	D7T4Y3_VITVI	unreviewed	Putative uncharacterized protein	VIT_11s0118g00470	Vitis vinifera (Grape)	344	1.54e-178	614.866	GO:0055114 oxidation-reduction process	GO:0016020 membrane	GO:0032440 2-alkenal reductase [NAD(P)] activity | GO:0008270 zinc ion binding | GO:0016740 transferase activity	-	pfam12796 Ank_2 | pfam13637 Ank_4 | pfam13857 Ank_5 | pfam00023 Ank | pfam13606 Ank_3	GO & Domain	9.70588	8.66e-15	8.83e-14	8.5	82.5
CA-1_1_(paired)_trimmed_(paired)_without_duplicates_contig_5796	gi|225452859|ref|XP_002283748.1| PREDICTED: polypyrimidine tract-binding protein homolog 1 isoform 1	D7SXE2	D7SXE2_VITVI	unreviewed	Putative uncharacterized protein	VIT_14s0108g01030	Vitis vinifera (Grape)	108	3.03e-57	213.618	GO:0055114 oxidation-reduction process	-	GO:0003676 nucleic acid binding | GO:0032440 2-alkenal reductase [NAD(P)] activity | GO:0000166 nucleotide binding	-	-	GO only	-7.5	0.0258	0.0529	7.5	1
CA-1_1_(paired)_trimmed_(paired)_without_duplicates_contig_29462	gi|359480305|ref|XP_002272123.2| PREDICTED: long-chain-alcohol oxidase FAO2-like	F6HZM3	F6HZM3_VITVI	unreviewed	Putative uncharacterized protein	VIT_07s0005g03780	Vitis vinifera (Grape)	125	1.14e-56	214.063	GO:0055114 oxidation-reduction process	GO:0016021 integral to membrane | GO:0005739 mitochondrion	GO:0050660 flavin adenine dinucleotide binding | GO:0046577 long-chain-alcohol oxidase activity	-	pfam05199 GMC_oxred_C	GO & Domain	-20	3.81e-07	1.93e-06	30	1.5
CA-1_1_(paired)_trimmed_(paired)_without_duplicates_contig_15380	"gi|225441611|ref|XP_002276818.1| PREDICTED: adenylyl-sulfate kinase 1, chloroplastic "	D7TI69	D7TI69_VITVI	unreviewed	Adenylyl-sulfate kinase (EC 2.7.1.25)	VIT_08s0007g07370	Vitis vinifera (Grape)	206	2.15e-118	415.353	GO:0055114 oxidation-reduction process | GO:0000103 sulfate assimilation | GO:0048232 male gamete generation | GO:0016310 phosphorylation | GO:0006144 purine base metabolic process | GO:0006544 glycine metabolic process | GO:0006563 L-serine metabolic pro	GO:0005829 cytosol | GO:0009536 plastid	GO:0004020 adenylylsulfate kinase activity | GO:0016491 oxidoreductase activity | GO:0004072 aspartate kinase activity | GO:0005524 ATP binding | GO:0016597 amino acid binding	2.7.1.25	pfam01583 APS_kinase | pfam13671 AAA_33 | pfam13207 AAA_17 | pfam13401 AAA_22 | pfam13238 AAA_18	GO & Enzyme & Domain	-3.82105	0	0	181.5	47.5
CA-1_1_(paired)_trimmed_(paired)_without_duplicates_contig_4782	gi|225441864|ref|XP_002278551.1| PREDICTED: NADPH-dependent thioredoxin reductase 3-like	F6HKV5	F6HKV5_VITVI	unreviewed	Thioredoxin reductase (EC 1.8.1.9)	VIT_08s0007g08760	Vitis vinifera (Grape)	77	1.3e-42	173.182	GO:0042744 hydrogen peroxide catabolic process | GO:0055114 oxidation-reduction process | GO:0045454 cell redox homeostasis | GO:0010380 regulation of chlorophyll biosynthetic process | GO:0010581 regulation of starch biosynthetic process | GO:0019430 rem	GO:0009570 chloroplast stroma	"GO:0008047 enzyme activator activity | GO:0016671 oxidoreductase activity, acting on a sulfur group of donors, disulfide as acceptor | GO:0005515 protein binding | GO:0050660 flavin adenine dinucleotide binding | GO:0004791 thioredoxin-disulfide reductas	-	-	GO only	-4.5	0.136	0.213	4.5	1
CA-1_1_(paired)_trimmed_(paired)_without_duplicates_contig_31595	gi|225460775|ref|XP_002276368.1| PREDICTED: probable serine/threonine-protein kinase WNK11	D7T875	D7T875_VITVI	unreviewed	Putative uncharacterized protein	VIT_19s0090g01690	Vitis vinifera (Grape)	106	1.28e-49	194.067	GO:0006468 protein phosphorylation | GO:0055114 oxidation-reduction process | GO:0006118 electron transport | GO:0007178 transmembrane receptor protein serine/threonine kinase signaling pathway | GO:0009069 serine family amino acid metabolic process	-	"GO:0009055 electron carrier activity | GO:0020037 heme binding | GO:0005524 ATP binding | GO:0004709 MAP kinase kinase kinase activity | GO:0016705 oxidoreductase activity, acting on paired donors, with incorporation or reduction of molecular oxygen"	-	-	GO only	-14	0.000789	0.00237	14	1
CA-1_1_(paired)_trimmed_(paired)_without_duplicates_contig_18851	gi|225438615|ref|XP_002281012.1| PREDICTED: uncharacterized oxidoreductase C23D3.11	F6H4N8	F6H4N8_VITVI	unreviewed	Putative uncharacterized protein	VIT_07s0031g01250	Vitis vinifera (Grape)	192	2.84e-92	328.705	GO:0055114 oxidation-reduction process	-	GO:0016491 oxidoreductase activity | GO:0005488 binding	-	pfam08643 DUF1776	GO & Domain	-9.25	2.55e-07	1.32e-06	37	4
CA-1_1_(paired)_trimmed_(paired)_without_duplicates_contig_16729	"gi|225434524|ref|XP_002276231.1| PREDICTED: zinc transporter 6, chloroplastic "	D7SJU5	D7SJU5_VITVI	unreviewed	Putative uncharacterized protein	VIT_06s0004g06940	Vitis vinifera (Grape)	329	6.88e-139	483.339	GO:0009624 response to nematode | GO:0071577 zinc ion transmembrane transport | GO:0055114 oxidation-reduction process	GO:0016021 integral to membrane	GO:0032440 2-alkenal reductase [NAD(P)] activity | GO:0008270 zinc ion binding | GO:0005385 zinc ion transmembrane transporter activity	-	pfam02535 Zip	GO & Domain	4.66429	0	0	70	326.5
CA-1_1_(paired)_trimmed_(paired)_without_duplicates_contig_30020	gi|225430832|ref|XP_002273030.1| PREDICTED: minor allergen Alt a 7-like	F6GWY9	F6GWY9_VITVI	unreviewed	Putative uncharacterized protein	VIT_04s0023g01320	Vitis vinifera (Grape)	196	4.03e-88	314.93	"GO:0045892 negative regulation of transcription, DNA-dependent | GO:0055114 oxidation-reduction process"	GO:0005886 plasma membrane	GO:0016491 oxidoreductase activity | GO:0010181 FMN binding	-	pfam03358 FMN_red | pfam00258 Flavodoxin_1	GO & Domain	-4.97436	0	0	194	39
CA-1_1_(paired)_trimmed_(paired)_without_duplicates_contig_6099	gi|147799889|emb|CAN77321.1| hypothetical protein VITISV_008818	A5BVL7	A5BVL7_VITVI	unreviewed	Putative uncharacterized protein	VITISV_008818	Vitis vinifera (Grape)	110	3.55e-50	194.067	GO:0045454 cell redox homeostasis | GO:0055114 oxidation-reduction process	-	GO:0047134 protein-disulfide reductase activity	-	-	GO only	-5	0.0455	0.0855	7.5	1.5
CA-1_1_(paired)_trimmed_(paired)_without_duplicates_contig_13093	gi|225457658|ref|XP_002275562.1| PREDICTED: bifunctional dihydroflavonol 4-reductase/flavanone 4-reductase	D7UDF7	D7UDF7_VITVI	unreviewed	Putative uncharacterized protein	VIT_18s0122g00620	Vitis vinifera (Grape)	249	5.9e-110	387.359	GO:0046686 response to cadmium ion | GO:0009809 lignin biosynthetic process | GO:0055114 oxidation-reduction process | GO:0009805 coumarin biosynthetic process | GO:0009811 stilbene biosynthetic process | GO:0009813 flavonoid biosynthetic process	-	GO:0016621 cinnamoyl-CoA reductase activity | GO:0050662 coenzyme binding | GO:0000166 nucleotide binding | GO:0045552 dihydrokaempferol 4-reductase activity	-	pfam01370 Epimerase | pfam01073 3Beta_HSD | pfam13460 NAD_binding_10 | pfam00106 adh_short	GO & Domain	13.3243	0	0	18.5	246.5
CA-1_1_(paired)_trimmed_(paired)_without_duplicates_contig_26488	gi|147841197|emb|CAN64116.1| hypothetical protein VITISV_041858	A5C1M0	A5C1M0_VITVI	unreviewed	Putative uncharacterized protein	VITISV_041858	Vitis vinifera (Grape)	230	9.68e-107	376.695	GO:0055114 oxidation-reduction process | GO:0006550 isoleucine catabolic process | GO:0006552 leucine catabolic process | GO:0006568 tryptophan metabolic process | GO:0006570 tyrosine metabolic process | GO:0006574 valine catabolic process | GO:0006769 ni	-	"GO:0050660 flavin adenine dinucleotide binding | GO:0016614 oxidoreductase activity, acting on CH-OH group of donors | GO:0004031 aldehyde oxidase activity | GO:0005506 iron ion binding | GO:0009055 electron carrier activity | GO:0051537 2 iron, 2 sulfur	-	-	GO only	-8.6	1.85e-11	1.46e-10	64.5	7.5
CA-1_1_(paired)_trimmed_(paired)_without_duplicates_contig_16090	gi|359488637|ref|XP_003633794.1| PREDICTED: probable leucine-rich repeat receptor-like protein kinase At1g35710-like	F6I5J4	F6I5J4_VITVI	unreviewed	Putative uncharacterized protein	VIT_14s0171g00050	Vitis vinifera (Grape)	132	5.62e-38	159.852	GO:0016310 phosphorylation | GO:0007165 signal transduction | GO:0055114 oxidation-reduction process	GO:0016023 cytoplasmic membrane-bounded vesicle	GO:0016301 kinase activity | GO:0032440 2-alkenal reductase [NAD(P)] activity	-	pfam13855 LRR_8 | pfam12799 LRR_4	GO & Domain	15	0.0133	0.0297	0.5	7.5
CA-1_1_(paired)_trimmed_(paired)_without_duplicates_contig_13507	gi|302784308|ref|XP_002973926.1| hypothetical protein SELMODRAFT_100252	D8RSK4	D8RSK4_SELML	unreviewed	Putative uncharacterized protein (Fragment)	SELMODRAFT_100252	Selaginella moellendorffii (Spikemoss)	352	1.68e-112	395.802	GO:0055114 oxidation-reduction process | GO:0006066 alcohol metabolic process | GO:0006544 glycine metabolic process | GO:0006563 L-serine metabolic process | GO:0006566 threonine metabolic process	-	GO:0050660 flavin adenine dinucleotide binding | GO:0046593 mandelonitrile lyase activity | GO:0008812 choline dehydrogenase activity	-	pfam05199 GMC_oxred_C	GO & Domain	-3.34568	0	0	271	81
CA-1_1_(paired)_trimmed_(paired)_without_duplicates_contig_12166	gi|154354075|gb|ABS76147.1| beta-carotene hydroxylase	A7LP07	A7LP07_ELAOL	unreviewed	Beta-carotene hydroxylase	Chyb	Elaeis oleifera (American oil palm) (Corozo oleifera)	101	4.85e-57	217.173	GO:0006633 fatty acid biosynthetic process | GO:0055114 oxidation-reduction process	GO:0016020 membrane	GO:0016491 oxidoreductase activity | GO:0005506 iron ion binding	-	-	GO only		0.000239	0.000793	0	13.5
CA-1_1_(paired)_trimmed_(paired)_without_duplicates_contig_24185	gi|225728849|gb|ACO24431.1| 1-aminocyclopropane-1-carboxylate oxidase	C1JYZ6	C1JYZ6_ELAOL	unreviewed	1-aminocyclopropane-1-carboxylate oxidase (Fragment)		Elaeis oleifera (American oil palm) (Corozo oleifera)	117	1.14e-47	187.846	GO:0009693 ethylene biosynthetic process | GO:0009835 ripening | GO:0055114 oxidation-reduction process	-	"GO:0046872 metal ion binding | GO:0031418 L-ascorbic acid binding | GO:0009815 1-aminocyclopropane-1-carboxylate oxidase activity | GO:0016706 oxidoreductase activity, acting on paired donors, with incorporation or reduction of molecular oxygen, 2-oxoglu	-	-	GO only	-13.25	8.57e-11	6.38e-10	53	4
CA-1_1_(paired)_trimmed_(paired)_without_duplicates_contig_2188	gi|291170333|gb|ADD82422.1| geranylgeranyl diphosphate synthase	D4P8I4	D4P8I4_9ROSI	unreviewed	Geranylgeranyl diphosphate synthase (EC 2.5.1.29)	GGPPS	Jatropha curcas	298	2.21e-144	501.557	GO:0008299 isoprenoid biosynthetic process | GO:0055114 oxidation-reduction process	-	GO:0032440 2-alkenal reductase [NAD(P)] activity | GO:0016740 transferase activity	2.5.1.29 | 2.5.1.10 | 2.5.1.1	pfam00348 polyprenyl_synt	GO & Enzyme & Domain	3.54091	0	0	110	389.5
CA-1_1_(paired)_trimmed_(paired)_without_duplicates_contig_30624	gi|144583293|gb|ABP01349.1| D8-sphingolipid desaturase	A4UIY7	A4UIY7_9ROSI	unreviewed	D8-sphingolipid desaturase		Jatropha curcas	330	1.39e-173	598.425	GO:0006633 fatty acid biosynthetic process | GO:0055114 oxidation-reduction process	-	"GO:0016717 oxidoreductase activity, acting on paired donors, with oxidation of a pair of donors resulting in the reduction of molecular oxygen to two molecules of water | GO:0020037 heme binding"	-	pfam00487 FA_desaturase	GO & Domain	-3.96875	9.97e-08	5.42e-07	63.5	16
CA-1_1_(paired)_trimmed_(paired)_without_duplicates_contig_9259	gi|242088275|ref|XP_002439970.1| hypothetical protein SORBIDRAFT_09g023620	C5YZU5	C5YZU5_SORBI	unreviewed	Putative uncharacterized protein Sb09g023620	Sb09g023620 SORBIDRAFT_09g023620	Sorghum bicolor (Sorghum) (Sorghum vulgare)	370	3.46e-160	553.99	GO:0006468 protein phosphorylation | GO:0055114 oxidation-reduction process | GO:0007178 transmembrane receptor protein serine/threonine kinase signaling pathway | GO:0009069 serine family amino acid metabolic process	GO:0016023 cytoplasmic membrane-bounded vesicle | GO:0016021 integral to membrane	GO:0005524 ATP binding | GO:0004709 MAP kinase kinase kinase activity | GO:0032440 2-alkenal reductase [NAD(P)] activity	2.7.11.1	pfam07714 Pkinase_Tyr | pfam00069 Pkinase	GO & Enzyme & Domain	3.58333	3.06e-07	1.57e-06	18	64.5
CA-1_1_(paired)_trimmed_(paired)_without_duplicates_contig_26709	gi|242041709|ref|XP_002468249.1| hypothetical protein SORBIDRAFT_01g042480	C5WSN2	C5WSN2_SORBI	unreviewed	Putative uncharacterized protein Sb01g042480	Sb01g042480 SORBIDRAFT_01g042480	Sorghum bicolor (Sorghum) (Sorghum vulgare)	202	5.56e-57	218.95	GO:0006412 translation | GO:0006468 protein phosphorylation | GO:0055114 oxidation-reduction process | GO:0009620 response to fungus | GO:0007169 transmembrane receptor protein tyrosine kinase signaling pathway | GO:0009069 serine family amino acid metabo	GO:0016021 integral to membrane | GO:0009506 plasmodesma | GO:0005774 vacuolar membrane | GO:0016023 cytoplasmic membrane-bounded vesicle | GO:0022625 cytosolic large ribosomal subunit | GO:0005886 plasma membrane	GO:0004674 protein serine/threonine kinase activity | GO:0003735 structural constituent of ribosome | GO:0004713 protein tyrosine kinase activity | GO:0005524 ATP binding | GO:0050321 tau-protein kinase activity | GO:0032440 2-alkenal reductase [NAD(P)] a	-	pfam12799 LRR_4	GO & Domain	-3.97059	3.94e-08	2.23e-07	67.5	17
CA-1_1_(paired)_trimmed_(paired)_without_duplicates_contig_21942	gi|242046206|ref|XP_002460974.1| hypothetical protein SORBIDRAFT_02g038600	C5XDU5	C5XDU5_SORBI	unreviewed	Putative uncharacterized protein Sb02g038600	Sb02g038600 SORBIDRAFT_02g038600	Sorghum bicolor (Sorghum) (Sorghum vulgare)	118	6.66e-53	203.843	GO:0006468 protein phosphorylation | GO:0055114 oxidation-reduction process | GO:0007165 signal transduction | GO:0009069 serine family amino acid metabolic process	GO:0016023 cytoplasmic membrane-bounded vesicle | GO:0016021 integral to membrane	GO:0004872 receptor activity | GO:0005524 ATP binding | GO:0032440 2-alkenal reductase [NAD(P)] activity | GO:0004674 protein serine/threonine kinase activity	-	-	GO only	-4.28571	0.0075	0.018	15	3.5
CA-1_1_(paired)_trimmed_(paired)_without_duplicates_contig_9326	gi|242059765|ref|XP_002459028.1| hypothetical protein SORBIDRAFT_03g044750	C5XH11	C5XH11_SORBI	unreviewed	Putative uncharacterized protein Sb03g044750	Sb03g044750 SORBIDRAFT_03g044750	Sorghum bicolor (Sorghum) (Sorghum vulgare)	101	8.75e-46	186.957	GO:0055114 oxidation-reduction process | GO:0006691 leukotriene metabolic process | GO:0006693 prostaglandin metabolic process	-	GO:0050221 prostaglandin-E2 9-reductase activity | GO:0000166 nucleotide binding	-	-	GO only	8	4.12e-11	3.17e-10	8	64
CA-1_1_(paired)_trimmed_(paired)_without_duplicates_contig_12378	gi|242040075|ref|XP_002467432.1| hypothetical protein SORBIDRAFT_01g028030	C5WQQ1	C5WQQ1_SORBI	unreviewed	Putative uncharacterized protein Sb01g028030	Sb01g028030 SORBIDRAFT_01g028030	Sorghum bicolor (Sorghum) (Sorghum vulgare)	121	2.61e-44	179.403	GO:0055114 oxidation-reduction process | GO:0009813 flavonoid biosynthetic process	-	GO:0045552 dihydrokaempferol 4-reductase activity | GO:0000166 nucleotide binding | GO:0050662 coenzyme binding	-	-	GO only	-8.30769	1.02e-09	6.84e-09	54	6.5
CA-1_1_(paired)_trimmed_(paired)_without_duplicates_contig_27255	gi|242082375|ref|XP_002445956.1| hypothetical protein SORBIDRAFT_07g028670	C5YJB8	C5YJB8_SORBI	unreviewed	Putative uncharacterized protein Sb07g028670	Sb07g028670 SORBIDRAFT_07g028670	Sorghum bicolor (Sorghum) (Sorghum vulgare)	201	8.94e-100	353.589	GO:0006468 protein phosphorylation | GO:0007169 transmembrane receptor protein tyrosine kinase signaling pathway | GO:0055114 oxidation-reduction process | GO:0009069 serine family amino acid metabolic process	GO:0016021 integral to membrane	GO:0004872 receptor activity | GO:0005524 ATP binding | GO:0032440 2-alkenal reductase [NAD(P)] activity | GO:0004674 protein serine/threonine kinase activity	-	pfam13855 LRR_8 | pfam12799 LRR_4	GO & Domain	-7.33333	3.25e-06	1.46e-05	33	4.5
CA-1_1_(paired)_trimmed_(paired)_without_duplicates_contig_22059	gi|242091728|ref|XP_002436354.1| hypothetical protein SORBIDRAFT_10g000920	C5Z2P8	C5Z2P8_SORBI	unreviewed	Putative uncharacterized protein Sb10g000920	Sb10g000920 SORBIDRAFT_10g000920	Sorghum bicolor (Sorghum) (Sorghum vulgare)	417	2.26e-200	687.295	GO:0009686 gibberellin biosynthetic process | GO:0055114 oxidation-reduction process | GO:0006118 electron transport	GO:0005789 endoplasmic reticulum membrane | GO:0016021 integral to membrane	GO:0051777 ent-kaurenoate oxidase activity | GO:0009055 electron carrier activity | GO:0020037 heme binding | GO:0019825 oxygen binding	-	pfam00067 p450	GO & Domain	-6.21053	0	0	354	57
CA-1_1_(paired)_trimmed_(paired)_without_duplicates_contig_28645	gi|242063580|ref|XP_002453079.1| hypothetical protein SORBIDRAFT_04g037940	C5XWM0	C5XWM0_SORBI	unreviewed	Putative uncharacterized protein Sb04g037940	Sb04g037940 SORBIDRAFT_04g037940	Sorghum bicolor (Sorghum) (Sorghum vulgare)	136	9.28e-57	217.173	GO:0045226 extracellular polysaccharide biosynthetic process | GO:0055114 oxidation-reduction process | GO:0009117 nucleotide metabolic process | GO:0009225 nucleotide-sugar metabolic process | GO:0019872 streptomycin biosynthetic process | GO:0030639 pol	-	GO:0008831 dTDP-4-dehydrorhamnose reductase activity | GO:0000166 nucleotide binding	-	-	GO only	-3.88889	0.00558	0.0138	17.5	4.5
CA-1_1_(paired)_trimmed_(paired)_without_duplicates_contig_14172	gi|242036579|ref|XP_002465684.1| hypothetical protein SORBIDRAFT_01g043710	C5WTT3	C5WTT3_SORBI	unreviewed	Adenylyl-sulfate kinase (EC 2.7.1.25)	Sb01g043710 SORBIDRAFT_01g043710	Sorghum bicolor (Sorghum) (Sorghum vulgare)	208	1.61e-116	409.132	GO:0016310 phosphorylation | GO:0048232 male gamete generation | GO:0000103 sulfate assimilation | GO:0055114 oxidation-reduction process | GO:0006144 purine base metabolic process	GO:0005829 cytosol	GO:0016491 oxidoreductase activity | GO:0005524 ATP binding | GO:0004020 adenylylsulfate kinase activity	2.7.1.25	pfam01583 APS_kinase | pfam13671 AAA_33 | pfam13207 AAA_17 | pfam13238 AAA_18 | pfam13401 AAA_22	GO & Enzyme & Domain	-4.41975	0	0	179	40.5
CA-1_1_(paired)_trimmed_(paired)_without_duplicates_contig_30610	gi|242070217|ref|XP_002450385.1| hypothetical protein SORBIDRAFT_05g004610	C5Y5R0	C5Y5R0_SORBI	unreviewed	Putative uncharacterized protein Sb05g004610	Sb05g004610 SORBIDRAFT_05g004610	Sorghum bicolor (Sorghum) (Sorghum vulgare)	131	7.2e-77	277.605	GO:0006468 protein phosphorylation | GO:0055114 oxidation-reduction process | GO:0009069 serine family amino acid metabolic process	-	GO:0005509 calcium ion binding | GO:0005524 ATP binding | GO:0032440 2-alkenal reductase [NAD(P)] activity | GO:0004674 protein serine/threonine kinase activity	-	pfam13499 EF_hand_5 | pfam13833 EF_hand_6 | pfam13405 EF_hand_4 | pfam00036 efhand | pfam13202 EF_hand_3	GO & Domain	-35	6.15e-05	0.000227	17.5	0.5
CA-1_1_(paired)_trimmed_(paired)_without_duplicates_contig_4376	gi|242056427|ref|XP_002457359.1| hypothetical protein SORBIDRAFT_03g005980	C5XPZ4	C5XPZ4_SORBI	unreviewed	Putative uncharacterized protein Sb03g005980	Sb03g005980 SORBIDRAFT_03g005980	Sorghum bicolor (Sorghum) (Sorghum vulgare)	292	1.7e-140	488.671	"GO:0009860 pollen tube growth | GO:0055114 oxidation-reduction process | GO:0015995 chlorophyll biosynthetic process | GO:0019685 photosynthesis, dark reaction"	-	GO:0016630 protochlorophyllide reductase activity | GO:0000166 nucleotide binding	-	pfam00106 adh_short	GO & Domain	9.6729	0	0	53.5	517.5
CA-1_1_(paired)_trimmed_(paired)_without_duplicates_contig_477	gi|242054261|ref|XP_002456276.1| hypothetical protein SORBIDRAFT_03g033340	C5XIF4	C5XIF4_SORBI	unreviewed	Putative uncharacterized protein Sb03g033340	Sb03g033340 SORBIDRAFT_03g033340	Sorghum bicolor (Sorghum) (Sorghum vulgare)	182	2e-96	342.48	GO:0006468 protein phosphorylation | GO:0055114 oxidation-reduction process | GO:0007165 signal transduction	GO:0005834 heterotrimeric G-protein complex | GO:0080008 CUL4 RING ubiquitin ligase complex	GO:0042802 identical protein binding | GO:0016874 ligase activity | GO:0004871 signal transducer activity | GO:0004672 protein kinase activity | GO:0005524 ATP binding | GO:0032440 2-alkenal reductase [NAD(P)] activity	-	pfam00400 WD40	GO & Domain	-4.3913	7.31e-07	3.57e-06	50.5	11.5
CA-1_1_(paired)_trimmed_(paired)_without_duplicates_contig_13887	gi|242036175|ref|XP_002465482.1| hypothetical protein SORBIDRAFT_01g039590	C5WPG6	C5WPG6_SORBI	unreviewed	Putative uncharacterized protein Sb01g039590	Sb01g039590 SORBIDRAFT_01g039590	Sorghum bicolor (Sorghum) (Sorghum vulgare)	626	1.1e-296	1006.78	GO:0048268 clathrin coat assembly | GO:0055114 oxidation-reduction process	GO:0005886 plasma membrane | GO:0030118 clathrin coat | GO:0005634 nucleus | GO:0005829 cytosol	GO:0005545 1-phosphatidylinositol binding | GO:0030276 clathrin binding | GO:0032440 2-alkenal reductase [NAD(P)] activity	-	pfam07651 ANTH | pfam01417 ENTH	GO & Domain	-4.30392	0	0	658.5	153
CA-1_1_(paired)_trimmed_(paired)_without_duplicates_contig_1724	gi|242073810|ref|XP_002446841.1| hypothetical protein SORBIDRAFT_06g023500	C5YCW0	C5YCW0_SORBI	unreviewed	tRNA-dihydrouridine synthase (EC 1.-.-.-)	Sb06g023500 SORBIDRAFT_06g023500	Sorghum bicolor (Sorghum) (Sorghum vulgare)	319	2.92e-176	607.312	GO:0006808 regulation of nitrogen utilization | GO:0008033 tRNA processing | GO:0055114 oxidation-reduction process	GO:0005622 intracellular	GO:0050660 flavin adenine dinucleotide binding | GO:0008270 zinc ion binding | GO:0017150 tRNA dihydrouridine synthase activity	-	pfam01207 Dus	GO & Domain	-3.17416	0	0	282.5	89
CA-1_1_(paired)_trimmed_(paired)_without_duplicates_contig_634	gi|27903511|gb|AAO24774.1| GCPE protein	Q84XR5	Q84XR5_CATRO	unreviewed	GCPE protein		Catharanthus roseus (Madagascar periwinkle) (Vinca rosea)	347	1.61e-217	744.172	GO:0055114 oxidation-reduction process | GO:0016114 terpenoid biosynthetic process	-	GO:0005506 iron ion binding | GO:0046429 4-hydroxy-3-methylbut-2-en-1-yl diphosphate synthase activity	1.17.7.1	pfam04551 GcpE	GO & Enzyme & Domain	5.9319	0	0	139.5	827.5
CA-1_1_(paired)_trimmed_(paired)_without_duplicates_contig_12318	gi|229554825|gb|ACQ76787.1| lipoxygenase	C4NZX3	C4NZX3_CAMSI	unreviewed	Lipoxygenase (EC 1.13.11.-)	lox3	Camellia sinensis (Tea)	102	7.63e-50	196.733	GO:0031408 oxylipin biosynthetic process | GO:0055114 oxidation-reduction process	GO:0009570 chloroplast stroma | GO:0009534 chloroplast thylakoid	GO:0005506 iron ion binding | GO:0016165 lipoxygenase activity	-	-	GO only	3.05882	2.46e-07	1.27e-06	25.5	78
CA-1_1_(paired)_trimmed_(paired)_without_duplicates_contig_14794	gi|356514078|ref|XP_003525734.1| PREDICTED: protein HOTHEAD-like	I1K0E1	I1K0E1_SOYBN	unreviewed	Uncharacterized protein		Glycine max (Soybean) (Glycine hispida)	100	2.09e-32	142.967	GO:0055114 oxidation-reduction process | GO:0006066 alcohol metabolic process | GO:0006544 glycine metabolic process | GO:0006563 L-serine metabolic process | GO:0006566 threonine metabolic process	-	GO:0050660 flavin adenine dinucleotide binding | GO:0046593 mandelonitrile lyase activity | GO:0008812 choline dehydrogenase activity	-	-	GO only	-10.5714	1.41e-07	7.52e-07	37	3.5
CA-1_1_(paired)_trimmed_(paired)_without_duplicates_contig_33074	gi|356500643|ref|XP_003519141.1| PREDICTED: NADP-dependent glyceraldehyde-3-phosphate dehydrogenase-like	I1JGN1	I1JGN1_SOYBN	unreviewed	Uncharacterized protein		Glycine max (Soybean) (Glycine hispida)	159	1.69e-97	346.035	GO:0055114 oxidation-reduction process | GO:0006096 glycolysis	GO:0005737 cytoplasm	GO:0004028 3-chloroallyl aldehyde dehydrogenase activity | GO:0008886 glyceraldehyde-3-phosphate dehydrogenase (NADP+) (non-phosphorylating) activity	-	-	GO only	-8.1	1.42e-07	7.56e-07	40.5	5
CA-1_1_(paired)_trimmed_(paired)_without_duplicates_contig_28067	gi|356566002|ref|XP_003551224.1| PREDICTED: primary amine oxidase-like	I1N1K4	I1N1K4_SOYBN	unreviewed	Uncharacterized protein		Glycine max (Soybean) (Glycine hispida)	119	8.86e-72	260.719	GO:0055114 oxidation-reduction process | GO:0009308 amine metabolic process	-	GO:0005507 copper ion binding | GO:0048038 quinone binding | GO:0008131 primary amine oxidase activity	-	-	GO only	-6.3	1.15e-05	4.78e-05	31.5	5
CA-1_1_(paired)_trimmed_(paired)_without_duplicates_contig_10973	gi|224122624|ref|XP_002330528.1| predicted protein	B9N5I6	B9N5I6_POPTR	unreviewed	Predicted protein	POPTRDRAFT_828230	Populus trichocarpa (Western balsam poplar) (Populus balsamifera subsp. trichocarpa)	178	1.44e-98	349.589	GO:0055114 oxidation-reduction process | GO:0006432 phenylalanyl-tRNA aminoacylation | GO:0006118 electron transport | GO:0000162 tryptophan biosynthetic process | GO:0006571 tyrosine biosynthetic process | GO:0009094 L-phenylalanine biosynthetic process	GO:0005829 cytosol | GO:0009328 phenylalanine-tRNA ligase complex	"GO:0003723 RNA binding | GO:0016705 oxidoreductase activity, acting on paired donors, with incorporation or reduction of molecular oxygen | GO:0009055 electron carrier activity | GO:0004497 monooxygenase activity | GO:0005524 ATP binding | GO:0004826 phe	-	-	GO only	-3.25714	4.73e-06	2.07e-05	57	17.5
CA-1_1_(paired)_trimmed_(paired)_without_duplicates_contig_32027	gi|224063291|ref|XP_002301080.1| predicted protein	B9GV19	B9GV19_POPTR	unreviewed	Predicted protein	POPTRDRAFT_711107	Populus trichocarpa (Western balsam poplar) (Populus balsamifera subsp. trichocarpa)	85	4.74e-46	184.735	GO:0055114 oxidation-reduction process | GO:0042823 pyridoxal phosphate biosynthetic process | GO:0006779 porphyrin-containing compound biosynthetic process | GO:0008615 pyridoxine biosynthetic process | GO:0042817 pyridoxal metabolic process | GO:0015994	GO:0005829 cytosol | GO:0009941 chloroplast envelope | GO:0009534 chloroplast thylakoid	GO:0004729 oxygen-dependent protoporphyrinogen oxidase activity | GO:0004733 pyridoxamine-phosphate oxidase activity | GO:0010181 FMN binding	-	-	GO only	-3.11765	0.00235	0.00635	26.5	8.5
CA-1_1_(paired)_trimmed_(paired)_without_duplicates_contig_5616	gi|118487867|gb|ABK95756.1| unknown	A9PHA3	A9PHA3_POPTR	unreviewed	Putative uncharacterized protein		Populus trichocarpa (Western balsam poplar) (Populus balsamifera subsp. trichocarpa)	389	2e-197	677.52	GO:0080144 amino acid homeostasis | GO:0080022 primary root development | GO:0006096 glycolysis | GO:0055114 oxidation-reduction process | GO:0006094 gluconeogenesis	GO:0009536 plastid	GO:0051287 NAD binding | GO:0050661 NADP binding | GO:0004365 glyceraldehyde-3-phosphate dehydrogenase (NAD+) (phosphorylating) activity	1.2.1.12	pfam00044 Gp_dh_N | pfam02800 Gp_dh_C	GO & Enzyme & Domain	-4.13636	0	0	182	44
CA-1_1_(paired)_trimmed_(paired)_without_duplicates_contig_6823	gi|255671795|gb|ACU26530.1| acetohydroxyacid isomeroreductase	D2DKE6	D2DKE6_SOYBN	unreviewed	Acetohydroxyacid isomeroreductase		Glycine max (Soybean) (Glycine hispida)	115	1.73e-66	245.611	GO:0055114 oxidation-reduction process | GO:0009097 isoleucine biosynthetic process | GO:0009098 leucine biosynthetic process | GO:0009099 valine biosynthetic process | GO:0015940 pantothenate biosynthetic process	GO:0009507 chloroplast	GO:0004455 ketol-acid reductoisomerase activity | GO:0070402 NADPH binding | GO:0000287 magnesium ion binding | GO:0016853 isomerase activity | GO:0042803 protein homodimerization activity	-	pfam01450 IlvC	GO & Domain	21.3	0	0	5	106.5
CA-1_1_(paired)_trimmed_(paired)_without_duplicates_contig_15953	gi|224072093|ref|XP_002303623.1| predicted protein	B9GX60	B9GX60_POPTR	unreviewed	Predicted protein	POPTRDRAFT_554451	Populus trichocarpa (Western balsam poplar) (Populus balsamifera subsp. trichocarpa)	156	2.63e-70	255.831	GO:2000605 positive regulation of secondary growth | GO:0006468 protein phosphorylation | GO:0007169 transmembrane receptor protein tyrosine kinase signaling pathway | GO:0055114 oxidation-reduction process | GO:0009069 serine family amino acid metabolic	GO:0005886 plasma membrane | GO:0005618 cell wall | GO:0016021 integral to membrane	GO:0050321 tau-protein kinase activity | GO:0004872 receptor activity | GO:0005524 ATP binding | GO:0032440 2-alkenal reductase [NAD(P)] activity | GO:0004674 protein serine/threonine kinase activity	-	-	GO only	-5.17647	9.61e-07	4.62e-06	44	8.5
CA-1_1_(paired)_trimmed_(paired)_without_duplicates_contig_6445	gi|224113247|ref|XP_002316435.1| predicted protein	B9HV17	B9HV17_POPTR	unreviewed	Predicted protein	POPTRDRAFT_833904	Populus trichocarpa (Western balsam poplar) (Populus balsamifera subsp. trichocarpa)	105	6.86e-49	192.289	GO:0016132 brassinosteroid biosynthetic process | GO:0016126 sterol biosynthetic process | GO:0055114 oxidation-reduction process	GO:0030176 integral to endoplasmic reticulum membrane | GO:0005886 plasma membrane	GO:0009918 sterol delta7 reductase activity | GO:0005515 protein binding | GO:0047598 7-dehydrocholesterol reductase activity	-	-	GO only	3.3125	8.42e-06	3.55e-05	16	53
CA-1_1_(paired)_trimmed_(paired)_without_duplicates_contig_23774	gi|356575879|ref|XP_003556064.1| PREDICTED: leucine-rich repeat extensin-like protein 6-like	I1NGJ1	I1NGJ1_SOYBN	unreviewed	Uncharacterized protein		Glycine max (Soybean) (Glycine hispida)	100	3.65e-36	152.298	GO:0016310 phosphorylation | GO:0055114 oxidation-reduction process | GO:0042546 cell wall biogenesis	GO:0005618 cell wall	GO:0016301 kinase activity | GO:0032440 2-alkenal reductase [NAD(P)] activity | GO:0005199 structural constituent of cell wall	-	pfam12799 LRR_4 | pfam13855 LRR_8	GO & Domain	-6.5	0.0446	0.0849	6.5	1
CA-1_1_(paired)_trimmed_(paired)_without_duplicates_contig_16248	gi|790479|emb|CAA58701.1| inorganic pyrophosphatase	Q43798	Q43798_TOBAC	unreviewed	Inorganic pyrophosphatase (EC 3.6.1.1)	ppa	Nicotiana tabacum (Common tobacco)	484	1.25e-284	966.792	GO:0015992 proton transport | GO:0055114 oxidation-reduction process | GO:0006119 oxidative phosphorylation	GO:0005774 vacuolar membrane | GO:0016021 integral to membrane	GO:0009678 hydrogen-translocating pyrophosphatase activity | GO:0004427 inorganic diphosphatase activity | GO:0032440 2-alkenal reductase [NAD(P)] activity	-	pfam03030 H_PPase | pfam07695 7TMR-DISM_7TM	GO & Domain	-3.26582	0	0	258	79
CA-1_1_(paired)_trimmed_(paired)_without_duplicates_contig_25235	gi|73665529|gb|AAZ79469.1| 4-coumarate:coenzyme A ligase	Q3YAU2	Q3YAU2_EUCCA	unreviewed	4-coumarate:coenzyme A ligase	4CL1	Eucalyptus camaldulensis (River red gum)	496	3.77e-253	862.369	GO:0055114 oxidation-reduction process | GO:0009805 coumarin biosynthetic process | GO:0009809 lignin biosynthetic process | GO:0009811 stilbene biosynthetic process	-	GO:0047077 Photinus-luciferin 4-monooxygenase (ATP-hydrolyzing) activity | GO:0005524 ATP binding | GO:0016207 4-coumarate-CoA ligase activity	6.2.1.12	pfam00501 AMP-binding | pfam13193 DUF4009	GO & Enzyme & Domain	-4.82222	0	0	325.5	67.5
CA-1_1_(paired)_trimmed_(paired)_without_duplicates_contig_5038	gi|357112155|ref|XP_003557875.1| PREDICTED: cytochrome P450 734A6-like	I1H544	I1H544_BRADI	unreviewed	Uncharacterized protein	BRADI1G61420	Brachypodium distachyon (Purple false brome) (Trachynia distachya)	161	5.14e-49	194.511	GO:0055114 oxidation-reduction process | GO:0006118 electron transport	-	"GO:0020037 heme binding | GO:0016705 oxidoreductase activity, acting on paired donors, with incorporation or reduction of molecular oxygen | GO:0004497 monooxygenase activity | GO:0009055 electron carrier activity"	-	-	GO only	3.53333	3.19e-13	2.9e-12	37.5	132.5
CA-1_1_(paired)_trimmed_(paired)_without_duplicates_contig_16742	gi|357159286|ref|XP_003578399.1| PREDICTED: probable S-acyltransferase At3g26935-like	I1IRM8	I1IRM8_BRADI	unreviewed	Uncharacterized protein	BRADI4G34790	Brachypodium distachyon (Purple false brome) (Trachynia distachya)	186	3.01e-56	216.729	GO:0055114 oxidation-reduction process	GO:0005886 plasma membrane	GO:0032440 2-alkenal reductase [NAD(P)] activity | GO:0008270 zinc ion binding	-	-	GO only	-4.06452	8.27e-08	4.55e-07	63	15.5
CA-1_1_(paired)_trimmed_(paired)_without_duplicates_contig_3778	gi|357136294|ref|XP_003569740.1| PREDICTED: NADPH-dependent diflavin oxidoreductase 1-like	I1HR91	I1HR91_BRADI	unreviewed	Uncharacterized protein	BRADI2G49010	Brachypodium distachyon (Purple false brome) (Trachynia distachya)	294	3.65e-126	441.125	GO:0055114 oxidation-reduction process | GO:0006118 electron transport	-	GO:0005506 iron ion binding | GO:0003958 NADPH-hemoprotein reductase activity | GO:0010181 FMN binding	-	pfam00258 Flavodoxin_1	GO & Domain	4.37179	0	0	39	170.5
CA-1_1_(paired)_trimmed_(paired)_without_duplicates_contig_17914	gi|357121195|ref|XP_003562306.1| PREDICTED: cytochrome P450 85A1-like	I1GQE7	I1GQE7_BRADI	unreviewed	Uncharacterized protein	BRADI1G15030	Brachypodium distachyon (Purple false brome) (Trachynia distachya)	184	8.57e-104	366.919	GO:0016132 brassinosteroid biosynthetic process | GO:0055114 oxidation-reduction process | GO:0006118 electron transport	GO:0016021 integral to membrane	"GO:0009055 electron carrier activity | GO:0004497 monooxygenase activity | GO:0020037 heme binding | GO:0016705 oxidoreductase activity, acting on paired donors, with incorporation or reduction of molecular oxygen"	-	-	GO only	-7.04878	0	0	144.5	20.5
CA-1_1_(paired)_trimmed_(paired)_without_duplicates_contig_4776	gi|357119898|ref|XP_003561670.1| PREDICTED: probable leucine-rich repeat receptor-like protein kinase At5g49770-like	I1H5W6	I1H5W6_BRADI	unreviewed	Uncharacterized protein	BRADI1G63550	Brachypodium distachyon (Purple false brome) (Trachynia distachya)	325	7.18e-135	470.008	GO:0006468 protein phosphorylation | GO:0055114 oxidation-reduction process | GO:0007178 transmembrane receptor protein serine/threonine kinase signaling pathway | GO:0009069 serine family amino acid metabolic process	GO:0016023 cytoplasmic membrane-bounded vesicle | GO:0016021 integral to membrane | GO:0005739 mitochondrion	GO:0004872 receptor activity | GO:0005524 ATP binding | GO:0004709 MAP kinase kinase kinase activity | GO:0032440 2-alkenal reductase [NAD(P)] activity	-	pfam12799 LRR_4 | pfam13855 LRR_8	GO & Domain	4.125	0	0	52	214.5
CA-1_1_(paired)_trimmed_(paired)_without_duplicates_contig_16761	gi|218190319|gb|EEC72746.1| hypothetical protein OsI_06373	B8AE73	B8AE73_ORYSI	unreviewed	Putative uncharacterized protein	OsI_06373	Oryza sativa subsp. indica (Rice)	153	4.87e-43	176.293	GO:0006468 protein phosphorylation | GO:0055114 oxidation-reduction process | GO:0010075 regulation of meristem growth | GO:0048229 gametophyte development | GO:0007169 transmembrane receptor protein tyrosine kinase signaling pathway | GO:0009934 regulati	GO:0016021 integral to membrane | GO:0009570 chloroplast stroma | GO:0005886 plasma membrane	GO:0016161 beta-amylase activity | GO:0004674 protein serine/threonine kinase activity | GO:0033612 receptor serine/threonine kinase binding | GO:0005524 ATP binding | GO:0032440 2-alkenal reductase [NAD(P)] activity	-	pfam13855 LRR_8 | pfam12799 LRR_4	GO & Domain	39	2.15e-05	8.55e-05	0.5	19.5
CA-1_1_(paired)_trimmed_(paired)_without_duplicates_contig_29015	gi|59804097|gb|AAX08057.1| UDP-glucose dehydrogenase	A8YQV0	A8YQV0_BAMOL	unreviewed	UDP-glucose 6-dehydrogenase (EC 1.1.1.22)	Ugdh	Bambusa oldhamii (Giant timber bamboo)	141	7.31e-90	320.707	GO:0052546 cell wall pectin metabolic process | GO:0055114 oxidation-reduction process | GO:0005982 starch metabolic process | GO:0005985 sucrose metabolic process | GO:0009117 nucleotide metabolic process	GO:0005618 cell wall | GO:0005634 nucleus | GO:0005829 cytosol	GO:0051287 NAD binding | GO:0003979 UDP-glucose 6-dehydrogenase activity	-	pfam03720 UDPG_MGDP_dh_C	GO & Domain	-18.6	0	0	93	5
CA-1_1_(paired)_trimmed_(paired)_without_duplicates_contig_24322	"gi|45680431|gb|AAS75232.1| putative inositol-1,4,5-trisphosphate 5-phosphatase "	Q75KT5	Q75KT5_ORYSJ	unreviewed	Putative inositol-1,4,5-trisphosphate 5-phosphatase	OJ1014_C08.13	Oryza sativa subsp. japonica (Rice)	74	1.7e-31	138.967	GO:0046854 phosphatidylinositol phosphorylation | GO:0055114 oxidation-reduction process	GO:0009536 plastid	GO:0004445 inositol-polyphosphate 5-phosphatase activity | GO:0032440 2-alkenal reductase [NAD(P)] activity	-	-	GO only	7.66667	0.00555	0.0137	1.5	11.5
CA-1_1_(paired)_trimmed_(paired)_without_duplicates_contig_30912	gi|115470159|ref|NP_001058678.1| Os07g0101500	B9FV34	B9FV34_ORYSJ	unreviewed	Putative uncharacterized protein	OsJ_22771	Oryza sativa subsp. japonica (Rice)	259	2.6e-158	547.769	GO:0006633 fatty acid biosynthetic process | GO:0055114 oxidation-reduction process	GO:0016021 integral to membrane	GO:0005506 iron ion binding | GO:0000254 C-4 methylsterol oxidase activity	1.14.13.72	pfam04116 FA_hydroxylase	GO & Enzyme & Domain	-11.1908	0	0	968	86.5
CA-1_1_(paired)_trimmed_(paired)_without_duplicates_contig_10330	gi|328963147|gb|AEB71537.1| alcohol dehydrogenase	F5BX16	F5BX16_DIOKA	unreviewed	Alcohol dehydrogenase (EC 1.1.1.1)	Adh1	Diospyros kaki (Kaki persimmon) (Diospyros chinensis)	378	2.57e-231	789.94	GO:0055114 oxidation-reduction process	GO:0005737 cytoplasm	GO:0000166 nucleotide binding | GO:0008270 zinc ion binding | GO:0051903 S-(hydroxymethyl)glutathione dehydrogenase activity | GO:0004022 alcohol dehydrogenase (NAD) activity	-	pfam08240 ADH_N | pfam00107 ADH_zinc_N | pfam00899 ThiF	GO & Domain	-7.22604	0	0	3053	422.5
CA-1_1_(paired)_trimmed_(paired)_without_duplicates_contig_6276	gi|353453158|gb|AER00471.1| 1-hydroxy-2-methyl-2-(E)-butenyl 4-diphosphate reductase	G8FL08	G8FL08_9ASTR	unreviewed	1-hydroxy-2-methyl-2-(E)-butenyl 4-diphosphate reductase		Tanacetum parthenium	181	2.49e-104	368.696	"GO:0016114 terpenoid biosynthetic process | GO:0019288 isopentenyl diphosphate biosynthetic process, mevalonate-independent pathway | GO:0046677 response to antibiotic | GO:0055114 oxidation-reduction process"	GO:0009570 chloroplast stroma	GO:0051745 4-hydroxy-3-methylbut-2-en-1-yl diphosphate reductase activity | GO:0046429 4-hydroxy-3-methylbut-2-en-1-yl diphosphate synthase activity	1.17.1.2	-	GO & Enzyme	8.92079	0	0	50.5	450.5
CA-1_1_(paired)_trimmed_(paired)_without_duplicates_contig_32358	gi|27549566|gb|AAO17067.1| glycolate oxidase	Q84LB8	Q84LB8_ZANAE	unreviewed	Glycolate oxidase (EC 1.1.3.1) (EC 1.1.3.15)	gox	Zantedeschia aethiopica (White calla lily)	118	3.74e-66	242.057	GO:0055114 oxidation-reduction process	GO:0005773 vacuole | GO:0005777 peroxisome | GO:0009570 chloroplast stroma | GO:0005634 nucleus | GO:0005829 cytosol | GO:0048046 apoplast | GO:0009339 glycolate oxidase complex	GO:0008891 glycolate oxidase activity | GO:0010181 FMN binding	-	-	GO only	-9.33333	7.12e-06	3.03e-05	28	3
CA-1_1_(paired)_trimmed_(paired)_without_duplicates_contig_22921	gi|10505183|gb|AAG18376.1|AF283894_1 lipoxygenase	Q9FEN8	Q9FEN8_ZANAE	unreviewed	Lipoxygenase (EC 1.13.11.-) (Fragment)	lox2	Zantedeschia aethiopica (White calla lily)	354	1.79e-207	710.846	GO:0031408 oxylipin biosynthetic process | GO:0040007 growth | GO:0055114 oxidation-reduction process	GO:0009570 chloroplast stroma | GO:0009534 chloroplast thylakoid	GO:0005506 iron ion binding | GO:0016165 lipoxygenase activity	-	pfam00305 Lipoxygenase	GO & Domain	-3.2766	4.44e-14	4.31e-13	154	47
CA-1_1_(paired)_trimmed_(paired)_without_duplicates_contig_27222	gi|195931987|gb|ACG56647.1| phenylalanine ammonia lyase	B5AKV0	B5AKV0_MUSAC	unreviewed	Phenylalanine ammonia-lyase (EC 4.3.1.24)	PAL	Musa acuminata (Banana) (Musa cavendishii)	137	2.58e-72	262.497	GO:0006979 response to oxidative stress | GO:0006952 defense response | GO:0010224 response to UV-B | GO:0009611 response to wounding | GO:0006559 L-phenylalanine catabolic process | GO:0009699 phenylpropanoid biosynthetic process | GO:0009555 pollen deve	GO:0005737 cytoplasm	GO:0045548 phenylalanine ammonia-lyase activity	-	-	GO only	-32.5	0	0	97.5	3
CA-1_1_(paired)_trimmed_(paired)_without_duplicates_contig_21754	gi|195931989|gb|ACG56648.1| phenylalanine ammonia lyase	B5AKV1	B5AKV1_MUSAC	unreviewed	Phenylalanine ammonia-lyase (EC 4.3.1.24)	PAL	Musa acuminata AAA Group (dessert banana)	194	5.57e-101	357.588	GO:0009699 phenylpropanoid biosynthetic process | GO:0009611 response to wounding | GO:0006979 response to oxidative stress | GO:0006952 defense response | GO:0006559 L-phenylalanine catabolic process | GO:0080167 response to karrikin | GO:0006570 tyrosin	GO:0005829 cytosol	GO:0045548 phenylalanine ammonia-lyase activity	-	-	GO only	-8.47619	0	0	178	21
CA-1_1_(paired)_trimmed_(paired)_without_duplicates_contig_27384	gi|51535474|dbj|BAD37371.1| putative adiponectin receptor 1	Q67WN9	Q67WN9_ORYSJ	unreviewed	Putative adiponectin receptor 1	P0017B12.2 P0416A11.35	Oryza sativa subsp. japonica (Rice)	127	8.71e-44	178.959	GO:0009725 response to hormone stimulus | GO:0009744 response to sucrose stimulus | GO:0006979 response to oxidative stress | GO:0007165 signal transduction	GO:0016021 integral to membrane	GO:0004872 receptor activity	-	-	GO only	-17.5846	0	0	571.5	32.5
CA-1_1_(paired)_trimmed_(paired)_without_duplicates_contig_35229	gi|115440891|ref|NP_001044725.1| Os01g0835500	Q8S1T0	Q8S1T0_ORYSJ	unreviewed	Os01g0835500 protein (Putative respiratory burst oxidase) (Uncharacterized protein)	P0506B12.18-1 Os01g0835500 OsJ_03990	Oryza sativa subsp. japonica (Rice)	143	6.33e-89	317.596	GO:0022900 electron transport chain | GO:0006804 peroxidase reaction | GO:0006979 response to oxidative stress | GO:0006118 electron transport	GO:0016021 integral to membrane	"GO:0050660 flavin adenine dinucleotide binding | GO:0005506 iron ion binding | GO:0004601 peroxidase activity | GO:0009055 electron carrier activity | GO:0005509 calcium ion binding | GO:0050664 oxidoreductase activity, acting on NADH or NADPH, oxygen as	-	pfam08030 NAD_binding_6	GO & Domain	-4.38462	0.0002	0.000677	28.5	6.5
CA-1_1_(paired)_trimmed_(paired)_without_duplicates_contig_19394	gi|115468942|ref|NP_001058070.1| Os06g0613400	Q69WX8	Q69WX8_ORYSJ	unreviewed	Gamma response I protein-like (Os06g0613400 protein)	P0417G12.18 P0429G06.35 Os06g0613400	Oryza sativa subsp. japonica (Rice)	385	9.74e-92	326.928	GO:0006979 response to oxidative stress | GO:0007276 gamete generation | GO:0010212 response to ionizing radiation | GO:0000706 meiotic DNA double-strand break processing | GO:0045454 cell redox homeostasis | GO:0006749 glutathione metabolic process | GO:	GO:0005829 cytosol | GO:0005777 peroxisome	GO:0004362 glutathione-disulfide reductase activity | GO:0050660 flavin adenine dinucleotide binding | GO:0004616 phosphogluconate dehydrogenase (decarboxylating) activity | GO:0050661 NADP binding | GO:0003858 3-hydroxybutyrate dehydrogenase activity	-	pfam08573 SAE2 | pfam13851 GAS | pfam12718 Tropomyosin_1 | pfam04012 PspA_IM30 | pfam13949 ALIX_LYPXL_bnd | pfam09728 Taxilin | pfam13863 DUF4200 | pfam09311 Rab5-bind | pfam12072 DUF3552 | pfam04156 IncA | pfam08614 ATG16 | pfam03938 OmpH | pfam00038 Fil	GO & Domain	-4.63393	0	0	259.5	56
CA-1_1_(paired)_trimmed_(paired)_without_duplicates_contig_29069	gi|115465031|ref|NP_001056115.1| Os05g0528000	Q65XC8	Q65XC8_ORYSJ	unreviewed	Os05g0528000 protein (Putative cytochrome b245 beta chain)	OJ1187_E11.11 Os05g0528000 OsJ_19284	Oryza sativa subsp. japonica (Rice)	183	3.25e-108	381.583	GO:0022900 electron transport chain | GO:0006804 peroxidase reaction | GO:0006979 response to oxidative stress | GO:0006118 electron transport	GO:0016021 integral to membrane	GO:0050660 flavin adenine dinucleotide binding | GO:0016174 NAD(P)H oxidase activity | GO:0005506 iron ion binding | GO:0004601 peroxidase activity | GO:0009055 electron carrier activity | GO:0005509 calcium ion binding	-	pfam13499 EF_hand_5 | pfam00036 efhand | pfam13405 EF_hand_4 | pfam13202 EF_hand_3	GO & Domain	-7.53846	1.16e-08	7e-08	49	6.5
CA-1_1_(paired)_trimmed_(paired)_without_duplicates_contig_4033	gi|357132874|ref|XP_003568053.1| PREDICTED: respiratory burst oxidase homolog protein F-like isoform 1	I1HHB9	I1HHB9_BRADI	unreviewed	Uncharacterized protein	BRADI2G19090	Brachypodium distachyon (Purple false brome) (Trachynia distachya)	125	2.63e-70	255.831	GO:0022900 electron transport chain | GO:0006804 peroxidase reaction | GO:0006979 response to oxidative stress | GO:0006118 electron transport	GO:0016021 integral to membrane	GO:0050660 flavin adenine dinucleotide binding | GO:0016174 NAD(P)H oxidase activity | GO:0005506 iron ion binding | GO:0004601 peroxidase activity | GO:0009055 electron carrier activity | GO:0005509 calcium ion binding	-	pfam01794 Ferric_reduct	GO & Domain	-8.625	8.85e-07	4.27e-06	34.5	4
CA-1_1_(paired)_trimmed_(paired)_without_duplicates_contig_8769	gi|225456860|ref|XP_002279764.1| PREDICTED: serine/threonine-protein kinase AFC2	D7SHG7	D7SHG7_VITVI	unreviewed	Putative uncharacterized protein	VIT_17s0000g09500	Vitis vinifera (Grape)	250	2.73e-139	484.672	"GO:0006979 response to oxidative stress | GO:0006468 protein phosphorylation | GO:0006783 heme biosynthetic process | GO:0006355 regulation of transcription, DNA-dependent | GO:0015994 chlorophyll metabolic process | GO:0009069 serine family amino acid m	GO:0005739 mitochondrion | GO:0009507 chloroplast	GO:0004325 ferrochelatase activity | GO:0004674 protein serine/threonine kinase activity | GO:0004712 protein serine/threonine/tyrosine kinase activity | GO:0005524 ATP binding | GO:0005515 protein binding	-	pfam00069 Pkinase | pfam07714 Pkinase_Tyr	GO & Domain	-8.51515	0	0	421.5	49.5
CA-1_1_(paired)_trimmed_(paired)_without_duplicates_contig_11131	gi|147838864|emb|CAN61394.1| hypothetical protein VITISV_013327	A5BII4	A5BII4_VITVI	unreviewed	Putative uncharacterized protein	VITISV_013327	Vitis vinifera (Grape)	199	1.09e-60	230.504	"GO:0006979 response to oxidative stress | GO:0009414 response to water deprivation | GO:0010117 photoprotection | GO:0009409 response to cold | GO:0009611 response to wounding | GO:0042538 hyperosmotic salinity response | GO:0035264 multicellular organis	GO:0005667 transcription factor complex	GO:0008270 zinc ion binding | GO:0043565 sequence-specific DNA binding | GO:0005515 protein binding | GO:0003700 sequence-specific DNA binding transcription factor activity	-	pfam13912 zf-C2H2_6	GO & Domain	4.33333	0	0	45	195
CA-1_1_(paired)_trimmed_(paired)_without_duplicates_contig_4507	gi|359493759|ref|XP_002279640.2| PREDICTED: protein transport protein Sec24-like At4g32640-like	E0CT66	E0CT66_VITVI	unreviewed	Putative uncharacterized protein	VIT_19s0014g05310	Vitis vinifera (Grape)	150	1.97e-83	299.378	GO:0006979 response to oxidative stress | GO:0006886 intracellular protein transport | GO:0006888 ER to Golgi vesicle-mediated transport	GO:0030127 COPII vesicle coat | GO:0005829 cytosol	GO:0008270 zinc ion binding | GO:0005215 transporter activity	-	pfam08033 Sec23_BS	GO & Domain	-3.15789	0.00111	0.00322	30	9.5
CA-1_1_(paired)_trimmed_(paired)_without_duplicates_contig_6578	gi|224088571|ref|XP_002308478.1| predicted protein	B9HC96	B9HC96_POPTR	unreviewed	Predicted protein	POPTRDRAFT_802264	Populus trichocarpa (Western balsam poplar) (Populus balsamifera subsp. trichocarpa)	157	2.26e-99	352.255	"GO:0006979 response to oxidative stress | GO:0006468 protein phosphorylation | GO:0006783 heme biosynthetic process | GO:0006355 regulation of transcription, DNA-dependent | GO:0015994 chlorophyll metabolic process | GO:0009069 serine family amino acid m	GO:0005739 mitochondrion | GO:0009507 chloroplast	GO:0004325 ferrochelatase activity | GO:0004674 protein serine/threonine kinase activity | GO:0004712 protein serine/threonine/tyrosine kinase activity | GO:0005524 ATP binding | GO:0005515 protein binding	-	pfam00069 Pkinase	GO & Domain	3.7	0.00536	0.0133	5	18.5
CA-1_1_(paired)_trimmed_(paired)_without_duplicates_contig_6701	gi|115473339|ref|NP_001060268.1| Os07g0615200	Q8H395	Q8H395_ORYSJ	unreviewed	Os07g0615200 protein (Putative uncharacterized protein P0616D06.125) (cDNA clone:J013152B02, full insert sequence)	P0616D06.125 Os07g0615200	Oryza sativa subsp. japonica (Rice)	174	1.82e-24	118.527	GO:0042742 defense response to bacterium | GO:0009555 pollen development | GO:0009867 jasmonic acid mediated signaling pathway | GO:0009908 flower development	GO:0005634 nucleus	GO:0005515 protein binding	-	pfam06200 tify | pfam09425 CCT_2	GO & Domain	8.81046	0	0	76.5	674
CA-1_1_(paired)_trimmed_(paired)_without_duplicates_contig_12597	gi|226493137|ref|NP_001142302.1| uncharacterized protein LOC100274471	B4FEP8	B4FEP8_MAIZE	unreviewed	Uncharacterized protein	ZEAMMB73_169513	Zea mays (Maize)	224	3.79e-137	477.562	GO:0009753 response to jasmonic acid stimulus | GO:0010193 response to ozone | GO:0009651 response to salt stress | GO:0030244 cellulose biosynthetic process | GO:0042742 defense response to bacterium | GO:0009408 response to heat | GO:0019853 L-ascorbic	GO:0005829 cytosol | GO:0005739 mitochondrion	GO:0004475 mannose-1-phosphate guanylyltransferase activity | GO:0008928 mannose-1-phosphate guanylyltransferase (GDP) activity	-	pfam00483 NTP_transferase | pfam00132 Hexapep	GO & Domain	-3.37778	7.02e-08	3.89e-07	76	22.5
CA-1_1_(paired)_trimmed_(paired)_without_duplicates_contig_14411	gi|224107477|ref|XP_002314492.1| predicted protein	B9HSR8	B9HSR8_POPTR	unreviewed	Predicted protein	POPTRDRAFT_565798	Populus trichocarpa (Western balsam poplar) (Populus balsamifera subsp. trichocarpa)	561	1.22e-301	1023.22	GO:0042538 hyperosmotic salinity response | GO:0042742 defense response to bacterium | GO:0080052 response to histidine | GO:0042939 tripeptide transport | GO:0009753 response to jasmonic acid stimulus | GO:0043201 response to leucine | GO:0009611 respons	GO:0016020 membrane	GO:0042936 dipeptide transporter activity | GO:0042937 tripeptide transporter activity	-	pfam00854 PTR2 | pfam07690 MFS_1 | pfam00083 Sugar_tr | pfam01061 ABC2_membrane	GO & Domain	21.8	0	0	15	327
CA-1_1_(paired)_trimmed_(paired)_without_duplicates_contig_433	gi|13430338|gb|AAK25801.1|AF338240_1 rubisco activase	Q9ATB9	Q9ATB9_ZANAE	unreviewed	Rubisco activase (Fragment)	rca4	Zantedeschia aethiopica (White calla lily)	223	6.53e-115	403.8	GO:0009753 response to jasmonic acid stimulus | GO:0042742 defense response to bacterium | GO:0009416 response to light stimulus | GO:0009409 response to cold | GO:0010150 leaf senescence	GO:0005618 cell wall | GO:0009941 chloroplast envelope | GO:0009535 chloroplast thylakoid membrane | GO:0010287 plastoglobule | GO:0005634 nucleus | GO:0010319 stromule | GO:0048046 apoplast	"GO:0046863 ribulose-1,5-bisphosphate carboxylase/oxygenase activator activity | GO:0043531 ADP binding | GO:0005524 ATP binding"	-	-	GO only	5.19707	0	0	581	3019.5
CA-1_1_(paired)_trimmed_(paired)_without_duplicates_contig_6168	gi|4321762|gb|AAD15818.1| transcription factor MYC7E	Q9ZPN6	Q9ZPN6_MAIZE	unreviewed	Transcription factor MYC7E (Fragment)		Zea mays (Maize)	224	3.57e-69	255.387	"GO:2000068 regulation of defense response to insect | GO:0009867 jasmonic acid mediated signaling pathway | GO:0009269 response to desiccation | GO:0009611 response to wounding | GO:0009963 positive regulation of flavonoid biosynthetic process | GO:00102	GO:0005667 transcription factor complex	GO:0003677 DNA binding | GO:0005515 protein binding | GO:0003700 sequence-specific DNA binding transcription factor activity	-	pfam00010 HLH	GO & Domain	3.17949	2.5e-06	1.14e-05	19.5	62
CA-1_1_(paired)_trimmed_(paired)_without_duplicates_contig_30592	gi|75207630	Q9ST59	RHT1_WHEAT	reviewed	DELLA protein RHT-1 (Protein Rht-B1/Rht-D1) (Reduced height protein 1)	RHT1	Triticum aestivum (Wheat)	189	1.68e-44	181.181	"GO:0009938 negative regulation of gibberellic acid mediated signaling pathway | GO:0009867 jasmonic acid mediated signaling pathway | GO:0006355 regulation of transcription, DNA-dependent | GO:0010187 negative regulation of seed germination | GO:0042538	GO:0005667 transcription factor complex	GO:0005515 protein binding | GO:0003700 sequence-specific DNA binding transcription factor activity	-	pfam12041 DELLA	GO & Domain	-5	6.33e-05	0.000233	30	6
CA-1_1_(paired)_trimmed_(paired)_without_duplicates_contig_27137	gi|255543162|ref|XP_002512644.1| conserved hypothetical protein	B9RFX5	B9RFX5_RICCO	unreviewed	Putative uncharacterized protein	RCOM_1437820	Ricinus communis (Castor bean)	100	7.4e-18	96.7542	GO:0009611 response to wounding | GO:2000022 regulation of jasmonic acid mediated signaling pathway | GO:0009751 response to salicylic acid stimulus | GO:0009733 response to auxin stimulus | GO:0010112 regulation of systemic acquired resistance	GO:0005634 nucleus	GO:0042803 protein homodimerization activity	-	pfam09425 CCT_2 | pfam06200 tify	GO & Domain	-4.5	0.00974	0.0225	13.5	3
CA-1_1_(paired)_trimmed_(paired)_without_duplicates_contig_25023	"gi|357137377|ref|XP_003570277.1| PREDICTED: probable alpha,alpha-trehalose-phosphate synthase "	I1IDC6	I1IDC6_BRADI	unreviewed	Uncharacterized protein	BRADI3G53790	Brachypodium distachyon (Purple false brome) (Trachynia distachya)	140	1.51e-79	286.492	GO:0009753 response to jasmonic acid stimulus | GO:0016099 monoterpenoid biosynthetic process | GO:0009611 response to wounding | GO:0080027 response to herbivore | GO:0005992 trehalose biosynthetic process | GO:0005982 starch metabolic process | GO:00059	GO:0005829 cytosol | GO:0005739 mitochondrion	"GO:0003825 alpha,alpha-trehalose-phosphate synthase (UDP-forming) activity | GO:0004805 trehalose-phosphatase activity | GO:0034768 (E)-beta-ocimene synthase activity | GO:0050551 myrcene synthase activity"	-	-	GO only	-3.29412	0.00125	0.0036	28	8.5
CA-1_1_(paired)_trimmed_(paired)_without_duplicates_contig_23169	gi|341604895|gb|AEK82608.1| ethylene-responsive element binding protein 1	G3CU72	G3CU72_HEVBR	unreviewed	Ethylene-responsive element binding protein 1	EREBP1	Hevea brasiliensis (Para rubber tree) (Siphonia brasiliensis)	193	1e-31	142.078	"GO:0009753 response to jasmonic acid stimulus | GO:0009414 response to water deprivation | GO:0009651 response to salt stress | GO:0009409 response to cold | GO:0009611 response to wounding | GO:0009751 response to salicylic acid stimulus | GO:0009737 re	GO:0016020 membrane | GO:0005667 transcription factor complex	GO:0003677 DNA binding | GO:0003700 sequence-specific DNA binding transcription factor activity	-	-	GO only	-4.63235	0	0	157.5	34
CA-1_1_(paired)_trimmed_(paired)_without_duplicates_contig_10551	gi|346467639|gb|AEO33664.1| hypothetical protein	G3MJJ6	G3MJJ6_9ACAR	unreviewed	Putative uncharacterized protein (Fragment)		Amblyomma maculatum (Gulf Coast tick)	136	4.09e-58	219.839	GO:0042742 defense response to bacterium | GO:0050832 defense response to fungus | GO:0052033 pathogen-associated molecular pattern dependent induction by symbiont of host innate immune response	"GO:0016023 cytoplasmic membrane-bounded vesicle | GO:0016020 membrane | GO:0005783 endoplasmic reticulum | GO:0000136 alpha-1,6-mannosyltransferase complex"	GO:0004169 dolichyl-phosphate-mannose-protein mannosyltransferase activity	-	-	GO only	-5.46667	1.51e-06	7.05e-06	41	7.5
CA-1_1_(paired)_trimmed_(paired)_without_duplicates_contig_17455	gi|226490993|ref|NP_001150622.1| pre-mRNA-splicing factor 19	B6TRQ7	B6TRQ7_MAIZE	unreviewed	Pre-mRNA-splicing factor 19 (Uncharacterized protein)		Zea mays (Maize)	294	1.8e-149	518.442	GO:0042742 defense response to bacterium | GO:0046686 response to cadmium ion | GO:0016567 protein ubiquitination	GO:0005730 nucleolus | GO:0005618 cell wall | GO:0080008 CUL4 RING ubiquitin ligase complex | GO:0009507 chloroplast	GO:0004842 ubiquitin-protein ligase activity | GO:0000166 nucleotide binding	-	pfam00400 WD40	GO & Domain	-3.16667	6.69e-06	2.86e-05	57	18
CA-1_1_(paired)_trimmed_(paired)_without_duplicates_contig_15617	gi|326498159|dbj|BAJ94942.1| predicted protein	F2DIM1	F2DIM1_HORVD	unreviewed	Predicted protein (Fragment)		Hordeum vulgare var. distichum (Two-rowed barley)	235	1.49e-109	386.026	GO:0042742 defense response to bacterium | GO:0016567 protein ubiquitination	GO:0005634 nucleus | GO:0005829 cytosol | GO:0000151 ubiquitin ligase complex	GO:0004842 ubiquitin-protein ligase activity | GO:0070696 transmembrane receptor protein serine/threonine kinase binding	-	pfam00514 Arm | pfam04826 Arm_2 | pfam04564 U-box | pfam13646 HEAT_2	GO & Domain	24	0.00114	0.00331	0.5	12
CA-1_1_(paired)_trimmed_(paired)_without_duplicates_contig_1121	"gi|255554527|ref|XP_002518302.1| inorganic pyrophosphatase, putative "	B9RX33	B9RX33_RICCO	unreviewed	Inorganic pyrophosphatase, putative (EC 3.6.1.1)	RCOM_0816840	Ricinus communis (Castor bean)	135	2.54e-39	164.74	GO:0042742 defense response to bacterium | GO:0046686 response to cadmium ion | GO:0009651 response to salt stress | GO:0006119 oxidative phosphorylation	GO:0009941 chloroplast envelope | GO:0009570 chloroplast stroma | GO:0009579 thylakoid | GO:0016020 membrane | GO:0005829 cytosol	GO:0000287 magnesium ion binding | GO:0004427 inorganic diphosphatase activity	-	-	GO only	5.60417	0	0	24	134.5
CA-1_1_(paired)_trimmed_(paired)_without_duplicates_contig_2448	"gi|255545176|ref|XP_002513649.1| heat shock protein, putative "	B9RIT0	B9RIT0_RICCO	unreviewed	Heat shock protein, putative	RCOM_1582180	Ricinus communis (Castor bean)	494	0	1076.55	"GO:0006457 protein folding | GO:0046685 response to arsenic-containing substance | GO:0009408 response to heat | GO:0009816 defense response to bacterium, incompatible interaction"	GO:0005886 plasma membrane | GO:0005618 cell wall | GO:0005829 cytosol	GO:0005524 ATP binding | GO:0051082 unfolded protein binding	-	pfam00183 HSP90	GO & Domain	-5	0	0	405	81
CA-1_1_(paired)_trimmed_(paired)_without_duplicates_contig_4912	"gi|255550257|ref|XP_002516179.1| guanine nucleotide-exchange, putative "	B9RR10	B9RR10_RICCO	unreviewed	Guanine nucleotide-exchange, putative	RCOM_0708240	Ricinus communis (Castor bean)	107	1.55e-62	230.059	GO:0042742 defense response to bacterium | GO:0032012 regulation of ARF protein signal transduction | GO:0016192 vesicle-mediated transport | GO:0040007 growth | GO:0043087 regulation of GTPase activity	GO:0005769 early endosome | GO:0005829 cytosol | GO:0005802 trans-Golgi network	GO:0005086 ARF guanyl-nucleotide exchange factor activity | GO:0005515 protein binding	-	-	GO only		0.00617	0.015	7.5	0
CA-1_1_(paired)_trimmed_(paired)_without_duplicates_contig_24271	"gi|255587028|ref|XP_002534105.1| Spotted leaf protein, putative "	B9T786	B9T786_RICCO	unreviewed	Spotted leaf protein, putative	RCOM_0367530	Ricinus communis (Castor bean)	271	3.17e-125	438.015	GO:0042742 defense response to bacterium | GO:0016567 protein ubiquitination	GO:0005634 nucleus | GO:0005829 cytosol | GO:0000151 ubiquitin ligase complex	GO:0004842 ubiquitin-protein ligase activity | GO:0070696 transmembrane receptor protein serine/threonine kinase binding	-	pfam00514 Arm	GO & Domain	-3.25243	4.55e-15	4.74e-14	167.5	51.5
CA-1_1_(paired)_trimmed_(paired)_without_duplicates_contig_13087	gi|225432070|ref|XP_002280639.1| PREDICTED: probable protein Pop3	D7SYG7	D7SYG7_VITVI	unreviewed	Putative uncharacterized protein	VIT_05s0077g00410	Vitis vinifera (Grape)	107	3.49e-48	192.289	GO:0050832 defense response to fungus | GO:0042742 defense response to bacterium	GO:0005829 cytosol | GO:0005886 plasma membrane	-	-	pfam07876 Dabb	GO & Domain	-3.24551	0	0	271	83.5
CA-1_1_(paired)_trimmed_(paired)_without_duplicates_contig_26381	gi|242058717|ref|XP_002458504.1| hypothetical protein SORBIDRAFT_03g034880	C5XK66	C5XK66_SORBI	unreviewed	Putative uncharacterized protein Sb03g034880	Sb03g034880 SORBIDRAFT_03g034880	Sorghum bicolor (Sorghum) (Sorghum vulgare)	77	6.41e-35	150.965	"GO:0042742 defense response to bacterium | GO:0006075 (1->3)-beta-D-glucan biosynthetic process | GO:0009965 leaf morphogenesis | GO:0000003 reproduction | GO:0009870 defense response signaling pathway, resistance gene-dependent | GO:0052544 defense resp	"GO:0009506 plasmodesma | GO:0000148 1,3-beta-D-glucan synthase complex | GO:0016023 cytoplasmic membrane-bounded vesicle"	"GO:0003843 1,3-beta-D-glucan synthase activity"	-	-	GO only	-3.5	0.00182	0.00506	24.5	7
CA-1_1_(paired)_trimmed_(paired)_without_duplicates_contig_29689	gi|224066567|ref|XP_002302140.1| predicted protein	B9GT28	B9GT28_POPTR	unreviewed	Predicted protein	POPTRDRAFT_816178	Populus trichocarpa (Western balsam poplar) (Populus balsamifera subsp. trichocarpa)	127	6.55e-34	147.854	"GO:0042742 defense response to bacterium | GO:0006355 regulation of transcription, DNA-dependent | GO:0070301 cellular response to hydrogen peroxide | GO:0009737 response to abscisic acid stimulus | GO:0050832 defense response to fungus"	GO:0005739 mitochondrion | GO:0005667 transcription factor complex	GO:0043565 sequence-specific DNA binding | GO:0003700 sequence-specific DNA binding transcription factor activity	-	pfam03106 WRKY	GO & Domain	-5	6.33e-05	0.000233	30	6
CA-1_1_(paired)_trimmed_(paired)_without_duplicates_contig_15957	gi|357113770|ref|XP_003558674.1| PREDICTED: serine/threonine-protein kinase At5g01020-like	I1H925	I1H925_BRADI	unreviewed	Uncharacterized protein	BRADI1G72740	Brachypodium distachyon (Purple false brome) (Trachynia distachya)	311	3.61e-156	540.66	GO:0042742 defense response to bacterium | GO:0006468 protein phosphorylation | GO:0009069 serine family amino acid metabolic process	GO:0009536 plastid	GO:0004715 non-membrane spanning protein tyrosine kinase activity | GO:0005524 ATP binding | GO:0004674 protein serine/threonine kinase activity	2.7.11.1	pfam07714 Pkinase_Tyr | pfam00069 Pkinase	GO & Enzyme & Domain	-8.82275	0	0	1667.5	189
CA-1_1_(paired)_trimmed_(paired)_without_duplicates_contig_23338	gi|115450603|ref|NP_001048902.1| Os03g0137500	Q10S27	VDAC6_ORYSJ	reviewed	Mitochondrial outer membrane protein porin 6 (Voltage-dependent anion-selective channel protein 6) (OsVDAC6)	VDAC6 Os03g0137500 LOC_Os03g04460	Oryza sativa subsp. japonica (Rice)	266	3.3e-121	424.685	GO:0009617 response to bacterium | GO:0055085 transmembrane transport | GO:0044070 regulation of anion transport	GO:0005886 plasma membrane | GO:0005741 mitochondrial outer membrane	GO:0008308 voltage-gated anion channel activity	-	pfam01459 Porin_3	GO & Domain	-3.1165	7.08e-14	6.75e-13	160.5	51.5
CA-1_1_(paired)_trimmed_(paired)_without_duplicates_contig_1126	gi|371574681|gb|AEX49899.1| mitogen-activated protein kinase 4	H2ET71	H2ET71_9POAL	unreviewed	Mitogen-activated protein kinase 4	MAPK4	Saccharum hybrid cultivar ROC22	239	2.56e-145	504.668	GO:0009611 response to wounding | GO:0010200 response to chitin | GO:0010120 camalexin biosynthetic process | GO:0009617 response to bacterium | GO:0000169 activation of MAPK activity involved in osmosensory signaling pathway | GO:2000038 regulation of st	-	GO:0005515 protein binding | GO:0004707 MAP kinase activity | GO:0005524 ATP binding	2.7.11.24	pfam00069 Pkinase | pfam07714 Pkinase_Tyr	GO & Enzyme & Domain	3.00446	0	0	336.5	1011
CA-1_1_(paired)_trimmed_(paired)_without_duplicates_contig_21659	gi|38346043|emb|CAD39754.2| OSJNBa0059D20.15	Q7XX49	Q7XX49_ORYSJ	unreviewed	OSJNBa0059D20.15 protein	OSJNBa0059D20.15 OsJ_13929	Oryza sativa subsp. japonica (Rice)	446	2.32e-82	295.823	GO:0006952 defense response | GO:0006470 protein dephosphorylation	-	GO:0004721 phosphoprotein phosphatase activity | GO:0043531 ADP binding	-	pfam00931 NB-ARC | pfam13191 AAA_16 | pfam13401 AAA_22	GO & Domain	3.21951	9.97e-07	4.78e-06	20.5	66
CA-1_1_(paired)_trimmed_(paired)_without_duplicates_contig_23937	gi|193787910|dbj|BAG50432.1| sesquiterpene synthase 5	B3ITB7	B3ITB7_ZINZE	unreviewed	Sesquiterpene synthase 5	zss5 ZSS5	Zingiber zerumbet (Shampoo ginger) (Amomum zerumbet)	155	1.5e-94	336.259	GO:0006952 defense response | GO:0008152 metabolic process	GO:0005737 cytoplasm	GO:0000287 magnesium ion binding | GO:0010333 terpene synthase activity	-	pfam01397 Terpene_synth	GO & Domain	-6039	0	0	3019.5	0.5
CA-1_1_(paired)_trimmed_(paired)_without_duplicates_contig_6703	gi|292668961|gb|ADE41135.1| AP2 domain class transcription factor	D5L126	D5L126_MALDO	unreviewed	AP2 domain class transcription factor (Ethylene response factor 5)	AP2D42	Malus domestica (Apple) (Pyrus malus)	113	1.02e-33	147.854	"GO:0006952 defense response | GO:0006355 regulation of transcription, DNA-dependent | GO:0009873 ethylene mediated signaling pathway"	GO:0005667 transcription factor complex	GO:0003677 DNA binding | GO:0003700 sequence-specific DNA binding transcription factor activity	-	pfam00847 AP2	GO & Domain	12.6421	0	0	47.5	600.5
CA-1_1_(paired)_trimmed_(paired)_without_duplicates_contig_25637	"gi|255544031|ref|XP_002513078.1| leucine-rich repeat-containing protein, putative "	B9RGC6	B9RGC6_RICCO	unreviewed	Leucine-rich repeat-containing protein, putative (EC 3.1.3.16)	RCOM_1452990	Ricinus communis (Castor bean)	89	5.24e-16	90.0889	GO:0006952 defense response | GO:0006470 protein dephosphorylation	-	GO:0004721 phosphoprotein phosphatase activity | GO:0043531 ADP binding	-	-	GO only		0.0108	0.0247	6.5	0
CA-1_1_(paired)_trimmed_(paired)_without_duplicates_contig_36288	gi|225461401|ref|XP_002282190.1| PREDICTED: MLO14 protein	F6H261	F6H261_VITVI	unreviewed	MLO-like protein	VIT_19s0014g02980	Vitis vinifera (Grape)	117	4.56e-56	216.284	GO:0006952 defense response | GO:0008219 cell death	GO:0016021 integral to membrane | GO:0005886 plasma membrane	GO:0005516 calmodulin binding	-	-	GO only	-11.5	2.69e-07	1.39e-06	34.5	3
CA-1_1_(paired)_trimmed_(paired)_without_duplicates_contig_18092	gi|242092278|ref|XP_002436629.1| hypothetical protein SORBIDRAFT_10g006200	C5Z5X8	C5Z5X8_SORBI	unreviewed	Putative uncharacterized protein Sb10g006200	Sb10g006200 SORBIDRAFT_10g006200	Sorghum bicolor (Sorghum) (Sorghum vulgare)	171	1.59e-44	182.069	GO:0010200 response to chitin | GO:0016567 protein ubiquitination | GO:0050832 defense response to fungus	-	GO:0004842 ubiquitin-protein ligase activity | GO:0008270 zinc ion binding	-	pfam13639 zf-RING_2 | pfam12678 zf-rbx1 | pfam13923 zf-C3HC4_2 | pfam00097 zf-C3HC4 | pfam13920 zf-C3HC4_3 | pfam12906 RINGv | pfam11793 FANCL_C | pfam00628 PHD	GO & Domain	3	0.000311	0.00101	13	39
CA-1_1_(paired)_trimmed_(paired)_without_duplicates_contig_28305	gi|357154044|ref|XP_003576651.1| PREDICTED: uncharacterized protein LOC100846535	I1IIP0	I1IIP0_BRADI	unreviewed	Uncharacterized protein	BRADI4G08080	Brachypodium distachyon (Purple false brome) (Trachynia distachya)	292	4.18e-99	351.367	"GO:0071366 cellular response to indolebutyric acid stimulus | GO:0031348 negative regulation of defense response | GO:0015691 cadmium ion transport | GO:0010686 tetracyclic triterpenoid biosynthetic process | GO:0042344 indole glucosinolate catabolic pro	GO:0005774 vacuolar membrane | GO:0009941 chloroplast envelope | GO:0005777 peroxisome | GO:0005829 cytosol | GO:0009506 plasmodesma | GO:0005886 plasma membrane | GO:0005739 mitochondrion	"GO:0016314 phosphatidylinositol-3,4,5-trisphosphate 3-phosphatase activity | GO:0008138 protein tyrosine/serine/threonine phosphatase activity | GO:0042299 lupeol synthase activity | GO:0004725 protein tyrosine phosphatase activity | GO:0015086 cadmium i	-	pfam10409 PTEN_C2	GO & Domain	10.5	7.44e-05	0.000271	2	21
CA-1_1_(paired)_trimmed_(paired)_without_duplicates_contig_35921	gi|357125376|ref|XP_003564370.1| PREDICTED: disease resistance protein RPS2-like	I1HSD9	I1HSD9_BRADI	unreviewed	Uncharacterized protein	BRADI2G52150	Brachypodium distachyon (Purple false brome) (Trachynia distachya)	145	3.13e-52	203.398	GO:0006952 defense response | GO:0006470 protein dephosphorylation	-	GO:0004721 phosphoprotein phosphatase activity | GO:0043531 ADP binding	-	pfam00931 NB-ARC | pfam13191 AAA_16	GO & Domain	-6.625	4.62e-05	0.000174	26.5	4
CA-1_1_(paired)_trimmed_(paired)_without_duplicates_contig_32243	gi|357132418|ref|XP_003567827.1| PREDICTED: late embryogenesis abundant protein Lea14-A-like	I1HG22	I1HG22_BRADI	unreviewed	Uncharacterized protein	BRADI2G15410	Brachypodium distachyon (Purple false brome) (Trachynia distachya)	160	5.32e-64	239.391	GO:0009269 response to desiccation | GO:0009644 response to high light intensity | GO:0009611 response to wounding | GO:0009793 embryo development ending in seed dormancy | GO:0050832 defense response to fungus	GO:0005829 cytosol	-	-	pfam03168 LEA_2	GO & Domain	-4.54167	1.87e-07	9.83e-07	54.5	12
CA-1_1_(paired)_trimmed_(paired)_without_duplicates_contig_25120	gi|125529173|gb|EAY77287.1| hypothetical protein OsI_05263	A2WZ91	A2WZ91_ORYSI	unreviewed	Putative uncharacterized protein	OsI_05263	Oryza sativa subsp. indica (Rice)	158	9.44e-42	172.294	GO:0006952 defense response | GO:0006470 protein dephosphorylation	-	GO:0017111 nucleoside-triphosphatase activity | GO:0004721 phosphoprotein phosphatase activity | GO:0043531 ADP binding | GO:0005524 ATP binding	-	-	GO only	4.59091	4.73e-07	2.37e-06	11	50.5
CA-1_1_(paired)_trimmed_(paired)_without_duplicates_contig_4820	gi|346469937|gb|AEO34813.1| hypothetical protein	G3MMU5	G3MMU5_9ACAR	unreviewed	Putative uncharacterized protein		Amblyomma maculatum (Gulf Coast tick)	152	5.69e-99	350.922	GO:0006413 translational initiation | GO:0042254 ribosome biogenesis	GO:0009506 plasmodesma | GO:0005886 plasma membrane | GO:0005618 cell wall | GO:0005774 vacuolar membrane | GO:0022627 cytosolic small ribosomal subunit	GO:0003735 structural constituent of ribosome | GO:0003723 RNA binding	-	pfam00416 Ribosomal_S13	GO & Domain	15.3333	5.33e-14	5.14e-13	4.5	69
CA-1_1_(paired)_trimmed_(paired)_without_duplicates_contig_7899	gi|346470093|gb|AEO34891.1| hypothetical protein	G3MN23	G3MN23_9ACAR	unreviewed	Thioredoxin		Amblyomma maculatum (Gulf Coast tick)	106	6.62e-50	196.733	GO:0045454 cell redox homeostasis | GO:0022900 electron transport chain | GO:0006662 glycerol ether metabolic process | GO:0006810 transport | GO:0006118 electron transport	GO:0005737 cytoplasm	GO:0009055 electron carrier activity | GO:0015035 protein disulfide oxidoreductase activity	-	pfam00085 Thioredoxin | pfam13098 Thioredoxin_2 | pfam13899 Thioredoxin_7 | pfam13905 Thioredoxin_8 | pfam08534 Redoxin | pfam06110 DUF953	GO & Domain	6.83509	0	0	142.5	974
CA-1_1_(paired)_trimmed_(paired)_without_duplicates_contig_4607	gi|346464589|gb|AEO32139.1| hypothetical protein	G3MF71	G3MF71_9ACAR	unreviewed	Putative uncharacterized protein (Fragment)		Amblyomma maculatum (Gulf Coast tick)	105	9.39e-43	176.293	GO:0010466 negative regulation of peptidase activity | GO:0009628 response to abiotic stimulus	-	GO:0004869 cysteine-type endopeptidase inhibitor activity	-	pfam00031 Cystatin	GO & Domain	-4.39344	0	0	670	152.5
CA-1_1_(paired)_trimmed_(paired)_without_duplicates_contig_31121	gi|346465777|gb|AEO32733.1| hypothetical protein	G3MGW5	G3MGW5_9ACAR	unreviewed	Putative uncharacterized protein (Fragment)		Amblyomma maculatum (Gulf Coast tick)	146	1.17e-88	316.707	-	GO:0016023 cytoplasmic membrane-bounded vesicle	-	-	pfam06749 DUF1218	GO & Domain	-7.95238	5.1e-14	4.92e-13	83.5	10.5
CA-1_1_(paired)_trimmed_(paired)_without_duplicates_contig_3643	gi|346467795|gb|AEO33742.1| hypothetical protein	G3MJS4	G3MJS4_9ACAR	unreviewed	Putative uncharacterized protein (Fragment)		Amblyomma maculatum (Gulf Coast tick)	96	3.68e-29	133.635	-	GO:0009536 plastid	-	-	-	GO only	7.02326	0	0	21.5	151
CA-1_1_(paired)_trimmed_(paired)_without_duplicates_contig_12524	gi|346469871|gb|AEO34780.1| hypothetical protein	G3MMR2	G3MMR2_9ACAR	unreviewed	Putative uncharacterized protein		Amblyomma maculatum (Gulf Coast tick)	83	3.02e-26	123.415	-	-	-	-	-		-3.21333	4.02e-11	3.1e-10	120.5	37.5
CA-1_1_(paired)_trimmed_(paired)_without_duplicates_contig_1236	gi|346466083|gb|AEO32886.1| hypothetical protein	G3MHB8	G3MHB8_9ACAR	unreviewed	Putative uncharacterized protein (Fragment)		Amblyomma maculatum (Gulf Coast tick)	251	6.63e-128	446.902	-	GO:0005794 Golgi apparatus | GO:0005886 plasma membrane | GO:0005774 vacuolar membrane | GO:0009535 chloroplast thylakoid membrane	-	-	-	GO only	-3.23577	0	0	398	123
CA-1_1_(paired)_trimmed_(paired)_without_duplicates_contig_33747	gi|346472391|gb|AEO36040.1| hypothetical protein	G3MRC2	G3MRC2_9ACAR	unreviewed	Putative uncharacterized protein		Amblyomma maculatum (Gulf Coast tick)	161	1.06e-67	250.944	-	GO:0016023 cytoplasmic membrane-bounded vesicle | GO:0016020 membrane	-	-	pfam02681 DUF212	GO & Domain	-4.58824	1.79e-14	1.78e-13	117	25.5
CA-1_1_(paired)_trimmed_(paired)_without_duplicates_contig_29914	gi|115458974|ref|NP_001053087.1| Os04g0477500	Q7XK38	Q7XK38_ORYSJ	unreviewed	OSJNBa0044K18.7 protein (Os04g0477500 protein) (cDNA clone:001-123-F04, full insert sequence) (cDNA clone:J013106K01, full insert sequence) (cDNA clone:J023131C16, full insert sequence)	OSJNBa0044K18.7 Os04g0477500 OsJ_15187	Oryza sativa subsp. japonica (Rice)	137	2.85e-77	278.938	GO:0006487 protein N-linked glycosylation	GO:0016023 cytoplasmic membrane-bounded vesicle | GO:0016020 membrane	"GO:0003830 beta-1,4-mannosylglycoprotein 4-beta-N-acetylglucosaminyltransferase activity"	-	-	GO only	-3.88889	0.00558	0.0138	17.5	4.5
CA-1_1_(paired)_trimmed_(paired)_without_duplicates_contig_29668	gi|115440279|ref|NP_001044419.1| Os01g0777000	Q5ZAZ1	Q5ZAZ1_ORYSJ	unreviewed	Os01g0777000 protein (Putative low density lipoprotein B)	P0413G02.24 Os01g0777000	Oryza sativa subsp. japonica (Rice)	94	1.39e-33	144.744	-	-	-	-	-			0.00815	0.0193	7	0
CA-1_1_(paired)_trimmed_(paired)_without_duplicates_contig_27075	gi|115439837|ref|NP_001044198.1| Os01g0739700	Q5JNL0	Q5JNL0_ORYSJ	unreviewed	Os01g0739700 protein (Putative elicitor inducible beta-1,3-glucanase NtEIG-E76) (cDNA clone:001-123-G07, full insert sequence)	P0638D12.23 Os01g0739700	Oryza sativa subsp. japonica (Rice)	371	5.08e-225	769.056	GO:0005982 starch metabolic process | GO:0005985 sucrose metabolic process	GO:0009505 plant-type cell wall | GO:0046658 anchored to plasma membrane | GO:0016023 cytoplasmic membrane-bounded vesicle	"GO:0043169 cation binding | GO:0042973 glucan endo-1,3-beta-D-glucosidase activity"	3.2.1.39	pfam00332 Glyco_hydro_17 | pfam07983 X8	GO & Enzyme & Domain	-14.0857	0	0	246.5	17.5
CA-1_1_(paired)_trimmed_(paired)_without_duplicates_contig_16204	"gi|15240640|ref|NP_196853.1| ADP,ATP carrier protein 2 "	P40941	ADT2_ARATH	reviewed	ADP,ATP carrier protein 2, mitochondrial (ADP/ATP translocase 2) (Adenine nucleotide translocator 2) (ANT 2)	AAC2 ANT2 At5g13490 T6I14_20	Arabidopsis thaliana (Mouse-ear cress)	20	0.00181	50.0974	-	-	-	-	-		7	0.134	0.212	0.5	3.5
CA-1_1_(paired)_trimmed_(paired)_without_duplicates_contig_6552	gi|115457788|ref|NP_001052494.1| Os04g0338000	Q7XT99	AKR2_ORYSJ	reviewed	Probable aldo-keto reductase 2 (EC 1.1.1.-)	Os04g0338000 LOC_Os04g26910 OsJ_14315 OSJNBa0008A08.11 OSJNBa0032I19.2	Oryza sativa subsp. japonica (Rice)	258	8.78e-145	502.89	-	-	-	-	pfam00248 Aldo_ket_red	Domain only	6.06461	0	0	178	1079.5
CA-1_1_(paired)_trimmed_(paired)_without_duplicates_contig_25646	gi|19352051|dbj|BAB85919.1| auxin response factor 10	Q653H7	ARFR_ORYSJ	reviewed	Auxin response factor 18 (OsARF10)	ARF18 ARF10 Os06g0685700 LOC_Os06g47150 P0009H10.43 P0623A10.1	Oryza sativa subsp. japonica (Rice)	231	6.23e-80	287.825	"GO:0009734 auxin mediated signaling pathway | GO:0006355 regulation of transcription, DNA-dependent"	GO:0005634 nucleus	GO:0003677 DNA binding | GO:0046983 protein dimerization activity	-	-	GO only	-3.37615	0	0	184	54.5
CA-1_1_(paired)_trimmed_(paired)_without_duplicates_contig_363	gi|18390863|ref|NP_563807.1| UDP-apiose/xylose synthase	Q9SGE0	AXS2_ARATH	reviewed	UDP-D-apiose/UDP-D-xylose synthase 2	AXS2 At1g08200 T23G18.6	Arabidopsis thaliana (Mouse-ear cress)	128	3.72e-81	291.824	GO:0009226 nucleotide-sugar biosynthetic process | GO:0005982 starch metabolic process | GO:0005985 sucrose metabolic process | GO:0009117 nucleotide metabolic process	GO:0005829 cytosol | GO:0048046 apoplast	GO:0051287 NAD binding | GO:0048040 UDP-glucuronate decarboxylase activity	-	-	GO only	-4.47727	3.19e-12	2.69e-11	98.5	22
CA-1_1_(paired)_trimmed_(paired)_without_duplicates_contig_4161	gi|75296458	Q7XSK0	BGL18_ORYSJ	reviewed	Beta-glucosidase 18 (Os4bglu18) (EC 3.2.1.21)	BGLU18 Os04g0513900 LOC_Os04g43410 OSJNBa0004N05.26 OSJNBb0070J16.3	Oryza sativa subsp. japonica (Rice)	427	4.09e-202	693.072	GO:0005975 carbohydrate metabolic process	GO:0016023 cytoplasmic membrane-bounded vesicle	GO:0008422 beta-glucosidase activity | GO:0043169 cation binding	3.2.1.21	pfam00232 Glyco_hydro_1	GO & Enzyme & Domain	3.66525	0	0	118	432.5
CA-1_1_(paired)_trimmed_(paired)_without_duplicates_contig_16601	gi|115450030|ref|NP_001048616.1| Os02g0831100	Q6K977	C3H19_ORYSJ	reviewed	Zinc finger CCCH domain-containing protein 19 (OsC3H19)	Os02g0831100 LOC_Os02g58440 OJ1149_C12.8 OsJ_008677	Oryza sativa subsp. japonica (Rice)	184	4.63e-07	62.5392	-	-	-	-	-		27	0.000512	0.0016	0.5	13.5
CA-1_1_(paired)_trimmed_(paired)_without_duplicates_contig_30920	gi|28273376|gb|AAO38462.1| unknown protein	Q10EL1	C3H24_ORYSJ	reviewed	Zinc finger CCCH domain-containing protein 24 (OsC3H24)	Os03g0698800 LOC_Os03g49170 OSJNBb0017F17.19	Oryza sativa subsp. japonica (Rice)	144	3.88e-51	199.843	-	-	-	-	-		-6.5	0.000504	0.00158	19.5	3
CA-1_1_(paired)_trimmed_(paired)_without_duplicates_contig_32413	gi|75132789	Q6Z0E2	CCC1_ORYSJ	reviewed	Cation-chloride cotransporter 1 (OsCCC1) (Potassium-chloride cotransporter 1)	CCC1 KCC1 Os08g0323700 LOC_Os08g23440 OsJ_26882 OSJNBa0078D03.20	Oryza sativa subsp. japonica (Rice)	202	2.07e-107	378.916	GO:0055085 transmembrane transport | GO:0006814 sodium ion transport | GO:0006821 chloride transport	GO:0016021 integral to membrane	GO:0015377 cation:chloride symporter activity	-	pfam09515 Thia_YuaJ	GO & Domain	-4.6	0.00067	0.00205	23	5
CA-1_1_(paired)_trimmed_(paired)_without_duplicates_contig_21712	gi|75289181	Q67V81	CCD11_ORYSJ	reviewed	Cyclin-D1-1 (G1/S-specific cyclin-D1-1) (CycD1;1)	CYCD1-1 Os06g0236600 LOC_Os06g12980 OsJ_019891 OSJNBa0080E19.38	Oryza sativa subsp. japonica (Rice)	70	0.00252	50.5418	-	-	-	-	-		7.5	0.0258	0.0529	1	7.5
CA-1_1_(paired)_trimmed_(paired)_without_duplicates_contig_24704	gi|115482436|ref|NP_001064811.1| Os10g0467800	Q9AV71	CESA7_ORYSJ	reviewed	Cellulose synthase A catalytic subunit 7 [UDP-forming] (EC 2.4.1.12) (OsCesA7)	CESA7 Os10g0467800 LOC_Os10g32980 OSJNBa0006L06.10	Oryza sativa subsp. japonica (Rice)	175	1.25e-82	296.712	GO:0030244 cellulose biosynthetic process | GO:0007047 cellular cell wall organization | GO:0005982 starch metabolic process | GO:0005985 sucrose metabolic process | GO:0006011 UDP-glucose metabolic process	GO:0016021 integral to membrane	GO:0016760 cellulose synthase (UDP-forming) activity | GO:0008270 zinc ion binding	-	-	GO only	-4.4	0.0207	0.0436	11	2.5
CA-1_1_(paired)_trimmed_(paired)_without_duplicates_contig_1427	gi|115471127|ref|NP_001059162.1| Os07g0208500	Q84ZN6	CESA8_ORYSJ	reviewed	Probable cellulose synthase A catalytic subunit 8 [UDP-forming] (EC 2.4.1.12) (OsCesA8)	CESA8 Os07g0208500 LOC_Os07g10770 OJ1136_A05.10 OJ1559_F09.120 OsJ_022567	Oryza sativa subsp. japonica (Rice)	227	1.69e-155	538.438	GO:0030244 cellulose biosynthetic process | GO:0007047 cellular cell wall organization | GO:0005982 starch metabolic process | GO:0005985 sucrose metabolic process | GO:0006011 UDP-glucose metabolic process	GO:0016021 integral to membrane	GO:0016760 cellulose synthase (UDP-forming) activity | GO:0008270 zinc ion binding	-	-	GO only	-4.42316	0	0	2101	475
CA-1_1_(paired)_trimmed_(paired)_without_duplicates_contig_32817	gi|115479227|ref|NP_001063207.1| Os09g0422500	Q69P51	CESA9_ORYSJ	reviewed	Cellulose synthase A catalytic subunit 9 [UDP-forming] (EC 2.4.1.12) (OsCesA9)	CESA9 Os09g0422500 LOC_Os09g25490 OJ1740_D06.31 OsJ_028258 P0418B08.2	Oryza sativa subsp. japonica (Rice)	177	3.52e-115	404.689	GO:0030244 cellulose biosynthetic process | GO:0007047 cellular cell wall organization | GO:0005982 starch metabolic process | GO:0005985 sucrose metabolic process | GO:0006011 UDP-glucose metabolic process	GO:0016021 integral to membrane	GO:0016760 cellulose synthase (UDP-forming) activity | GO:0008270 zinc ion binding	-	pfam13632 Glyco_trans_2_3	GO & Domain	-4.6	0.00067	0.00205	23	5
CA-1_1_(paired)_trimmed_(paired)_without_duplicates_contig_6654	gi|115436068|ref|NP_001042792.1| Os01g0292200	Q9LGV5	CIPK1_ORYSJ	reviewed	CBL-interacting protein kinase 1 (EC 2.7.11.1) (OsCIPK01)	CIPK1 Os01g0292200 LOC_Os01g18800 P0706B05.31	Oryza sativa subsp. japonica (Rice)	334	1.17e-146	509.111	GO:0006468 protein phosphorylation | GO:0007165 signal transduction | GO:0009069 serine family amino acid metabolic process	GO:0009536 plastid	GO:0004683 calmodulin-dependent protein kinase activity | GO:0004713 protein tyrosine kinase activity | GO:0005524 ATP binding	2.7.11.1	pfam00069 Pkinase | pfam03822 NAF	GO & Enzyme & Domain	3.5	0	0	73	255.5
CA-1_1_(paired)_trimmed_(paired)_without_duplicates_contig_33527	gi|297611333|ref|NP_001065875.2| Os11g0174000	Q53PC7	COPB1_ORYSJ	reviewed	Coatomer subunit beta-1 (Beta-coat protein 1) (Beta-COP 1)	Os11g0174000 LOC_Os11g07280 OsJ_031814 OsJ_33144 OSJNBa0055G24 OSJNBb0063D09	Oryza sativa subsp. japonica (Rice)	156	7e-94	334.037	GO:0016192 vesicle-mediated transport | GO:0006886 intracellular protein transport	GO:0030126 COPI vesicle coat	GO:0005488 binding | GO:0005198 structural molecule activity	-	pfam07718 Coatamer_beta_C	GO & Domain	-6.13333	1.41e-07	7.53e-07	46	7.5
CA-1_1_(paired)_trimmed_(paired)_without_duplicates_contig_6742	gi|115460494|ref|NP_001053847.1| Os04g0612600	Q9MAX6	COPE1_ORYSJ	reviewed	Coatomer subunit epsilon-1 (Epsilon-coat protein 1) (Epsilon-COP 1) (Epsilon1-COP)	COPE1 Os04g0612600 LOC_Os04g52270 OsJ_015440 OSJNBa0070C17.12	Oryza sativa subsp. japonica (Rice)	285	4.67e-132	460.677	"GO:0006890 retrograde vesicle-mediated transport, Golgi to ER | GO:0015031 protein transport"	GO:0005774 vacuolar membrane | GO:0005829 cytosol | GO:0030126 COPI vesicle coat	GO:0005488 binding | GO:0008565 protein transporter activity | GO:0005198 structural molecule activity	-	pfam04733 Coatomer_E | pfam13414 TPR_11 | pfam13424 TPR_12 | pfam13432 TPR_16	GO & Domain	14.3	2.89e-14	2.83e-13	5	71.5
CA-1_1_(paired)_trimmed_(paired)_without_duplicates_contig_8216	gi|2829913|gb|AAC00621.1| putative carboxyphosphonoenolpyruvate mutase	O49290	CPPM_ARATH	reviewed	Carboxyvinyl-carboxyphosphonate phosphorylmutase, chloroplastic (EC 2.7.8.23) (Carboxyphosphonoenolpyruvate phosphonomutase) (CPEP phosphonomutase)	At1g77060 F22K20.14	Arabidopsis thaliana (Mouse-ear cress)	214	8.57e-104	366.919	GO:0008152 metabolic process	GO:0009570 chloroplast stroma	GO:0046872 metal ion binding | GO:0030603 oxaloacetase activity | GO:0016740 transferase activity | GO:0047776 citramalate lyase activity	-	pfam13714 PEP_mutase	GO & Domain	-8.78378	0	0	487.5	55.5
CA-1_1_(paired)_trimmed_(paired)_without_duplicates_contig_2541	gi|116309324|emb|CAH66410.1| OSIGBa0093L02.6	Q7PC71	CSLH2_ORYSI	reviewed	Cellulose synthase-like protein H2 (EC 2.4.1.-) (OsCslH2)	CSLH2 OSIGBa0093L02.6	Oryza sativa subsp. indica (Rice)	279	2.39e-108	382.027	GO:0030244 cellulose biosynthetic process | GO:0007047 cellular cell wall organization | GO:0005982 starch metabolic process | GO:0005985 sucrose metabolic process | GO:0006011 UDP-glucose metabolic process	GO:0016021 integral to membrane | GO:0009536 plastid	GO:0016760 cellulose synthase (UDP-forming) activity	-	-	GO only	7.84884	0	0	43	337.5
CA-1_1_(paired)_trimmed_(paired)_without_duplicates_contig_12390	gi|297804684|ref|XP_002870226.1| integral membrane family protein	D7MAF7	CSPL6_ARALL	reviewed	CASP-like protein ARALYDRAFT_915236	ARALYDRAFT_915236	Arabidopsis lyrata subsp. lyrata (Lyre-leaved rock-cress)	83	2.42e-12	78.9802	-	-	-	-	-		5.76471	9.24e-08	5.05e-07	8.5	49
CA-1_1_(paired)_trimmed_(paired)_without_duplicates_contig_35080	gi|115441737|ref|NP_001045148.1| Os01g0909200	Q5N870	DCL3A_ORYSJ	reviewed	Endoribonuclease Dicer homolog 3a (Dicer-like protein 3a) (OsDCL3a) (EC 3.1.26.-)	DCL3A Os01g0909200 LOC_Os01g68120 P0456E05.21	Oryza sativa subsp. japonica (Rice)	109	2.48e-35	150.521	-	-	-	-	-		-7.5	0.0258	0.0529	7.5	1
CA-1_1_(paired)_trimmed_(paired)_without_duplicates_contig_14209	gi|226498936|ref|NP_001143696.1| anamorsin homolog	B6TB21	DRE2_MAIZE	reviewed	Anamorsin homolog (Fe-S cluster assembly protein DRE2 homolog)		Zea mays (Maize)	261	8.08e-95	337.148	GO:0006915 apoptotic process | GO:0032259 methylation	GO:0005737 cytoplasm	GO:0008168 methyltransferase activity	-	pfam05093 CIAPIN1	GO & Domain	-6.00154	0	0	3901	650
CA-1_1_(paired)_trimmed_(paired)_without_duplicates_contig_2786	gi|115445077|ref|NP_001046318.1| Os02g0220600	Q9ZRI7	EF1G1_ORYSJ	reviewed	Elongation factor 1-gamma 1 (EF-1-gamma 1) (eEF-1B gamma 1)	Os02g0220600 LOC_Os02g12800 B1131G07.12	Oryza sativa subsp. japonica (Rice)	350	1.91e-201	690.85	GO:0006448 regulation of translational elongation	GO:0005853 eukaryotic translation elongation factor 1 complex | GO:0005840 ribosome	GO:0003746 translation elongation factor activity	-	pfam00647 EF1G | pfam00043 GST_C | pfam13410 GST_C_2	GO & Domain	3.57143	1.97e-10	1.41e-09	28	100
CA-1_1_(paired)_trimmed_(paired)_without_duplicates_contig_10323	gi|115476306|ref|NP_001061749.1| Os08g0399600	Q6ZJS7	EFTS_ORYSJ	reviewed	Elongation factor Ts, mitochondrial (EF-Ts) (EF-TsMt)	EFTS Os08g0399600 OJ1051_A08.16 OsJ_27216/OsJ_27215	Oryza sativa subsp. japonica (Rice)	248	1.13e-120	422.907	GO:0006448 regulation of translational elongation	GO:0005739 mitochondrion | GO:0005840 ribosome	GO:0003746 translation elongation factor activity	-	pfam00889 EF_TS	GO & Domain	-3.60638	1.11e-16	1.27e-15	169.5	47
CA-1_1_(paired)_trimmed_(paired)_without_duplicates_contig_31783	gi|145358415|ref|NP_197874.2| glutamine dumper 5	Q3E965	GDU5_ARATH	reviewed	Protein GLUTAMINE DUMPER 5	GDU5 At5g24920 F6A4.130	Arabidopsis thaliana (Mouse-ear cress)	95	3.08e-14	85.6454	-	-	-	-	-		-6.21053	2.22e-09	1.44e-08	59	9.5
CA-1_1_(paired)_trimmed_(paired)_without_duplicates_contig_20974	gi|115480355|ref|NP_001063771.1| Os09g0533900	Q69SG5	GUN24_ORYSJ	reviewed	Endoglucanase 24 (EC 3.2.1.4) (Endo-1,4-beta glucanase 24)	Os09g0533900 LOC_Os09g36350 OJ1112_E07.17-1	Oryza sativa subsp. japonica (Rice)	518	6.38e-276	937.909	GO:0005982 starch metabolic process | GO:0005985 sucrose metabolic process	GO:0005886 plasma membrane	GO:0008810 cellulase activity	3.2.1.4	pfam00759 Glyco_hydro_9	GO & Enzyme & Domain	-5.08451	0	0	541.5	106.5
CA-1_1_(paired)_trimmed_(paired)_without_duplicates_contig_6563	gi|115480285|ref|NP_001063736.1| Os09g0528200	Q651Z5	HOX6_ORYSJ	reviewed	Homeobox-leucine zipper protein HOX6 (HD-ZIP protein HOX6) (Homeodomain transcription factor HOX6) (OsHox6)	HOX6 Os09g0528200 LOC_Os09g35910 OJ1439_F07.36	Oryza sativa subsp. japonica (Rice)	195	8.49e-46	186.069	"GO:0006355 regulation of transcription, DNA-dependent"	GO:0005667 transcription factor complex	GO:0003700 sequence-specific DNA binding transcription factor activity | GO:0000976 transcription regulatory region sequence-specific DNA binding	-	pfam00046 Homeobox	GO & Domain	-3.39535	6.77e-14	6.48e-13	146	43
CA-1_1_(paired)_trimmed_(paired)_without_duplicates_contig_14687	gi|3411152|gb|AAC31168.1| thymidine kinase	O81263	KITH_ORYSJ	reviewed	Thymidine kinase (EC 2.7.1.21)	TK Os03g0113100 LOC_Os03g02200 OSJNBa0090O10.3	Oryza sativa subsp. japonica (Rice)	190	3.14e-97	345.146	GO:0006260 DNA replication | GO:0016310 phosphorylation | GO:0006206 pyrimidine base metabolic process | GO:0006230 TMP biosynthetic process	GO:0009507 chloroplast | GO:0005739 mitochondrion	GO:0004797 thymidine kinase activity | GO:0005524 ATP binding	2.7.1.21	pfam00265 TK | pfam13173 AAA_14	GO & Enzyme & Domain	55	3.35e-07	1.71e-06	0.5	27.5
CA-1_1_(paired)_trimmed_(paired)_without_duplicates_contig_31729	gi|75114599	Q653P0	KOR1_ORYSJ	reviewed	Potassium channel KOR1 (K(+) outward-rectifying channel 1)	Os06g0250600 LOC_Os06g14030 OSJNBa0091G06.35 P0431E05.11	Oryza sativa subsp. japonica (Rice)	60	2.98e-07	62.9836	-	GO:0016020 membrane	-	-	-	GO only	5	0.00468	0.0118	3	15
CA-1_1_(paired)_trimmed_(paired)_without_duplicates_contig_11142	"gi|300681038	B8BDV1	LONP2_ORYSI	reviewed	Lon protease homolog 2, peroxisomal (EC 3.4.21.-)	LON1 OsI_32159	Oryza sativa subsp. indica (Rice)	540		1052.55	"GO:0040007 growth | GO:0016560 protein import into peroxisome matrix, docking | GO:0006515 misfolded or incompletely synthesized protein catabolic process | GO:0016485 protein processing | GO:0048527 lateral root development | GO:0006200 ATP catabolic pr	GO:0009295 nucleoid | GO:0005782 peroxisomal matrix	GO:0004252 serine-type endopeptidase activity | GO:0004176 ATP-dependent peptidase activity | GO:0043565 sequence-specific DNA binding | GO:0005524 ATP binding	3.4.21.53	pfam05362 Lon_C | pfam00004 AAA | pfam07728 AAA_5 | pfam07724 AAA_2 | pfam07726 AAA_3 | pfam13173 AAA_14 | pfam13191 AAA_16	GO & Enzyme & Domain	-7.18939	0	0	474.5	66
CA-1_1_(paired)_trimmed_(paired)_without_duplicates_contig_21976	gi|350535412|ref|NP_001234193.1| MFP1 attachment factor 1	Q9M7N6	MAF1_SOLLC	reviewed	MFP1 attachment factor 1	MAF1	Solanum lycopersicum (Tomato) (Lycopersicon esculentum)	100	2.79e-31	139.412	-	GO:0005635 nuclear envelope | GO:0005794 Golgi apparatus | GO:0016363 nuclear matrix	GO:0005515 protein binding	-	pfam13943 WPP	GO & Domain	23	7.1e-06	3.03e-05	1	23
CA-1_1_(paired)_trimmed_(paired)_without_duplicates_contig_17204	gi|224130888|ref|XP_002320949.1| s-adenosylmethionine synthetase 4	A9P822	METK1_POPTR	reviewed	S-adenosylmethionine synthase 1 (AdoMet synthase 1) (EC 2.5.1.6) (Methionine adenosyltransferase 1) (MAT 1)	METK1	Populus trichocarpa (Western balsam poplar) (Populus balsamifera subsp. trichocarpa)	150	5.69e-99	350.922	GO:0006556 S-adenosylmethionine biosynthetic process | GO:0006730 one-carbon metabolic process | GO:0006555 methionine metabolic process	GO:0005737 cytoplasm	GO:0004478 methionine adenosyltransferase activity | GO:0046872 metal ion binding | GO:0005524 ATP binding	-	pfam02773 S-AdoMet_synt_C	GO & Domain	-4.0613	0	0	530	130.5
CA-1_1_(paired)_trimmed_(paired)_without_duplicates_contig_1122	gi|75306070	Q944U4	METK_DENCR	reviewed	S-adenosylmethionine synthase (AdoMet synthase) (EC 2.5.1.6) (Methionine adenosyltransferase) (MAT)	SAMS	Dendrobium crumenatum (Tropical pigeon orchid)	391	2.54e-261	889.475	GO:0009651 response to salt stress | GO:0006556 S-adenosylmethionine biosynthetic process | GO:0006730 one-carbon metabolic process | GO:0006555 methionine metabolic process	GO:0005737 cytoplasm	GO:0004478 methionine adenosyltransferase activity | GO:0046872 metal ion binding | GO:0005524 ATP binding	2.5.1.6	pfam02772 S-AdoMet_synt_M | pfam02773 S-AdoMet_synt_C | pfam00438 S-AdoMet_synt_N	GO & Enzyme & Domain	-20.6055	0	0	2246	109
CA-1_1_(paired)_trimmed_(paired)_without_duplicates_contig_12816	gi|115489464|ref|NP_001067219.1| Os12g0604700	Q2QMH1	NEK2_ORYSJ	reviewed	Serine/threonine-protein kinase Nek2 (EC 2.7.11.1) (NimA-related protein kinase 2) (OsNek2)	NEK2 Os12g0604700 LOC_Os12g41180 OsJ_035350	Oryza sativa subsp. japonica (Rice)	119	5.56e-27	126.081	GO:0006468 protein phosphorylation | GO:0009069 serine family amino acid metabolic process	-	GO:0005524 ATP binding | GO:0004674 protein serine/threonine kinase activity	-	-	GO only	-100	3.27e-12	2.75e-11	50	0.5
CA-1_1_(paired)_trimmed_(paired)_without_duplicates_contig_29419	gi|81176537|ref|YP_398421.1| nad6	Q02500	NU6M_WHEAT	reviewed	NADH-ubiquinone oxidoreductase chain 6 (EC 1.6.5.3) (NADH dehydrogenase subunit 6)	ND6 NAD6	Triticum aestivum (Wheat)	145	4.48e-78	281.604	"GO:0006120 mitochondrial electron transport, NADH to ubiquinone | GO:0006744 ubiquinone biosynthetic process | GO:0006814 sodium ion transport | GO:0015992 proton transport"	GO:0016023 cytoplasmic membrane-bounded vesicle | GO:0005747 mitochondrial respiratory chain complex I | GO:0016021 integral to membrane	GO:0008137 NADH dehydrogenase (ubiquinone) activity	1.6.5.3	pfam00499 Oxidored_q3	GO & Enzyme & Domain	-3.1	0.0204	0.0432	15.5	5
CA-1_1_(paired)_trimmed_(paired)_without_duplicates_contig_33971	gi|297721251|ref|NP_001172988.1| Os02g0517531	Q64M78	OML4_ORYSJ	reviewed	Protein MEI2-like 4 (OML4) (MEI2-like protein 4)	ML4 Os02g0517531 LOC_Os02g31290 OsJ_06913 OSJNBa0004O05.27	Oryza sativa subsp. japonica (Rice)	124	8.15e-28	128.747	GO:0045927 positive regulation of growth | GO:0048507 meristem development | GO:0045836 positive regulation of meiosis	-	GO:0003723 RNA binding | GO:0005515 protein binding | GO:0000166 nucleotide binding	-	-	GO only	-5.30769	1.23e-05	5.07e-05	34.5	6.5
CA-1_1_(paired)_trimmed_(paired)_without_duplicates_contig_33698	gi|115437340|ref|NP_001043271.1| Os01g0541900	Q5JJY4	P2C04_ORYSJ	reviewed	Protein kinase and PP2C-like domain-containing protein [Includes: Probable serine/threonine-protein kinase Os01g0541900 (EC 2.7.11.1); Probable protein phosphatase 2C 4 (OsPP2C04) (EC 3.1.3.16)]	Os01g0541900 LOC_Os01g36080 OSJNBa0062A24.20	Oryza sativa subsp. japonica (Rice)	132	7.35e-75	270.939	GO:0051291 protein heterooligomerization | GO:0032760 positive regulation of tumor necrosis factor production | GO:0070926 regulation of ATP:ADP antiporter activity | GO:0060555 induction of necroptosis by extracellular signals | GO:2001238 positive regul	GO:0045121 membrane raft | GO:0016021 integral to membrane | GO:0043235 receptor complex | GO:0031264 death-inducing signaling complex | GO:0005739 mitochondrion | GO:0008287 protein serine/threonine phosphatase complex	GO:0005123 death receptor binding | GO:0015171 amino acid transmembrane transporter activity | GO:0004709 MAP kinase kinase kinase activity | GO:0070513 death domain binding | GO:0004872 receptor activity | GO:0005524 ATP binding | GO:0004722 protein seri	-	-	GO only	-3.5	0.239	0.336	3.5	1
CA-1_1_(paired)_trimmed_(paired)_without_duplicates_contig_24488	gi|115465735|ref|NP_001056467.1| Os05g0587100	Q6L5C4	P2C52_ORYSJ	reviewed	Probable protein phosphatase 2C 52 (OsPP2C52) (EC 3.1.3.16)	Os05g0587100 LOC_Os05g50970 OJ1007_H05.6 OsJ_000225	Oryza sativa subsp. japonica (Rice)	118	9.44e-66	240.724	GO:0006470 protein dephosphorylation	GO:0008287 protein serine/threonine phosphatase complex | GO:0005739 mitochondrion	GO:0004722 protein serine/threonine phosphatase activity	-	pfam13672 PP2C_2	GO & Domain	10	0.000889	0.00264	1.5	15
CA-1_1_(paired)_trimmed_(paired)_without_duplicates_contig_9832	gi|50725575|dbj|BAD33043.1| putative protein phosphatase 2C	Q69VD9	P2C57_ORYSJ	reviewed	Probable protein phosphatase 2C 57 (OsPP2C57) (EC 3.1.3.16)	Os06g0597200 LOC_Os06g39600 P0417D05.18-1 P0417D05.18-2	Oryza sativa subsp. japonica (Rice)	71	4.62e-33	143.855	GO:0006470 protein dephosphorylation	GO:0008287 protein serine/threonine phosphatase complex	GO:0046872 metal ion binding | GO:0004722 protein serine/threonine phosphatase activity	-	-	GO only	-6.66667	0.0122	0.0275	10	1.5
CA-1_1_(paired)_trimmed_(paired)_without_duplicates_contig_5087	gi|115470141|ref|NP_001058669.1| Os07g0100200	Q69LA6	PDX11_ORYSJ	reviewed	Probable pyridoxal biosynthesis protein PDX1.1	PDX11 Os07g0100200 LOC_Os07g01020 B1026C12.3 OSJNOa219C16.3	Oryza sativa subsp. japonica (Rice)	47	3.35e-18	98.0872	GO:0042823 pyridoxal phosphate biosynthetic process | GO:0010224 response to UV-B | GO:0015994 chlorophyll metabolic process | GO:0010335 response to non-ionic osmotic stress | GO:0008615 pyridoxine biosynthetic process | GO:0042538 hyperosmotic salinity	GO:0005829 cytosol | GO:0012505 endomembrane system | GO:0005886 plasma membrane	GO:0016829 lyase activity | GO:0046982 protein heterodimerization activity | GO:0042803 protein homodimerization activity	-	-	GO only	7.4	1.47e-09	9.74e-09	7.5	55.5
CA-1_1_(paired)_trimmed_(paired)_without_duplicates_contig_34173	gi|115464211|ref|NP_001055705.1| Os05g0451100	Q53WP9	PHT42_ORYSJ	reviewed	Probable anion transporter 2, chloroplastic (Phosphate transporter 4;2)	PHT4;2 Os05g0451100 LOC_Os05g37820 OJ1576_F01.6	Oryza sativa subsp. japonica (Rice)	106	1.44e-48	189.179	GO:0055085 transmembrane transport	GO:0016021 integral to membrane | GO:0009536 plastid	-	-	-	GO only	-14	0.000789	0.00237	14	1
CA-1_1_(paired)_trimmed_(paired)_without_duplicates_contig_16556	gi|115457384|ref|NP_001052292.1| Os04g0233400	Q7XLR1	PIP26_ORYSJ	reviewed	Probable aquaporin PIP2-6 (OsPIP2;6) (Plasma membrane intrinsic protein 2-6)	PIP2-6 Os04g0233400 LOC_Os04g16450 OSJNBb0093G06.10	Oryza sativa subsp. japonica (Rice)	132	3.29e-78	282.048	GO:0006833 water transport | GO:0055085 transmembrane transport	GO:0016021 integral to membrane	GO:0005215 transporter activity	-	pfam00230 MIP	GO & Domain	-4	1.24e-09	8.27e-09	82	20.5
CA-1_1_(paired)_trimmed_(paired)_without_duplicates_contig_8113	gi|115470767|ref|NP_001058982.1| Os07g0168000	Q69LE7	PNP1_ORYSJ	reviewed	Probable polyribonucleotide nucleotidyltransferase 1, chloroplastic (EC 2.7.7.8) (Polynucleotide phosphorylase 1) (PNPase 1)	PNP1 Os07g0168000 LOC_Os07g07310 OSJNBa0050F10.4	Oryza sativa subsp. japonica (Rice)	349	2.79e-180	620.643	GO:0006259 DNA metabolic process | GO:0006402 mRNA catabolic process | GO:0006396 RNA processing | GO:0051252 regulation of RNA metabolic process | GO:0006144 purine base metabolic process | GO:0006206 pyrimidine base metabolic process	GO:0005737 cytoplasm	GO:0000175 3'-5'-exoribonuclease activity | GO:0008094 DNA-dependent ATPase activity | GO:0003677 DNA binding | GO:0003723 RNA binding | GO:0005524 ATP binding | GO:0004654 polyribonucleotide nucleotidyltransferase activity	-	pfam00575 S1 | pfam00013 KH_1 | pfam03725 RNase_PH_C	GO & Domain	3.05611	0	0	151.5	463
CA-1_1_(paired)_trimmed_(paired)_without_duplicates_contig_35615	gi|15229345|ref|NP_187126.1| pentatricopeptide repeat-containing protein	Q9SR01	PP212_ARATH	reviewed	Pentatricopeptide repeat-containing protein At3g04750, mitochondrial	PCMP-E81 At3g04750 F7O18.24	Arabidopsis thaliana (Mouse-ear cress)	108	8.81e-25	118.083	-	-	GO:0005488 binding	-	pfam13041 PPR_2 | pfam12854 PPR_1 | pfam01535 PPR	GO & Domain	-20	0.00337	0.00878	10	0.5
CA-1_1_(paired)_trimmed_(paired)_without_duplicates_contig_7939	gi|115449095|ref|NP_001048327.1| Os02g0784700	Q9FXT9	PRS7_ORYSJ	reviewed	26S protease regulatory subunit 7 (26S proteasome AAA-ATPase subunit RPT1) (26S proteasome subunit 7) (Regulatory particle triple-A ATPase subunit 1)	RPT1A Os02g0784700 LOC_Os02g54340 OJ1715_H01.26; RPT1B Os06g0192600 LOC_Os06g09290 OSJNBa0090D06.53 P0698A06.13	Oryza sativa subsp. japonica (Rice)	91	9.55e-56	213.618	GO:0030163 protein catabolic process | GO:0006508 proteolysis	GO:0005737 cytoplasm | GO:0000502 proteasome complex | GO:0005634 nucleus	GO:0008233 peptidase activity | GO:0005524 ATP binding | GO:0017111 nucleoside-triphosphatase activity	-	-	GO only	7.2	1.29e-06	6.08e-06	5	36
CA-1_1_(paired)_trimmed_(paired)_without_duplicates_contig_26538	"gi|12321869|gb|AAG50965.1|AC073395_7 integral membrane protein, putative; 85705-84183 "	Q5XF09	PT311_ARATH	reviewed	Probable sugar phosphate/phosphate translocator At3g11320	At3g11320 F11B9.28	Arabidopsis thaliana (Mouse-ear cress)	141	1.54e-77	279.826	-	GO:0016021 integral to membrane	-	-	pfam03151 TPT | pfam00892 EamA	GO & Domain	-5.57143	2.38e-06	1.08e-05	39	7
CA-1_1_(paired)_trimmed_(paired)_without_duplicates_contig_5298	"gi|308154377	A2XD35	PURA_ORYSI	reviewed	Adenylosuccinate synthetase, chloroplastic (AMPSase) (AdSS) (EC 6.3.4.4) (IMP--aspartate ligase)	PURA OsI_10220	Oryza sativa subsp. indica (Rice)	394	2.18e-232	793.495	GO:0006164 purine nucleotide biosynthetic process | GO:0006144 purine base metabolic process | GO:0006522 alanine metabolic process | GO:0006531 aspartate metabolic process	GO:0009507 chloroplast	GO:0004019 adenylosuccinate synthase activity | GO:0005525 GTP binding | GO:0000287 magnesium ion binding	6.3.4.4	pfam00709 Adenylsucc_synt	GO & Enzyme & Domain	57.5556	0	0	4.5	259
CA-1_1_(paired)_trimmed_(paired)_without_duplicates_contig_18450	gi|115477338|ref|NP_001062265.1| Os08g0520100	Q0J4D4	PUS3_ORYSJ	reviewed	RNA pseudouridine synthase 3, mitochondrial (EC 5.4.99.-) (RNA pseudouridylate synthase 3) (RNA-uridine isomerase 3)	Os08g0520100 LOC_Os08g40860 OJ1003_A09.9/OJ1003_A09.10 P0689E12.33 /P0689E12.34	Oryza sativa subsp. japonica (Rice)	163	2.11e-67	248.278	GO:0001522 pseudouridine synthesis	GO:0005739 mitochondrion	GO:0009982 pseudouridine synthase activity | GO:0003723 RNA binding	-	-	GO only	-3.20833	0.000192	0.000651	38.5	12
CA-1_1_(paired)_trimmed_(paired)_without_duplicates_contig_27561	gi|115473749|ref|NP_001060473.1| Os07g0647900	Q5K5B6	RH57_ORYSJ	reviewed	DEAD-box ATP-dependent RNA helicase 57 (EC 3.6.4.13)	Os07g0647900 LOC_Os07g45360 OJ1316_A04.119 OsJ_25369 P0427D10.102	Oryza sativa subsp. japonica (Rice)	425	1.2e-187	645.082	-	-	GO:0003676 nucleic acid binding | GO:0005524 ATP binding | GO:0008026 ATP-dependent helicase activity	3.6.4.13	pfam00270 DEAD | pfam04851 ResIII	GO & Enzyme & Domain	-3.10476	5.17e-14	4.99e-13	163	52.5
CA-1_1_(paired)_trimmed_(paired)_without_duplicates_contig_3607	gi|122069714	Q0D5B9	SAP16_ORYSJ	reviewed	Zinc finger AN1 and C2H2 domain-containing stress-associated protein 16 (OsSAP16)	SAP16 Os07g0569700 LOC_Os07g38240 OJ1019_E02.22	Oryza sativa subsp. japonica (Rice)	259	2.97e-131	458.011	-	GO:0005622 intracellular	GO:0008270 zinc ion binding | GO:0003676 nucleic acid binding	-	pfam01428 zf-AN1 | pfam01485 IBR	GO & Domain	-6.29358	0	0	343	54.5
CA-1_1_(paired)_trimmed_(paired)_without_duplicates_contig_34679	gi|297719731|ref|NP_001172227.1| Os01g0208600	Q5QNA6	SCRL2_ORYSJ	reviewed	SCAR-like protein 2	Os01g0208600 LOC_Os01g11040 OSJNBa0016I09.25	Oryza sativa subsp. japonica (Rice)	66	4.83e-08	65.6497	-	-	-	-	-		-4	0.0201	0.0427	12	3
CA-1_1_(paired)_trimmed_(paired)_without_duplicates_contig_22120	gi|115463845|ref|NP_001055522.1| Os05g0408200	Q6I576	SPL9_ORYSJ	reviewed	Squamosa promoter-binding-like protein 9	SPL9 Os05g0408200 LOC_Os05g33810 OSJNBb0014K18.5 P0040B10.14	Oryza sativa subsp. japonica (Rice)	587	8.41e-149	516.221	"GO:0055070 copper ion homeostasis | GO:0006355 regulation of transcription, DNA-dependent"	GO:0005667 transcription factor complex	GO:0003700 sequence-specific DNA binding transcription factor activity | GO:0003677 DNA binding	-	-	GO only	104.333	0	0	1.5	156.5
CA-1_1_(paired)_trimmed_(paired)_without_duplicates_contig_32464	gi|115437336|ref|NP_001043270.1| Os01g0541800	Q5JJY5	SWT2A_ORYSJ	reviewed	Bidirectional sugar transporter SWEET2a (OsSWEET2a)	SWEET2A Os01g0541800 LOC_Os01g36070 OsJ_02136 OSJNBa0062A24.19	Oryza sativa subsp. japonica (Rice)	157	1.36e-74	270.051	GO:0008643 carbohydrate transport	GO:0005887 integral to plasma membrane | GO:0016023 cytoplasmic membrane-bounded vesicle	GO:0051119 sugar transmembrane transporter activity	-	pfam03083 MtN3_slv | pfam03626 COX4_pro | pfam01699 Na_Ca_ex | pfam12698 ABC2_membrane_3	GO & Domain	-10.7143	1.1e-07	5.94e-07	37.5	3.5
CA-1_1_(paired)_trimmed_(paired)_without_duplicates_contig_3472	gi|4091008|gb|AAC99620.1| methionyl-tRNA synthetase	Q9ZTS1	SYM_ORYSJ	reviewed	Probable methionine--tRNA ligase (EC 6.1.1.10) (Methionyl-tRNA synthetase) (MetRS)	Os06g0508700 LOC_Os06g31210 P0561B08.33	Oryza sativa subsp. japonica (Rice)	689	0	1379.15	GO:0006468 protein phosphorylation | GO:0022900 electron transport chain | GO:0046686 response to cadmium ion | GO:0006431 methionyl-tRNA aminoacylation | GO:0009069 serine family amino acid metabolic process | GO:0006118 electron transport | GO:0006555 m	GO:0005829 cytosol	GO:0004674 protein serine/threonine kinase activity | GO:0009055 electron carrier activity | GO:0004825 methionine-tRNA ligase activity | GO:0005524 ATP binding | GO:0000049 tRNA binding	6.1.1.10	pfam09334 tRNA-synt_1g | pfam01588 tRNA_bind	GO & Enzyme & Domain	23.0833	0	0	12	277
CA-1_1_(paired)_trimmed_(paired)_without_duplicates_contig_13548	gi|115436776|ref|NP_001043133.1| Os01g0501700	Q9AVE6	TATC_ORYSJ	reviewed	Sec-independent protein translocase protein TATC, chloroplastic (Protein TWIN-ARGININE TRANSLOCATION C) (OsTATC)	TATC Os01g0501700 LOC_Os01g31680 B1080D07.26 OsJ_01920	Oryza sativa subsp. japonica (Rice)	222	3.43e-132	461.121	GO:0009306 protein secretion | GO:0010027 thylakoid membrane organization | GO:0009688 abscisic acid biosynthetic process | GO:0009567 double fertilization forming a zygote and endosperm	GO:0043235 receptor complex | GO:0031361 integral to thylakoid membrane | GO:0009535 chloroplast thylakoid membrane	GO:0009977 proton motive force dependent protein transmembrane transporter activity	-	pfam00902 TatC | pfam10716 NdhL	GO & Domain	59	1.19e-07	6.42e-07	0.5	29.5
CA-1_1_(paired)_trimmed_(paired)_without_duplicates_contig_15420	gi|8928428	Q9ZRA9	TBB4_WHEAT	reviewed	Tubulin beta-4 chain (Beta-4-tubulin)	TUBB4	Triticum aestivum (Wheat)	175	6.39e-117	410.465	GO:0051258 protein polymerization | GO:0006184 GTP catabolic process | GO:0007018 microtubule-based movement | GO:0046686 response to cadmium ion	GO:0005874 microtubule | GO:0045298 tubulin complex | GO:0009506 plasmodesma | GO:0005774 vacuolar membrane | GO:0009507 chloroplast | GO:0005886 plasma membrane	GO:0003924 GTPase activity | GO:0005198 structural molecule activity | GO:0005525 GTP binding	-	pfam00091 Tubulin	GO & Domain	-6.30435	2.82e-11	2.19e-10	72.5	11.5
CA-1_1_(paired)_trimmed_(paired)_without_duplicates_contig_3512	gi|1351224	P48511	TBP_MESCR	reviewed	TATA-box-binding protein (TATA sequence-binding protein) (TBP) (TATA-binding factor) (TATA-box factor) (Transcription initiation factor TFIID TBP subunit)		Mesembryanthemum crystallinum (Common ice plant) (Cryophytum crystallinum)	127	5.97e-80	287.825	"GO:0006367 transcription initiation from RNA polymerase II promoter | GO:0006355 regulation of transcription, DNA-dependent"	GO:0005634 nucleus	GO:0003677 DNA binding	-	pfam00352 TBP	GO & Domain	-3	0.00205	0.00565	28.5	9.5
CA-1_1_(paired)_trimmed_(paired)_without_duplicates_contig_34748	gi|58382906|ref|XP_312257.2| AGAP002667-PA	Q7QCK2	TCTP_ANOGA	reviewed	Translationally-controlled tumor protein homolog (TCTP)	Tctp AGAP002667	Anopheles gambiae (African malaria mosquito)	33	5.2e-13	81.2019	-	-	-	-	-		-4.75	0.027	0.0549	9.5	2
CA-1_1_(paired)_trimmed_(paired)_without_duplicates_contig_1837	gi|18394416|ref|NP_564011.1| ubiquitin-conjugating enzyme E2 36	Q9FZ48	UBC36_ARATH	reviewed	Ubiquitin-conjugating enzyme E2 36 (EC 6.3.2.19) (Ubiquitin carrier protein 36)	UBC36 UBC13B UBG13B At1g16890 F17F16.19 F6I1.11	Arabidopsis thaliana (Mouse-ear cress)	70	1.46e-18	102.086	GO:0016579 protein deubiquitination | GO:0006511 ubiquitin-dependent protein catabolic process | GO:0010053 root epidermal cell differentiation | GO:0010039 response to iron ion | GO:0016567 protein ubiquitination	GO:0005886 plasma membrane | GO:0031372 UBC13-MMS2 complex | GO:0005829 cytosol	GO:0005515 protein binding | GO:0004842 ubiquitin-protein ligase activity	-	-	GO only	3.82222	1.09e-09	7.29e-09	22.5	86
CA-1_1_(paired)_trimmed_(paired)_without_duplicates_contig_33260	gi|152112339	A2XDG4	UBP26_ORYSI	reviewed	Ubiquitin carboxyl-terminal hydrolase 26 (EC 3.4.19.12) (Deubiquitinating enzyme 26) (Ubiquitin thioesterase 26) (Ubiquitin-specific-processing protease 26)	UBP26 OsI_010107	Oryza sativa subsp. indica (Rice)	161	2.17e-68	250.499	GO:0006511 ubiquitin-dependent protein catabolic process | GO:0016579 protein deubiquitination	-	GO:0008234 cysteine-type peptidase activity | GO:0004221 ubiquitin thiolesterase activity	-	pfam06337 DUSP	GO & Domain	-3.11111	0.0272	0.0552	14	4.5
CA-1_1_(paired)_trimmed_(paired)_without_duplicates_contig_18644	gi|12585489	Q9SDX3	UGPA_MUSAC	reviewed	UTP--glucose-1-phosphate uridylyltransferase (EC 2.7.7.9) (UDP-glucose pyrophosphorylase) (UDPGP) (UGPase)	UGPA	Musa acuminata (Banana) (Musa cavendishii)	173	3.62e-98	348.256	GO:0005982 starch metabolic process | GO:0005985 sucrose metabolic process | GO:0006012 galactose metabolic process | GO:0009117 nucleotide metabolic process	GO:0005737 cytoplasm	GO:0003983 UTP:glucose-1-phosphate uridylyltransferase activity	2.7.7.9	-	GO & Enzyme	-5.31429	6.85e-13	6.09e-12	93	17.5
CA-1_1_(paired)_trimmed_(paired)_without_duplicates_contig_15611	gi|75246443	Q8LNN8	Y1071_ORYSJ	reviewed	Putative B3 domain-containing protein Os10g0537100	Os10g0537100 LOC_Os10g39190 OSJNBa0040D23.9	Oryza sativa subsp. japonica (Rice)	23	0.00227	49.6531	-	-	-	-	-		-11.4286	3.13e-08	1.79e-07	40	3.5
CA-1_1_(paired)_trimmed_(paired)_without_duplicates_contig_14672	gi|15240012|ref|NP_201457.1| Phototropic-responsive NPH3 family protein	Q94A73	Y5656_ARATH	reviewed	BTB/POZ domain-containing protein At5g66560	At5g66560 K1F13.23	Arabidopsis thaliana (Mouse-ear cress)	142	1.02e-43	178.959	GO:0009416 response to light stimulus | GO:0007165 signal transduction	GO:0005886 plasma membrane	GO:0004871 signal transducer activity	-	-	GO only	-5.69811	0	0	151	26.5
CA-1_1_(paired)_trimmed_(paired)_without_duplicates_contig_23326	gi|356467209|gb|AET09735.1| hypothetical protein C006-G8	G8HTA8	G8HTA8_ACRMI	unreviewed	Putative uncharacterized protein		Acropora millepora (Staghorn coral)	99	2.81e-64	235.836	-	-	-	-	-		-13	0.0233	0.0486	6.5	0.5
CA-1_1_(paired)_trimmed_(paired)_without_duplicates_contig_34590	gi|3617766|emb|CAA09389.1| ICHIT protein	O76810	O76810_ANOGA	unreviewed	ICHIT protein	ichit	Anopheles gambiae (African malaria mosquito)	104	4.09e-38	158.963	-	-	-	-	pfam01607 CBM_14	Domain only	-8	0.099	0.165	4	0.5
CA-1_1_(paired)_trimmed_(paired)_without_duplicates_contig_18096	gi|118788060|ref|XP_316470.3| AGAP006434-PA	Q7Q5H5	Q7Q5H5_ANOGA	unreviewed	AGAP006434-PA	AGAP006434 AgaP_AGAP006434	Anopheles gambiae (African malaria mosquito)	100	3.54e-48	191.845	-	-	-	-	pfam01607 CBM_14	Domain only	-8.5	0.015	0.0329	8.5	1
CA-1_1_(paired)_trimmed_(paired)_without_duplicates_contig_22755	gi|158292991|ref|XP_001688554.1| AGAP004883-PA	A7UTE3	A7UTE3_ANOGA	unreviewed	AGAP004883-PA	AGAP004883 AgaP_AGAP004883	Anopheles gambiae (African malaria mosquito)	133	1e-59	224.727	-	-	-	-	-		-11.3333	0.000314	0.00102	17	1.5
CA-1_1_(paired)_trimmed_(paired)_without_duplicates_contig_20896	gi|158297556|ref|XP_317776.3| AGAP007745-PA	Q7Q375	Q7Q375_ANOGA	unreviewed	AGAP007745-PA (Fragment)	AGAP007745 AgaP_AGAP007745	Anopheles gambiae (African malaria mosquito)	142	2.79e-79	285.603	-	-	-	-	-		-6	0.0206	0.0435	9	1.5
CA-1_1_(paired)_trimmed_(paired)_without_duplicates_contig_34454	gi|154090650|dbj|BAF74443.1| carboxypeptidase A	A7BK02	A7BK02_ANOST	unreviewed	Carboxypeptidase A (Fragment)	AsCPA	Anopheles stephensi (Indo-Pakistan malaria mosquito)	169	1.98e-111	392.247	GO:0006508 proteolysis	GO:0005576 extracellular region	GO:0004181 metallocarboxypeptidase activity | GO:0008270 zinc ion binding	-	-	GO only	-4	0.00729	0.0175	16	4
CA-1_1_(paired)_trimmed_(paired)_without_duplicates_contig_31718	gi|76157476|gb|AAX28387.2| SJCHGC01615 protein	Q5BW38	Q5BW38_SCHJA	unreviewed	SJCHGC01615 protein (Fragment)		Schistosoma japonicum (Blood fluke)	129	2.05e-79	286.047	-	-	-	-	-		-6	0.181	0.269	3	0.5
CA-1_1_(paired)_trimmed_(paired)_without_duplicates_contig_5441	gi|358339569|dbj|GAA47606.1| hypothetical protein CLF_100574	G7Y3S0	G7Y3S0_CLOSI	unreviewed	Uncharacterized protein	CLF_100574	Clonorchis sinensis (Chinese liver fluke)	29	0.0139	48.7644	-	-	-	-	-		75.6667	0	0	4.5	340.5
CA-1_1_(paired)_trimmed_(paired)_without_duplicates_contig_15029	gi|346473093|gb|AEO36391.1| hypothetical protein	G3MSC3	G3MSC3_9ACAR	unreviewed	Putative uncharacterized protein		Amblyomma maculatum (Gulf Coast tick)	152	1.02e-59	227.393	-	-	GO:0005198 structural molecule activity	-	-	GO only	-3.78814	0	0	223.5	59
CA-1_1_(paired)_trimmed_(paired)_without_duplicates_contig_15543	gi|21902114|dbj|BAC05661.1| putative syringolide-induced protein 1-3-1B	Q8LH59	Q8LH59_ORYSJ	unreviewed	Putative syringolide-induced protein 1-3-1B (Transcription factor MYBS1)	OJ1005_B10.31	Oryza sativa subsp. japonica (Rice)	143	8.74e-32	141.634	"GO:0006355 regulation of transcription, DNA-dependent"	GO:0005634 nucleus	GO:0003677 DNA binding	-	pfam00249 Myb_DNA-binding	GO & Domain	9.58333	1.03e-10	7.58e-10	6	57.5
CA-1_1_(paired)_trimmed_(paired)_without_duplicates_contig_20384	gi|326498497|dbj|BAJ98676.1| predicted protein	F2D7E6	F2D7E6_HORVD	unreviewed	Predicted protein (Uncharacterized protein)		Hordeum vulgare var. distichum (Two-rowed barley)	49	3.36e-10	71.4262	-	-	-	-	-		3	0.317	0.422	1	3
CA-1_1_(paired)_trimmed_(paired)_without_duplicates_contig_22836	gi|115435208|ref|NP_001042362.1| Os01g0209400	Q5QNG0	Q5QNG0_ORYSJ	unreviewed	Os01g0209400 protein (RNA-binding protein-like) (cDNA clone:J033136L22, full insert sequence)	P0466B10.1 OSJNBa0016I09.34 Os01g0209400	Oryza sativa subsp. japonica (Rice)	140	1.78e-78	282.937	-	-	GO:0000166 nucleotide binding | GO:0003723 RNA binding	-	pfam14259 RRM_6 | pfam13893 RRM_5 | pfam00076 RRM_1	GO & Domain	-5.3913	3.85e-09	2.44e-08	62	11.5
CA-1_1_(paired)_trimmed_(paired)_without_duplicates_contig_24443	gi|115469344|ref|NP_001058271.1| Os06g0660700	Q651V2	Q651V2_ORYSJ	unreviewed	Os06g0660700 protein (Putative ubiquitin carrier protein E2)	OSJNBa0051O02.25 Os06g0660700	Oryza sativa subsp. japonica (Rice)	196	2.51e-89	318.929	GO:0016567 protein ubiquitination | GO:0006511 ubiquitin-dependent protein catabolic process	-	GO:0005524 ATP binding | GO:0004842 ubiquitin-protein ligase activity	6.3.2.19	pfam00179 UQ_con	GO & Enzyme & Domain	-3.4	5.72e-08	3.19e-07	76.5	22.5
CA-1_1_(paired)_trimmed_(paired)_without_duplicates_contig_35606	gi|115465525|ref|NP_001056362.1| Os05g0569300	Q6AUN3	Q6AUN3_ORYSJ	unreviewed	Os05g0569300 protein (Putative G-box binding factor) (Putative bZIP protein)	OSJNBa0040E06.7 OJ1781_H11.25 Os05g0569300	Oryza sativa subsp. japonica (Rice)	91	3.22e-20	103.864	-	-	-	-	pfam00170 bZIP_1 | pfam07716 bZIP_2 | pfam06005 DUF904	Domain only	-4.8	0.0126	0.0283	12	2.5
CA-1_1_(paired)_trimmed_(paired)_without_duplicates_contig_12508	gi|115447215|ref|NP_001047387.1| Os02g0608400	Q6K1Y0	Q6K1Y0_ORYSJ	unreviewed	Os02g0608400 protein (Putative leucine zipper-EF-hand containing transmembrane protein 1)	OSJNBa0030C08.32 P0496E03.5 Os02g0608400	Oryza sativa subsp. japonica (Rice)	142	4.96e-83	298.045	"GO:0009765 photosynthesis, light harvesting"	GO:0016021 integral to membrane | GO:0005739 mitochondrion | GO:0009507 chloroplast	GO:0005509 calcium ion binding	-	-	GO only		3.3e-09	2.1e-08	0	35
CA-1_1_(paired)_trimmed_(paired)_without_duplicates_contig_29612	gi|115489612|ref|NP_001067293.1| Os12g0618600	Q2QM38	Q2QM38_ORYSJ	unreviewed	CCAAT-binding transcription factor subunit B family protein, expressed (HAP2 subunit of HAP complex) (Os12g0618600 protein) (cDNA clone:J033067G24, full insert sequence)	OsHAP2F LOC_Os12g42400 Os12g0618600 OsJ_36895	Oryza sativa subsp. japonica (Rice)	111	1.28e-18	99.4203	"GO:0006355 regulation of transcription, DNA-dependent"	GO:0016602 CCAAT-binding factor complex	GO:0003700 sequence-specific DNA binding transcription factor activity | GO:0003677 DNA binding	-	-	GO only	-7.66667	8.77e-05	0.000315	23	3
CA-1_1_(paired)_trimmed_(paired)_without_duplicates_contig_22725	gi|115466198|ref|NP_001056698.1| Os06g0132100	Q9SNM0	Q9SNM0_ORYSJ	unreviewed	Os06g0132100 protein (Putative lung seven transmembrane receptor 1) (Putative uncharacterized protein 134P10.3) (cDNA clone:001-124-E04, full insert sequence) (cDNA clone:J023041H11, full insert sequence) (cDNA clone:J023143I01, full insert sequence)	P0493C11.33 134P10.3 P0679C08.15 Os06g0132100 OsJ_20008	Oryza sativa subsp. japonica (Rice)	140	7.55e-55	210.508	GO:0007165 signal transduction	GO:0016023 cytoplasmic membrane-bounded vesicle | GO:0016021 integral to membrane	GO:0004872 receptor activity	-	-	GO only	-8.58333	1.97e-09	1.28e-08	51.5	6
CA-1_1_(paired)_trimmed_(paired)_without_duplicates_contig_12041	gi|115451025|ref|NP_001049113.1| Os03g0171600	Q10R48	Q10R48_ORYSJ	unreviewed	Kelch repeat-containing F-box family protein, putative, expressed (Os03g0171600 protein) (cDNA clone:006-303-E07, full insert sequence) (cDNA clone:J023139I09, full insert sequence)	Os03g0171600 LOC_Os03g07530 OsJ_09589	Oryza sativa subsp. japonica (Rice)	114	2.31e-58	217.617	-	GO:0005634 nucleus	-	-	-	GO only		0.317	0.422	0	1
CA-1_1_(paired)_trimmed_(paired)_without_duplicates_contig_3076	gi|115472495|ref|NP_001059846.1| Os07g0530300	Q8GVP9	Q8GVP9_ORYSJ	unreviewed	Os07g0530300 protein (Putative uncharacterized protein P0681F05.114) (cDNA clone:002-188-H10, full insert sequence)	P0681F05.114 Os07g0530300 OsJ_24534	Oryza sativa subsp. japonica (Rice)	144	2.54e-58	223.838	-	-	-	-	pfam09811 Yae1_N	Domain only	4.55102	8.64e-14	8.19e-13	24.5	111.5
CA-1_1_(paired)_trimmed_(paired)_without_duplicates_contig_21025	gi|115465411|ref|NP_001056305.1| Os05g0560100	Q688Y9	Q688Y9_ORYSJ	unreviewed	Os05g0560100 protein (Putative uncharacterized protein OJ1115_B06.4) (cDNA clone:J023003G05, full insert sequence)	OJ1115_B06.4 Os05g0560100 OsJ_19525	Oryza sativa subsp. japonica (Rice)	110	3.47e-49	191.401	GO:0009860 pollen tube growth | GO:0016310 phosphorylation | GO:0009793 embryo development ending in seed dormancy | GO:0043087 regulation of GTPase activity	GO:0005739 mitochondrion | GO:0090406 pollen tube | GO:0005886 plasma membrane	GO:0005089 Rho guanyl-nucleotide exchange factor activity | GO:0042802 identical protein binding | GO:0016301 kinase activity	-	-	GO only	-6	0.0588	0.107	6	1
CA-1_1_(paired)_trimmed_(paired)_without_duplicates_contig_22644	gi|78708421|gb|ABB47396.1| expressed protein	Q338Y6	Q338Y6_ORYSJ	unreviewed	Expressed protein	LOC_Os10g23220	Oryza sativa subsp. japonica (Rice)	269	1.04e-128	449.568	-	-	-	-	pfam04859 DUF641	Domain only	-4.50467	0	0	241	53.5
CA-1_1_(paired)_trimmed_(paired)_without_duplicates_contig_9260	gi|115452345|ref|NP_001049773.1| Os03g0286300	Q8GZZ6	Q8GZZ6_ORYSJ	unreviewed	Os03g0286300 protein (Plastidic phosphate translocator-like protein2, putative, expressed) (Putative phosphate/phosphoenolpyruvate translocator protein)	OSJNBa0013D02.6 Os03g0286300 LOC_Os03g17740	Oryza sativa subsp. japonica (Rice)	34	3.13e-11	74.981	-	GO:0016021 integral to membrane	-	-	-	GO only	-6	3.67e-06	1.63e-05	36	6
CA-1_1_(paired)_trimmed_(paired)_without_duplicates_contig_7028	gi|115434156|ref|NP_001041836.1| Os01g0115600	Q9FTF3	Q9FTF3_ORYSJ	unreviewed	Os01g0115600 protein (Putative receptor serine/threonine kinase PR5K)	P0463F06.25 OJ1212_B09.41 Os01g0115600	Oryza sativa subsp. japonica (Rice)	157	2.05e-79	286.047	GO:0006468 protein phosphorylation | GO:0009069 serine family amino acid metabolic process	GO:0016023 cytoplasmic membrane-bounded vesicle	GO:0004713 protein tyrosine kinase activity | GO:0005524 ATP binding | GO:0004674 protein serine/threonine kinase activity	-	pfam07714 Pkinase_Tyr | pfam00069 Pkinase	GO & Domain	20.4	0	0	5	102
CA-1_1_(paired)_trimmed_(paired)_without_duplicates_contig_5035	gi|326493932|dbj|BAJ85428.1| predicted protein	F2CRF7	F2CRF7_HORVD	unreviewed	Predicted protein (Uncharacterized protein)		Hordeum vulgare var. distichum (Two-rowed barley)	129	9.96e-40	167.406	-	GO:0009536 plastid	-	-	pfam02672 CP12	GO & Domain	3.10769	0	0	97.5	303
CA-1_1_(paired)_trimmed_(paired)_without_duplicates_contig_10909	gi|115461358|ref|NP_001054279.1| Os04g0679200	Q7XKE8	Q7XKE8_ORYSJ	unreviewed	OSJNBb0017I01.6 protein (Os04g0679200 protein) (cDNA clone:001-047-B03, full insert sequence) (cDNA clone:J023064P16, full insert sequence)	OSJNBb0017I01.6 Os04g0679200	Oryza sativa subsp. japonica (Rice)	71	4.22e-10	71.4262	-	-	-	-	-			0.114	0.185	0	2.5
CA-1_1_(paired)_trimmed_(paired)_without_duplicates_contig_21726	gi|115476066|ref|NP_001061629.1| Os08g0359200	Q6YZK2	Q6YZK2_ORYSJ	unreviewed	Os08g0359200 protein (Putative uncharacterized protein P0488B06.38-1)	P0488B06.38-1 Os08g0359200	Oryza sativa subsp. japonica (Rice)	180	2.73e-81	292.268	GO:0006687 glycosphingolipid metabolic process | GO:0009395 phospholipid catabolic process | GO:0046486 glycerolipid metabolic process	GO:0016020 membrane	GO:0008195 phosphatidate phosphatase activity	-	pfam01569 PAP2	GO & Domain	-4.15328	0	0	284.5	68.5
CA-1_1_(paired)_trimmed_(paired)_without_duplicates_contig_32507	gi|19225018|gb|AAL86494.1|AC077693_33 putative NAM (no apical meristem) protein	Q8S7N3	Q8S7N3_ORYSJ	unreviewed	Putative NAM (No apical meristem) protein	OSJNBa0095C07.30 OsJ_32542	Oryza sativa subsp. japonica (Rice)	125	1.78e-78	282.937	"GO:0009910 negative regulation of flower development | GO:0045893 positive regulation of transcription, DNA-dependent"	GO:0005667 transcription factor complex	GO:0003677 DNA binding | GO:0005515 protein binding | GO:0003700 sequence-specific DNA binding transcription factor activity	-	pfam02365 NAM	GO & Domain	-7	0.0339	0.0667	7	1
CA-1_1_(paired)_trimmed_(paired)_without_duplicates_contig_2399	gi|115481588|ref|NP_001064387.1| Os10g0343100	Q339M7	Q339M7_ORYSJ	unreviewed	Expressed protein (Os10g0343100 protein) (cDNA clone:J023117B09, full insert sequence)	Os10g0343100 LOC_Os10g20240	Oryza sativa subsp. japonica (Rice)	104	3e-12	78.0915	GO:0048193 Golgi vesicle transport	GO:0016020 membrane	-	-	-	GO only	5	0.0455	0.0855	1.5	7.5
CA-1_1_(paired)_trimmed_(paired)_without_duplicates_contig_28931	gi|326510587|dbj|BAJ87510.1| predicted protein	F2CXD9	F2CXD9_HORVD	unreviewed	Predicted protein (Uncharacterized protein)		Hordeum vulgare var. distichum (Two-rowed barley)	140	9.34e-53	204.287	-	-	-	-	-		-23	1.24e-12	1.08e-11	57.5	2.5
CA-1_1_(paired)_trimmed_(paired)_without_duplicates_contig_3228	gi|115446865|ref|NP_001047212.1| Os02g0575500	Q69S79	Q69S79_ORYSJ	unreviewed	Os02g0575500 protein (Putative ABC transporter)	P0703B01.21-1 Os02g0575500 OsJ_07239	Oryza sativa subsp. japonica (Rice)	113	7.66e-57	213.174	-	GO:0009536 plastid	"GO:0016772 transferase activity, transferring phosphorus-containing groups"	-	-	GO only	-4.31429	1.81e-09	1.18e-08	75.5	17.5
CA-1_1_(paired)_trimmed_(paired)_without_duplicates_contig_35730	gi|115447525|ref|NP_001047542.1| Os02g0639800	Q6H7E5	Q6H7E5_ORYSJ	unreviewed	Os02g0639800 protein (Ring domain containing protein-like) (cDNA clone:001-205-F11, full insert sequence) (cDNA clone:J013063D05, full insert sequence)	P0010C01.23-1 Os02g0639800 OsJ_07675	Oryza sativa subsp. japonica (Rice)	57	3.03e-21	107.419	-	-	-	-	pfam13923 zf-C3HC4_2 | pfam00097 zf-C3HC4 | pfam13639 zf-RING_2 | pfam13920 zf-C3HC4_3 | pfam13445 zf-RING_LisH	Domain only	-8	0.099	0.165	4	0.5
CA-1_1_(paired)_trimmed_(paired)_without_duplicates_contig_26943	gi|115474717|ref|NP_001060955.1| Os08g0137300	Q6ZJW6	Q6ZJW6_ORYSJ	unreviewed	Os08g0137300 protein (Putative fringe-related protein) (cDNA clone:J013001G01, full insert sequence)	OJ1613_G04.24 Os08g0137300	Oryza sativa subsp. japonica (Rice)	89	7.32e-15	86.9785	-	-	-	-	-		-13.5	0.00103	0.00301	13.5	1
CA-1_1_(paired)_trimmed_(paired)_without_duplicates_contig_16982	gi|115464703|ref|NP_001055951.1| Os05g0498700	Q6L4U7	Q6L4U7_ORYSJ	unreviewed	Os05g0498700 protein (Putative B2 protein) (Putative uncharacterized protein OJ1057_B02.1)	P0010D04.12 OJ1057_B02.1 Os05g0498700 OsJ_19076	Oryza sativa subsp. japonica (Rice)	28	2.13e-08	65.6497	-	-	-	-	-		24	0.00114	0.00331	0.5	12
CA-1_1_(paired)_trimmed_(paired)_without_duplicates_contig_32014	gi|38346468|emb|CAD39573.2| OSJNBa0019G23.16	Q7XXA1	Q7XXA1_ORYSJ	unreviewed	OSJNBa0019G23.16 protein	OSJNBa0019G23.16 OsJ_13784	Oryza sativa subsp. japonica (Rice)	129	2.05e-53	205.62	-	-	-	-	pfam13867 SAP30_Sin3_bdg	Domain only	-7	0.000239	0.000793	21	3
CA-1_1_(paired)_trimmed_(paired)_without_duplicates_contig_30166	gi|13569997|gb|AAK31281.1|AC079890_17 unknown protein	Q9AUT5	Q9AUT5_ORYSJ	unreviewed	Expressed protein (Putative uncharacterized protein OSJNBa0042H09.2) (Putative uncharacterized protein OSJNBb0089A17.9)	OSJNBb0089A17.9 OSJNBa0042H09.2 LOC_Os10g41180	Oryza sativa subsp. japonica (Rice)	134	3.64e-48	192.289	-	GO:0005794 Golgi apparatus	-	-	-	GO only	-4.2	0.000121	0.000428	31.5	7.5
CA-1_1_(paired)_trimmed_(paired)_without_duplicates_contig_219	gi|115436638|ref|NP_001043077.1| Os01g0375100	Q5ZCV2	Q5ZCV2_ORYSJ	unreviewed	DNAJ heat shock N-terminal domain-containing protein-like (Os01g0375100 protein) (cDNA clone:J033098J19, full insert sequence)	B1111C09.4 B1045D11.39 Os01g0375100	Oryza sativa subsp. japonica (Rice)	67	3.25e-16	90.9776	-	-	-	-	-		6	0.0588	0.107	1	6
CA-1_1_(paired)_trimmed_(paired)_without_duplicates_contig_30420	gi|115459584|ref|NP_001053392.1| Os04g0530700	Q7X7M4	Q7X7M4_ORYSJ	unreviewed	OSJNBa0074L08.23 protein (OSJNBa0081C01.11 protein) (Os04g0530700 protein)	OSJNBa0074L08.23 OSJNBa0081C01.11 Os04g0530700	Oryza sativa subsp. japonica (Rice)	152	4.73e-60	226.504	GO:0005975 carbohydrate metabolic process	-	"GO:0004553 hydrolase activity, hydrolyzing O-glycosyl compounds"	-	pfam01915 Glyco_hydro_3_C	GO & Domain	-3	0.0339	0.0667	13.5	4.5
CA-1_1_(paired)_trimmed_(paired)_without_duplicates_contig_1657	gi|50251671|dbj|BAD29695.1| tetratricopeptide repeat (TPR)-containing protein-like	Q6EN40	Q6EN40_ORYSJ	unreviewed	Tetratricopeptide repeat (TPR)-containing protein-like	OSJNBa0052K15.22-1 P0613F08.4-1	Oryza sativa subsp. japonica (Rice)	351	4.14e-172	593.538	GO:0006446 regulation of translational initiation	GO:0005840 ribosome	GO:0003743 translation initiation factor activity	-	pfam07011 DUF1313	GO & Domain	6.37143	0	0	52.5	334.5
CA-1_1_(paired)_trimmed_(paired)_without_duplicates_contig_24678	gi|115452677|ref|NP_001049939.1| Os03g0316200	Q10MB0	Q10MB0_ORYSJ	unreviewed	Galactinol synthase 3, putative, expressed (Os03g0316200 protein) (cDNA clone:J023113D08, full insert sequence)	Os03g0316200 LOC_Os03g20120	Oryza sativa subsp. japonica (Rice)	141	4.75e-87	311.375	GO:0009644 response to high light intensity | GO:0009409 response to cold | GO:0016051 carbohydrate biosynthetic process | GO:0042542 response to hydrogen peroxide | GO:0006012 galactose metabolic process | GO:0009408 response to heat | GO:0009651 respons	-	GO:0047216 inositol 3-alpha-galactosyltransferase activity	-	-	GO only	-10	1.07e-13	1.01e-12	75	7.5
CA-1_1_(paired)_trimmed_(paired)_without_duplicates_contig_14060	gi|326487508|dbj|BAJ89738.1| predicted protein	F2D3R7	F2D3R7_HORVD	unreviewed	Predicted protein (Uncharacterized protein)		Hordeum vulgare var. distichum (Two-rowed barley)	133	6.1e-53	204.287	-	GO:0009536 plastid	"GO:0016747 transferase activity, transferring acyl groups other than amino-acyl groups"	-	-	GO only	-11.4286	3.13e-08	1.79e-07	40	3.5
CA-1_1_(paired)_trimmed_(paired)_without_duplicates_contig_20788	gi|115463851|ref|NP_001055525.1| Os05g0409000	Q6I572	Q6I572_ORYSJ	unreviewed	Os05g0409000 protein (Putative uncharacterized protein OSJNBb0014K18.9) (cDNA clone:J013046D21, full insert sequence)	OSJNBb0014K18.9 Os05g0409000	Oryza sativa subsp. japonica (Rice)	106	1.53e-18	99.4203	-	GO:0009536 plastid	-	-	-	GO only	-3.7	8.2e-05	0.000296	37	10
CA-1_1_(paired)_trimmed_(paired)_without_duplicates_contig_6712	gi|50508663|dbj|BAD31149.1| putative agenet domain-containing protein / bromo-adjacent homology (BAH) domain-containing protein	Q69J34	Q69J34_ORYSJ	unreviewed	Putative agenet domain-containing protein / bromo-adjacent homology (BAH) domain-containing protein (cDNA clone:J033106K01, full insert sequence)	OSJNBa0072I06.22-1 P0493C06.37-1 OsJ_25061	Oryza sativa subsp. japonica (Rice)	383	2.36e-138	481.561	GO:0009416 response to light stimulus | GO:0007165 signal transduction	-	GO:0003723 RNA binding | GO:0004871 signal transducer activity | GO:0003677 DNA binding	-	pfam05641 Agenet | pfam01426 BAH	GO & Domain	3.48611	1.89e-12	1.62e-11	36	125.5
CA-1_1_(paired)_trimmed_(paired)_without_duplicates_contig_30465	gi|115469754|ref|NP_001058476.1| Os06g0700000	Q5Z852	Q5Z852_ORYSJ	unreviewed	Os06g0700000 protein (Putative meiotic serine proteinase)	P0468G03.18 Os06g0700000 OsJ_22526	Oryza sativa subsp. japonica (Rice)	149	3.15e-82	295.379	GO:0006508 proteolysis | GO:0043086 negative regulation of catalytic activity	GO:0016023 cytoplasmic membrane-bounded vesicle | GO:0048196 middle lamella-containing extracellular matrix | GO:0005618 cell wall | GO:0016020 membrane	GO:0042802 identical protein binding | GO:0004252 serine-type endopeptidase activity	-	-	GO only	-17.25	7.47e-08	4.13e-07	34.5	2
CA-1_1_(paired)_trimmed_(paired)_without_duplicates_contig_34921	gi|115448807|ref|NP_001048183.1| Os02g0759700	Q6K8E2	Q6K8E2_ORYSJ	unreviewed	Os02g0759700 protein (Putative F-box containing protein TIR1)	OJ1175_B01.8-1 Os02g0759700 OsJ_08461	Oryza sativa subsp. japonica (Rice)	111	4.97e-42	170.961	GO:0009734 auxin mediated signaling pathway	GO:0005739 mitochondrion	GO:0000822 inositol hexakisphosphate binding	-	-	GO only	-16	0.000275	0.000902	16	1
CA-1_1_(paired)_trimmed_(paired)_without_duplicates_contig_28551	gi|115452569|ref|NP_001049885.1| Os03g0305700	Q10MK3	Q10MK3_ORYSJ	unreviewed	Os03g0305700 protein (Peptide chain release factor 2 family protein, expressed) (cDNA clone:J033070I07, full insert sequence)	Os03g0305700 LOC_Os03g19300	Oryza sativa subsp. japonica (Rice)	178	2.05e-79	286.047	GO:0006449 regulation of translational termination	GO:0005739 mitochondrion | GO:0005840 ribosome | GO:0018444 translation release factor complex	"GO:0016149 translation release factor activity, codon specific"	-	-	GO only	-4.92857	1.96e-05	7.86e-05	34.5	7
CA-1_1_(paired)_trimmed_(paired)_without_duplicates_contig_218	gi|115438819|ref|NP_001043689.1| Os01g0642200	Q5VNW4	Q5VNW4_ORYSJ	unreviewed	Os01g0642200 protein (Putative uncharacterized protein P0039G05.26) (Putative uncharacterized protein P0510C12.11) (Uncharacterized protein) (cDNA clone:001-104-H01, full insert sequence) (cDNA clone:J023099A13, full insert sequence)	P0039G05.26 P0510C12.11 Os01g0642200 OsJ_02789	Oryza sativa subsp. japonica (Rice)	58	4.29e-09	68.7601	-	-	-	-	-		10.6901	0	0	142	1518
CA-1_1_(paired)_trimmed_(paired)_without_duplicates_contig_8495	gi|115478014|ref|NP_001062602.1| Os09g0123300	Q6K270	Q6K270_ORYSJ	unreviewed	Nodulation receptor kinase-like protein (Os09g0123300 protein)	P0415D04.48 Os09g0123300	Oryza sativa subsp. japonica (Rice)	141	1.21e-71	260.275	GO:0006468 protein phosphorylation | GO:0009069 serine family amino acid metabolic process	GO:0016023 cytoplasmic membrane-bounded vesicle	GO:0004715 non-membrane spanning protein tyrosine kinase activity | GO:0005524 ATP binding | GO:0004674 protein serine/threonine kinase activity	-	-	GO only	-5	0.0209	0.044	10	2
CA-1_1_(paired)_trimmed_(paired)_without_duplicates_contig_22813	gi|115440255|ref|NP_001044407.1| Os01g0775200	Q5ZC01	Q5ZC01_ORYSJ	unreviewed	IFA-binding protein-like (Os01g0775200 protein) (Uncharacterized protein)	P0490D09.30 Os01g0775200 OsJ_03646	Oryza sativa subsp. japonica (Rice)	282	1.15e-90	323.373	-	-	-	-	pfam04576 Zein-binding	Domain only	3.26275	0	0	127.5	416
CA-1_1_(paired)_trimmed_(paired)_without_duplicates_contig_11465	gi|115450817|ref|NP_001049009.1| Os03g0156500	Q8LMP9	Q8LMP9_ORYSJ	unreviewed	La domain containing protein, expressed (Os03g0156500 protein) (Putative uncharacterized protein OSJNBa0011L14.12)	OSJNBa0011L14.12 Os03g0156500 LOC_Os03g06070 OsJ_09464	Oryza sativa subsp. japonica (Rice)	170	5.53e-50	197.622	-	GO:0030529 ribonucleoprotein complex	GO:0003676 nucleic acid binding	-	pfam05383 La	GO & Domain	-3.22222	0.00118	0.00341	29	9
CA-1_1_(paired)_trimmed_(paired)_without_duplicates_contig_12804	gi|115460962|ref|NP_001054081.1| Os04g0649200	Q7XT52	Q7XT52_ORYSJ	unreviewed	OSJNBa0010D21.14 protein (Os04g0649200 protein) (cDNA clone:J033119E14, full insert sequence)	OSJNBa0010D21.14 Os04g0649200 OsJ_16421	Oryza sativa subsp. japonica (Rice)	91	3.62e-18	97.1985	-	-	-	-	-		-7.61111	1.39e-11	1.12e-10	68.5	9
CA-1_1_(paired)_trimmed_(paired)_without_duplicates_contig_17913	gi|115488844|ref|NP_001066909.1| Os12g0527800	Q2QPI8	Q2QPI8_ORYSJ	unreviewed	Os12g0527800 protein (PHD-finger family protein, expressed) (cDNA clone:J033084A01, full insert sequence)	LOC_Os12g34330 Os12g0527800	Oryza sativa subsp. japonica (Rice)	122	1.77e-10	73.648	-	-	-	-	-		-9.44444	2.98e-08	1.71e-07	42.5	4.5
CA-1_1_(paired)_trimmed_(paired)_without_duplicates_contig_24647	gi|326489981|dbj|BAJ94064.1| predicted protein	F2D8Q5	F2D8Q5_HORVD	unreviewed	Predicted protein		Hordeum vulgare var. distichum (Two-rowed barley)	212	3.8e-79	285.159	GO:0046939 nucleotide phosphorylation | GO:0048364 root development | GO:0008652 cellular amino acid biosynthetic process | GO:0048367 shoot development | GO:0006144 purine base metabolic process | GO:0046034 ATP metabolic process	GO:0005739 mitochondrion | GO:0009570 chloroplast stroma | GO:0005634 nucleus	GO:0004017 adenylate kinase activity | GO:0005524 ATP binding	-	pfam00406 ADK	GO & Domain	-5.65625	5.23e-13	4.69e-12	90.5	16
CA-1_1_(paired)_trimmed_(paired)_without_duplicates_contig_19076	gi|110331743|dbj|BAE97709.1| cytokinin receptor histidine kinase	Q14U60	Q14U60_ORYSJ	unreviewed	Cytokinin receptor histidine kinase	OHK3b OsJ_31230	Oryza sativa subsp. japonica (Rice)	105	1.07e-42	175.848	"GO:0009414 response to water deprivation | GO:0018106 peptidyl-histidine phosphorylation | GO:0006355 regulation of transcription, DNA-dependent | GO:0009651 response to salt stress | GO:0048509 regulation of meristem development | GO:0080117 secondary g	GO:0016020 membrane | GO:0005622 intracellular | GO:0009365 protein histidine kinase complex	GO:0004721 phosphoprotein phosphatase activity | GO:0005034 osmosensor activity | GO:0043424 protein histidine kinase binding | GO:0009884 cytokinin receptor activity | GO:0042802 identical protein binding | GO:0000155 two-component sensor activity | GO:0	-	pfam00072 Response_reg	GO & Domain	-3.34783	0.000134	0.000469	38.5	11.5
CA-1_1_(paired)_trimmed_(paired)_without_duplicates_contig_9903	gi|115474427|ref|NP_001060810.1| Os08g0109300	Q6ZC69	Q6ZC69_ORYSJ	unreviewed	Os08g0109300 protein (Putative adenylate kinase, chloroplast (ATP-AMP transphosphorylase)) (cDNA clone:001-040-C04, full insert sequence) (cDNA clone:J013073K09, full insert sequence)	P0007D08.12 Os08g0109300	Oryza sativa subsp. japonica (Rice)	189	2.72e-96	342.035	GO:0046939 nucleotide phosphorylation | GO:0006144 purine base metabolic process | GO:0046034 ATP metabolic process	GO:0009570 chloroplast stroma	GO:0004017 adenylate kinase activity | GO:0005524 ATP binding	2.7.4.3	pfam00406 ADK | pfam05191 ADK_lid	GO & Enzyme & Domain	-3.04167	0	0	511	168
CA-1_1_(paired)_trimmed_(paired)_without_duplicates_contig_3828	gi|326506600|dbj|BAJ91341.1| predicted protein	F2D8C0	F2D8C0_HORVD	unreviewed	Predicted protein		Hordeum vulgare var. distichum (Two-rowed barley)	127	4.48e-78	281.604	GO:0046777 protein autophosphorylation | GO:0032880 regulation of protein localization | GO:0042538 hyperosmotic salinity response | GO:0009742 brassinosteroid mediated signaling pathway | GO:0009069 serine family amino acid metabolic process	GO:0005829 cytosol | GO:0005886 plasma membrane	GO:0004674 protein serine/threonine kinase activity | GO:0005524 ATP binding | GO:0050321 tau-protein kinase activity	-	-	GO only	-5.55556	0.00016	0.000552	25	4.5
CA-1_1_(paired)_trimmed_(paired)_without_duplicates_contig_17136	gi|115478935|ref|NP_001063061.1| Os09g0381600	Q6H599	Q6H599_ORYSJ	unreviewed	Os09g0381600 protein (Putative uncharacterized protein P0027G10.62) (Putative uncharacterized protein P0505H05.9) (cDNA clone:002-132-E04, full insert sequence)	P0027G10.62 Os09g0381600 P0505H05.9 OsJ_29195	Oryza sativa subsp. japonica (Rice)	101	6.42e-19	99.4203	-	-	-	-	-		28	0.000392	0.00125	0.5	14
CA-1_1_(paired)_trimmed_(paired)_without_duplicates_contig_34794	"gi|108707922|gb|ABF95717.1| Phospholipid-transporting ATPase 1, putative, expressed "	Q10M21	Q10M21_ORYSJ	unreviewed	Phospholipid-transporting ATPase 1, putative, expressed (cDNA clone:J013106L05, full insert sequence)	LOC_Os03g20970	Oryza sativa subsp. japonica (Rice)	114	2.08e-51	198.955	GO:0006754 ATP biosynthetic process | GO:0015914 phospholipid transport | GO:0006812 cation transport | GO:0015917 aminophospholipid transport	GO:0016021 integral to membrane | GO:0005886 plasma membrane	"GO:0015662 ATPase activity, coupled to transmembrane movement of ions, phosphorylative mechanism | GO:0005524 ATP binding | GO:0005515 protein binding | GO:0000287 magnesium ion binding | GO:0004012 phospholipid-translocating ATPase activity"	-	-	GO only	-4	0.18	0.269	4	1
CA-1_1_(paired)_trimmed_(paired)_without_duplicates_contig_4920	gi|115479365|ref|NP_001063276.1| Os09g0439600	Q69P90	Q69P90_ORYSJ	unreviewed	Os09g0439600 protein (Putative leucine zipper-containing protein)	OJ1344_B01.18 Os09g0439600 P0556H01.34	Oryza sativa subsp. japonica (Rice)	85	9.12e-39	163.851	GO:0006904 vesicle docking involved in exocytosis	GO:0000145 exocyst | GO:0005829 cytosol | GO:0005634 nucleus	-	-	-	GO only	3.05	2.41e-08	1.4e-07	30	91.5
CA-1_1_(paired)_trimmed_(paired)_without_duplicates_contig_31784	gi|115448421|ref|NP_001047990.1| Os02g0726400	Q6Z343	Q6Z343_ORYSJ	unreviewed	Os02g0726400 protein (Putative uncharacterized protein B1121A12.15)	B1121A12.15 Os02g0726400 OsJ_08222	Oryza sativa subsp. japonica (Rice)	109	2.38e-33	145.633	-	-	-	-	pfam03909 BSD	Domain only	-9.5	0.00871	0.0204	9.5	1
CA-1_1_(paired)_trimmed_(paired)_without_duplicates_contig_29911	gi|297597542|ref|NP_001044125.2| Os01g0727900	Q5JM43	Q5JM43_ORYSJ	unreviewed	Os01g0727900 protein (Putative uncharacterized protein P0042A10.44) (Putative uncharacterized protein P0456A01.8) (Uncharacterized protein)	P0042A10.44 P0456A01.8 Os01g0727900 OsJ_03328	Oryza sativa subsp. japonica (Rice)	126	4.16e-30	136.301	-	-	-	-	-		-9.2	4.92e-05	0.000184	23	2.5
CA-1_1_(paired)_trimmed_(paired)_without_duplicates_contig_13570	gi|326494446|dbj|BAJ90492.1| predicted protein	F2D5X1	F2D5X1_HORVD	unreviewed	Predicted protein		Hordeum vulgare var. distichum (Two-rowed barley)	502	3.03e-288	978.789	GO:0006771 riboflavin metabolic process | GO:0019497 hexachlorocyclohexane metabolic process	GO:0016023 cytoplasmic membrane-bounded vesicle	GO:0046872 metal ion binding | GO:0003993 acid phosphatase activity	-	pfam00149 Metallophos	GO & Domain	-4.0144	0	0	975.5	243
CA-1_1_(paired)_trimmed_(paired)_without_duplicates_contig_15945	"gi|108864387|gb|ABA93715.2| Plant protein family protein, expressed "	Q2R4A9	Q2R4A9_ORYSJ	unreviewed	Plant protein family protein, expressed	LOC_Os11g29120 OsJ_33887	Oryza sativa subsp. japonica (Rice)	346	7.58e-202	692.183	-	GO:0005739 mitochondrion | GO:0009536 plastid	-	-	pfam10250 O-FucT	GO & Domain	-3.83761	0	0	224.5	58.5
CA-1_1_(paired)_trimmed_(paired)_without_duplicates_contig_30425	gi|115455277|ref|NP_001051239.1| Os03g0744700	Q84MP5	Q84MP5_ORYSJ	unreviewed	Expressed protein (Os03g0744700 protein) (Putative uncharacterized protein OSJNBb0036F07.14) (cDNA clone:J023083K21, full insert sequence)	OSJNBb0036F07.14 Os03g0744700 LOC_Os03g53300	Oryza sativa subsp. japonica (Rice)	185	3.62e-98	348.256	-	-	-	-	-		-4.07692	0.000499	0.00156	26.5	6.5
CA-1_1_(paired)_trimmed_(paired)_without_duplicates_contig_22546	gi|115441021|ref|NP_001044790.1| Os01g0846500	Q5N789	Q5N789_ORYSJ	unreviewed	Os01g0846500 protein (Putative uncharacterized protein P0005H10.2-1) (Putative uncharacterized protein P0446B05.30-1) (Uncharacterized protein)	P0005H10.2-1 P0446B05.30-1 Os01g0846500 OsJ_04062	Oryza sativa subsp. japonica (Rice)	341	1.5e-94	336.259	-	-	GO:0016779 nucleotidyltransferase activity	-	pfam03828 PAP_assoc	GO & Domain	3.54762	0	0	63	223.5
CA-1_1_(paired)_trimmed_(paired)_without_duplicates_contig_28602	gi|115485839|ref|NP_001068063.1| Os11g0546100	Q2R2X1	Q2R2X1_ORYSJ	unreviewed	Lung seven transmembrane receptor family protein, expressed (Os11g0546100 protein)	Os11g0546100 LOC_Os11g34360	Oryza sativa subsp. japonica (Rice)	178	1.8e-91	326.039	-	GO:0016023 cytoplasmic membrane-bounded vesicle | GO:0016021 integral to membrane	-	-	-	GO only	-6.95833	0	0	417.5	60
CA-1_1_(paired)_trimmed_(paired)_without_duplicates_contig_7002	gi|46805526|dbj|BAD16977.1| unknown protein	Q6ZGC0	Q6ZGC0_ORYSJ	unreviewed	Putative uncharacterized protein OJ1293_A01.1-2 (Putative uncharacterized protein OJ1534_E09.24-2) (cDNA clone:J023055F23, full insert sequence)	OJ1534_E09.24-2 OJ1293_A01.1-2	Oryza sativa subsp. japonica (Rice)	31	8.48e-08	66.094	-	-	-	-	-		3.7	0.00536	0.0133	5	18.5
CA-1_1_(paired)_trimmed_(paired)_without_duplicates_contig_7050	gi|115479409|ref|NP_001063298.1| Os09g0444200	Q67U60	Q67U60_ORYSJ	unreviewed	Os09g0444200 protein (Putative lecithin diacylglycerol cholesterol acyltransferase) (cDNA clone:J023001J23, full insert sequence)	OJ1123_B08.7-1 Os09g0444200 P0046G12.50-1	Oryza sativa subsp. japonica (Rice)	279	1.75e-166	574.875	GO:0006629 lipid metabolic process | GO:0042967 acyl-carrier-protein biosynthetic process	GO:0005773 vacuole | GO:0005783 endoplasmic reticulum	GO:0046027 phospholipid:diacylglycerol acyltransferase activity | GO:0004607 phosphatidylcholine-sterol O-acyltransferase activity	2.3.1.158	-	GO & Enzyme	3.51307	0	0	153	537.5
CA-1_1_(paired)_trimmed_(paired)_without_duplicates_contig_29928	gi|115454703|ref|NP_001050952.1| Os03g0690600	Q6AVK7	Q6AVK7_ORYSJ	unreviewed	GRAS family transcription factor containing protein, expressed (Os03g0690600 protein) (Putative transcription factor) (cDNA clone:J033037F15, full insert sequence) (cDNA clone:J033069K04, full insert sequence)	OSJNBa0022C08.1 Os03g0690600 LOC_Os03g48450 OsJ_12174	Oryza sativa subsp. japonica (Rice)	100	1.16e-52	199.843	"GO:0006355 regulation of transcription, DNA-dependent"	-	-	-	-	GO only		0.114	0.185	2.5	0
CA-1_1_(paired)_trimmed_(paired)_without_duplicates_contig_739	gi|326488507|dbj|BAJ93922.1| predicted protein	F2CQZ9	F2CQZ9_HORVD	unreviewed	Serine/threonine-protein kinase (EC 2.7.11.1)		Hordeum vulgare var. distichum (Two-rowed barley)	143	3.79e-61	231.837	GO:0048544 recognition of pollen | GO:0006468 protein phosphorylation | GO:0009069 serine family amino acid metabolic process	-	GO:0005529 sugar binding | GO:0005524 ATP binding | GO:0004674 protein serine/threonine kinase activity	-	-	GO only	-5.13253	0	0	213	41.5
CA-1_1_(paired)_trimmed_(paired)_without_duplicates_contig_6628	gi|115469166|ref|NP_001058182.1| Os06g0643900	Q67WU6	Q67WU6_ORYSJ	unreviewed	Acid phosphatase (Os06g0643900 protein)	P0416A11.38 P0017B12.5 Os06g0643900 OsJ_22134	Oryza sativa subsp. japonica (Rice)	114	2.49e-66	246.5	GO:0055062 phosphate ion homeostasis | GO:0006771 riboflavin metabolic process | GO:0019497 hexachlorocyclohexane metabolic process | GO:0006470 protein dephosphorylation	GO:0009505 plant-type cell wall | GO:0005773 vacuole | GO:0005829 cytosol | GO:0008287 protein serine/threonine phosphatase complex	GO:0046872 metal ion binding | GO:0003993 acid phosphatase activity | GO:0004722 protein serine/threonine phosphatase activity	-	pfam14008 Metallophos_C	GO & Domain	10.6	2.92e-10	2.07e-09	5	53
CA-1_1_(paired)_trimmed_(paired)_without_duplicates_contig_12282	gi|57863801|gb|AAS72369.2| unknown protein	Q75L87	Q75L87_ORYSJ	unreviewed	Putative uncharacterized protein OJ1729_E02.7	OJ1729_E02.7 OsJ_16943	Oryza sativa subsp. japonica (Rice)	109	9.86e-49	190.068	GO:0007568 aging	GO:0016021 integral to membrane | GO:0009506 plasmodesma | GO:0005886 plasma membrane	-	-	-	GO only	-3.86667	0.000373	0.0012	29	7.5
CA-1_1_(paired)_trimmed_(paired)_without_duplicates_contig_25969	gi|115472941|ref|NP_001060069.1| Os07g0573700	Q6ZL17	Q6ZL17_ORYSJ	unreviewed	Os07g0573700 protein (Putative CMP-sialic acid transporter) (cDNA clone:J023052O11, full insert sequence)	OJ1699_E05.21 Os07g0573700 OsJ_24829	Oryza sativa subsp. japonica (Rice)	130	7.51e-73	264.274	GO:0015780 nucleotide-sugar transport	GO:0000139 Golgi membrane | GO:0016021 integral to membrane	GO:0005338 nucleotide-sugar transmembrane transporter activity | GO:0005351 sugar:hydrogen symporter activity	-	-	GO only	-23	0.0015	0.00424	11.5	0.5
CA-1_1_(paired)_trimmed_(paired)_without_duplicates_contig_24665	gi|326522929|dbj|BAJ88510.1| predicted protein	F2D089	F2D089_HORVD	unreviewed	Predicted protein (Uncharacterized protein)		Hordeum vulgare var. distichum (Two-rowed barley)	156	4.66e-54	210.063	-	-	-	-	pfam03168 LEA_2	Domain only	-7.39286	0	0	207	28
CA-1_1_(paired)_trimmed_(paired)_without_duplicates_contig_4961	gi|115468532|ref|NP_001057865.1| Os06g0559400	Q5Z7F9	Q5Z7F9_ORYSJ	unreviewed	Os06g0559400 protein (Putative uncharacterized protein OSJNBa0090E14.34) (Putative uncharacterized protein P0528E12.5) (cDNA clone:J013142H05, full insert sequence) (cDNA clone:J013162F05, full insert sequence)	OSJNBa0090E14.34 P0528E12.5 Os06g0559400	Oryza sativa subsp. japonica (Rice)	87	4.93e-14	85.2011	-	-	-	-	-		41.8	0	0	7.5	313.5
CA-1_1_(paired)_trimmed_(paired)_without_duplicates_contig_20400	gi|55297627|dbj|BAD69002.1| unknown protein	Q5VNI7	Q5VNI7_ORYSJ	unreviewed	Putative uncharacterized protein B1111E11.18 (Putative uncharacterized protein OJ1126_G08.47)	OJ1126_G08.47 B1111E11.18	Oryza sativa subsp. japonica (Rice)	181	2.64e-34	149.632	-	-	-	-	-		-4.8	0.000418	0.00133	24	5
CA-1_1_(paired)_trimmed_(paired)_without_duplicates_contig_31241	gi|297596177|ref|NP_001042136.2| Os01g0169900	Q5VQG6	Q5VQG6_ORYSJ	unreviewed	Os01g0169900 protein (Uncharacterized protein) (Vegetative cell wall protein gp1-like) (cDNA clone:J023110A06, full insert sequence)	OJ1276_B06.36 Os01g0169900 OsJ_00537	Oryza sativa subsp. japonica (Rice)	239	7.77e-61	230.948	-	-	-	-	-		-6.93333	7.97e-09	4.87e-08	52	7.5
CA-1_1_(paired)_trimmed_(paired)_without_duplicates_contig_17153	gi|326495018|dbj|BAJ85604.1| predicted protein	F2CRY3	F2CRY3_HORVD	unreviewed	Pyruvate kinase (EC 2.7.1.40)		Hordeum vulgare var. distichum (Two-rowed barley)	406	1.77e-194	667.744	GO:0016310 phosphorylation | GO:0006096 glycolysis | GO:0006094 gluconeogenesis | GO:0006144 purine base metabolic process | GO:0015976 carbon utilization	-	GO:0004743 pyruvate kinase activity | GO:0030955 potassium ion binding | GO:0000287 magnesium ion binding	-	pfam00224 PK | pfam02887 PK_C	GO & Domain	-5.58182	0	0	153.5	27.5
CA-1_1_(paired)_trimmed_(paired)_without_duplicates_contig_4865	gi|115474451|ref|NP_001060822.1| Os08g0110700	Q6ZC54	Q6ZC54_ORYSJ	unreviewed	Os08g0110700 protein (Putative shoot gravitropism 2) (cDNA clone:J013087B12, full insert sequence)	P0007D08.37 Os08g0110700 OsJ_25787	Oryza sativa subsp. japonica (Rice)	90	4.56e-31	139.412	-	-	GO:0046872 metal ion binding	-	-	GO only	3.44444	0.0139	0.0308	4.5	15.5
CA-1_1_(paired)_trimmed_(paired)_without_duplicates_contig_16882	gi|115472787|ref|NP_001059992.1| Os07g0562800	Q6UAL5	Q6UAL5_ORYSJ	unreviewed	Myosin heavy chain class VIII A1 protein (Os07g0562800 protein)	MyoVIIIA1 Os07g0562800	Oryza sativa subsp. japonica (Rice)	83	1.63e-12	79.8689	-	-	-	-	-		4.23529	3.75e-05	0.000144	8.5	36
CA-1_1_(paired)_trimmed_(paired)_without_duplicates_contig_10581	gi|115444607|ref|NP_001046083.1| Os02g0179300	Q6ETL3	Q6ETL3_ORYSJ	unreviewed	Os02g0179300 protein (Putative RAD23 protein)	P0544B02.21 Os02g0179300 OsJ_05616	Oryza sativa subsp. japonica (Rice)	59	2.22e-26	124.304	GO:0006284 base-excision repair | GO:0043161 proteasomal ubiquitin-dependent protein catabolic process | GO:0006289 nucleotide-excision repair	GO:0005634 nucleus	GO:0070628 proteasome binding | GO:0003684 damaged DNA binding | GO:0043130 ubiquitin binding	-	pfam00627 UBA	GO & Domain		0.000532	0.00165	0	12
CA-1_1_(paired)_trimmed_(paired)_without_duplicates_contig_23052	gi|115435452|ref|NP_001042484.1| Os01g0229200	Q5N7Y5	Q5N7Y5_ORYSJ	unreviewed	Os01g0229200 protein (Target of myb1-like) (Uncharacterized protein) (cDNA clone:J013047G02, full insert sequence)	P0452F10.31 P0485D09.7 Os01g0229200 OsJ_00977	Oryza sativa subsp. japonica (Rice)	115	0.000502	51.8748	-	-	-	-	-		-9	0.00195	0.00538	13.5	1.5
CA-1_1_(paired)_trimmed_(paired)_without_duplicates_contig_13751	gi|40253273|dbj|BAD05209.1| putative clathrin coat assembly protein AP17	Q6ZKE1	Q6ZKE1_ORYSJ	unreviewed	Putative clathrin coat assembly protein AP17 (cDNA, clone: J100019M16, full insert sequence)	OJ1123_G08.16 OsJ_27194	Oryza sativa subsp. japonica (Rice)	67	4.12e-34	151.409	GO:0016192 vesicle-mediated transport | GO:0006886 intracellular protein transport	GO:0030125 clathrin vesicle coat | GO:0005739 mitochondrion	GO:0008565 protein transporter activity	-	-	GO only	7.04762	4.92e-12	4.08e-11	10.5	74
CA-1_1_(paired)_trimmed_(paired)_without_duplicates_contig_27957	gi|115462543|ref|NP_001054871.1| Os05g0197300	Q688L4	Q688L4_ORYSJ	unreviewed	Os05g0197300 protein (Putative uncharacterized protein P0636E04.6) (cDNA clone:002-102-E10, full insert sequence)	P0636E04.6 Os05g0197300	Oryza sativa subsp. japonica (Rice)	151	3.88e-77	278.493	GO:0006829 zinc ion transport	-	GO:0005385 zinc ion transmembrane transporter activity	-	-	GO only	-3	0.0833	0.143	9	3
CA-1_1_(paired)_trimmed_(paired)_without_duplicates_contig_9951	gi|115475872|ref|NP_001061532.1| Os08g0321000	Q8H3S1	Q8H3S1_ORYSJ	unreviewed	Os08g0321000 protein (Putative fasciclin-like arabinogalactan-protein) (cDNA clone:002-117-D03, full insert sequence) (cDNA clone:002-117-D04, full insert sequence) (cDNA clone:006-203-C07, full insert sequence) (cDNA clone:J013134F13, full insert sequenc	P0005C02.108 P0048E12.2 Os08g0321000	Oryza sativa subsp. japonica (Rice)	391	5.5e-131	457.122	GO:0048364 root development | GO:0048367 shoot development	GO:0046658 anchored to plasma membrane | GO:0016023 cytoplasmic membrane-bounded vesicle | GO:0005618 cell wall | GO:0005774 vacuolar membrane	-	-	pfam02469 Fasciclin	GO & Domain	-5.92834	0	0	1861.5	314
CA-1_1_(paired)_trimmed_(paired)_without_duplicates_contig_10815	gi|115434542|ref|NP_001042029.1| Os01g0149900	Q5ZED3	Q5ZED3_ORYSJ	unreviewed	Os01g0149900 protein (Putative uncharacterized protein P0009G03.1) (Putative uncharacterized protein P0434B04.34) (Uncharacterized protein) (cDNA clone:J013069K12, full insert sequence)	P0434B04.34 P0009G03.1 Os01g0149900 OsJ_00384	Oryza sativa subsp. japonica (Rice)	96	2.24e-11	78.9802	-	-	-	-	pfam14309 DUF4378	Domain only	5.86702	0	0	94	551.5
CA-1_1_(paired)_trimmed_(paired)_without_duplicates_contig_29750	gi|41052920|dbj|BAD07831.1| hypothetical protein	Q6Z900	Q6Z900_ORYSJ	unreviewed	Putative uncharacterized protein P0501G04.5	P0501G04.5 OsJ_05057	Oryza sativa subsp. japonica (Rice)	116	5.85e-35	150.521	-	-	-	-	-		-7.8	0.00029	0.000947	19.5	2.5
CA-1_1_(paired)_trimmed_(paired)_without_duplicates_contig_12828	gi|297607699|ref|NP_001060451.2| Os07g0645000	Q8LI99	Q8LI99_ORYSJ	unreviewed	Os07g0645000 protein (Putative uncharacterized protein OJ1458_B07.124) (cDNA, clone: J075182P04, full insert sequence)	OJ1458_B07.124 Os07g0645000 OsJ_25346	Oryza sativa subsp. japonica (Rice)	193	9.03e-65	242.945	-	GO:0031225 anchored to membrane | GO:0005886 plasma membrane	-	-	-	GO only	-11.5263	0	0	219	19
CA-1_1_(paired)_trimmed_(paired)_without_duplicates_contig_34071	gi|326493296|dbj|BAJ85109.1| predicted protein	F2CQI8	F2CQI8_HORVD	unreviewed	Predicted protein		Hordeum vulgare var. distichum (Two-rowed barley)	109	2.33e-48	189.179	-	GO:0016021 integral to membrane	-	-	pfam03107 C1_2	GO & Domain	-10.6667	0.000528	0.00164	16	1.5
CA-1_1_(paired)_trimmed_(paired)_without_duplicates_contig_25625	gi|115463617|ref|NP_001055408.1| Os05g0382900	Q6L4C5	Q6L4C5_ORYSJ	unreviewed	Annexin	OSJNBa0088M05.16 Os05g0382900	Oryza sativa subsp. japonica (Rice)	159	3.46e-58	221.172	GO:0009414 response to water deprivation | GO:0009651 response to salt stress | GO:0009409 response to cold | GO:0009408 response to heat	GO:0005773 vacuole | GO:0009986 cell surface	GO:0005544 calcium-dependent phospholipid binding | GO:0005509 calcium ion binding	-	pfam00191 Annexin	GO & Domain	-9.53846	2e-11	1.58e-10	62	6.5
CA-1_1_(paired)_trimmed_(paired)_without_duplicates_contig_10778	gi|115437458|ref|NP_001043300.1| Os01g0550200	Q8RYS9	Q8RYS9_ORYSJ	unreviewed	Os01g0550200 protein (Putative uncharacterized protein B1156H12.26) (Putative uncharacterized protein OSJNBa0024F24.11)	B1156H12.26 OSJNBa0024F24.11 Os01g0550200	Oryza sativa subsp. japonica (Rice)	122	1.01e-53	205.62	-	-	-	-	pfam13474 SnoaL_3 | pfam12680 SnoaL_2	Domain only	-44	5.83e-06	2.52e-05	22	0.5
CA-1_1_(paired)_trimmed_(paired)_without_duplicates_contig_35537	gi|115478248|ref|NP_001062719.1| Os09g0266400	Q67TV0	Q67TV0_ORYSJ	unreviewed	GPI inositol-deacylase PGAP1-like protein (Os09g0266400 protein) (cDNA clone:J013044F03, full insert sequence)	B1012G11.44 Os09g0266400	Oryza sativa subsp. japonica (Rice)	131	3.56e-61	227.393	GO:0006505 GPI anchor metabolic process | GO:0006886 intracellular protein transport | GO:0051205 protein insertion into membrane	GO:0016023 cytoplasmic membrane-bounded vesicle | GO:0005774 vacuolar membrane | GO:0031227 intrinsic to endoplasmic reticulum membrane | GO:0016021 integral to membrane	"GO:0016788 hydrolase activity, acting on ester bonds"	-	-	GO only	-7	0.0027	0.00718	14	2
CA-1_1_(paired)_trimmed_(paired)_without_duplicates_contig_20870	gi|38175442|dbj|BAD01248.1| putative F-box protein	Q6Z1R8	Q6Z1R8_ORYSJ	unreviewed	Putative F-box protein	OSJNBa0038P10.33 P0461A06.2	Oryza sativa subsp. japonica (Rice)	69	8.44e-24	115.861	-	-	-	-	-		6.5	0.0446	0.0849	1	6.5
CA-1_1_(paired)_trimmed_(paired)_without_duplicates_contig_15135	gi|29124139|gb|AAO65880.1| putative DNA-binding protein	Q84T97	Q84T97_ORYSJ	unreviewed	Dof domain, zinc finger family protein, expressed (Putative DNA-binding protein)	OJ1754_E06.26 LOC_Os03g60630	Oryza sativa subsp. japonica (Rice)	102	9.88e-12	76.7584	-	-	-	-	-			0.48	0.58	0.5	0
CA-1_1_(paired)_trimmed_(paired)_without_duplicates_contig_23849	gi|13236657|gb|AAK16179.1|AC079887_11 hypothetical protein	Q9AUW2	Q9AUW2_ORYSJ	unreviewed	Putative uncharacterized protein OSJNBa0040E01.12	OSJNBa0040E01.12 OsJ_12659	Oryza sativa subsp. japonica (Rice)	302	2.89e-60	230.504	-	GO:0005739 mitochondrion	-	-	-	GO only	5.22034	0	0	29.5	154
CA-1_1_(paired)_trimmed_(paired)_without_duplicates_contig_4242	gi|115474609|ref|NP_001060901.1| Os08g0127100	Q6ZK52	Q6ZK52_ORYSJ	unreviewed	Os08g0127100 protein (Putative histidine amino acid transporter) (cDNA clone:J013002G10, full insert sequence) (cDNA clone:J033080E11, full insert sequence)	OJ1163_G08.25 Os08g0127100 OsJ_25900	Oryza sativa subsp. japonica (Rice)	134	2.42e-78	282.493	GO:0080167 response to karrikin | GO:0043090 amino acid import	GO:0016021 integral to membrane | GO:0005886 plasma membrane	GO:0015171 amino acid transmembrane transporter activity	-	-	GO only	4.18478	0	0	46	192.5
CA-1_1_(paired)_trimmed_(paired)_without_duplicates_contig_17705	gi|115454495|ref|NP_001050848.1| Os03g0666700	Q75HA3	Q75HA3_ORYSJ	unreviewed	Expressed protein (Os03g0666700 protein) (cDNA clone:001-038-A02, full insert sequence) (cDNA clone:006-302-A11, full insert sequence) (cDNA clone:J033080C05, full insert sequence)	OSJNBa0056E06.9 Os03g0666700 LOC_Os03g46410	Oryza sativa subsp. japonica (Rice)	157	4.29e-82	294.934	-	GO:0016020 membrane	-	-	pfam03798 TRAM_LAG1_CLN8	GO & Domain	-6.31579	1.38e-09	9.17e-09	60	9.5
CA-1_1_(paired)_trimmed_(paired)_without_duplicates_contig_321	gi|291276233|gb|ADD91317.1| chloroplast beta-amylase	D4PB89	D4PB89_MUSAC	unreviewed	Beta-amylase (EC 3.2.1.2) (Chloroplast beta-amylase) (EC 3.2.1.2)	BMY	Musa acuminata AAA Group (dessert banana)	217	3.68e-111	391.358	GO:0000272 polysaccharide catabolic process | GO:0005982 starch metabolic process | GO:0005985 sucrose metabolic process	-	GO:0016161 beta-amylase activity | GO:0043169 cation binding	-	-	GO only	6.7197	0	0	66	443.5
CA-1_1_(paired)_trimmed_(paired)_without_duplicates_contig_13188	gi|28564633|dbj|BAC57815.1| putative heat shock protein 40	Q84SD3	Q84SD3_ORYSJ	unreviewed	Heat shock protein 40 (Putative heat shock protein 40) (cDNA, clone: J065029L13, full insert sequence)	P0577B11.125 OsJ_26136	Oryza sativa subsp. japonica (Rice)	339	1.05e-156	542.437	GO:0006457 protein folding | GO:0006950 response to stress	-	GO:0051082 unfolded protein binding | GO:0003677 DNA binding | GO:0031072 heat shock protein binding	-	pfam00226 DnaJ | pfam01556 DnaJ_C	GO & Domain	-3.13253	1.4e-11	1.12e-10	130	41.5
CA-1_1_(paired)_trimmed_(paired)_without_duplicates_contig_6803	gi|115444603|ref|NP_001046081.1| Os02g0179100	Q6ETL6	Q6ETL6_ORYSJ	unreviewed	Os02g0179100 protein (Putative metal-dependent phosphohydrolase HD domain-containing protein) (cDNA clone:001-017-D05, full insert sequence)	P0544B02.15 Os02g0179100	Oryza sativa subsp. japonica (Rice)	34	2.5e-10	72.7593	-	GO:0005829 cytosol | GO:0009536 plastid	GO:0003824 catalytic activity	-	-	GO only	3.20755	3.02e-08	1.74e-07	26.5	85
CA-1_1_(paired)_trimmed_(paired)_without_duplicates_contig_17741	gi|115483616|ref|NP_001065478.1| Os10g0575000	Q336P5	Q336P5_ORYSJ	unreviewed	Os10g0575000 protein (Transcription factor MYC7E, putative, expressed)	Os10g0575000 LOC_Os10g42430	Oryza sativa subsp. japonica (Rice)	85	9.96e-34	148.299	-	GO:0005634 nucleus	-	-	-	GO only	10.6471	2.22e-16	2.51e-15	8.5	90.5
CA-1_1_(paired)_trimmed_(paired)_without_duplicates_contig_13048	gi|115452663|ref|NP_001049932.1| Os03g0314200	Q10MC5	Q10MC5_ORYSJ	unreviewed	O-acetyltransferase, putative, expressed (Os03g0314200 protein) (cDNA clone:J023119N22, full insert sequence)	Os03g0314200 LOC_Os03g19970	Oryza sativa subsp. japonica (Rice)	137	9.19e-83	297.156	-	GO:0016023 cytoplasmic membrane-bounded vesicle | GO:0016021 integral to membrane	GO:0016787 hydrolase activity	-	-	GO only		0.0614	0.11	0	3.5
CA-1_1_(paired)_trimmed_(paired)_without_duplicates_contig_16556	gi|115457384|ref|NP_001052292.1| Os04g0233400	B7E653	B7E653_ORYSJ	unreviewed	cDNA clone:006-302-B10, full insert sequence (cDNA clone:006-309-B05, full insert sequence) (cDNA clone:J033086E18, full insert sequence)		Oryza sativa subsp. japonica (Rice)	132	3.29e-78	282.048	GO:0006833 water transport | GO:0055085 transmembrane transport	GO:0016021 integral to membrane	GO:0005215 transporter activity	-	pfam00230 MIP	GO & Domain	-4	1.24e-09	8.27e-09	82	20.5
CA-1_1_(paired)_trimmed_(paired)_without_duplicates_contig_30125	gi|326488079|dbj|BAJ89878.1| predicted protein	F2D457	F2D457_HORVD	unreviewed	Predicted protein (Uncharacterized protein)		Hordeum vulgare var. distichum (Two-rowed barley)	157	9.39e-81	290.491	-	-	-	-	-		-5.57143	2.51e-11	1.96e-10	78	14
CA-1_1_(paired)_trimmed_(paired)_without_duplicates_contig_22124	gi|115475832|ref|NP_001061512.1| Os08g0310100	Q6UUH5	Q6UUH5_ORYSJ	unreviewed	Os08g0310100 protein (Putative LSU ribosomal protein L15P) (Putative ribosomal protein L15) (cDNA clone:J033052F06, full insert sequence)	B1100F03.118 Os08g0310100 OsJ_26453 OSJNBa0003M24.17	Oryza sativa subsp. japonica (Rice)	198	1.71e-74	271.384	GO:0042254 ribosome biogenesis | GO:0006412 translation	GO:0015934 large ribosomal subunit | GO:0005739 mitochondrion	GO:0003735 structural constituent of ribosome | GO:0019843 rRNA binding	-	pfam00828 Ribosomal_L18e	GO & Domain	12.3333	0.000144	0.000499	1.5	18.5
CA-1_1_(paired)_trimmed_(paired)_without_duplicates_contig_25110	gi|115482968|ref|NP_001065077.1| Os10g0518900	Q337B1	Q337B1_ORYSJ	unreviewed	DNA excision repair protein ERCC-1, putative, expressed (Os10g0518900 protein) (cDNA clone:J023070H24, full insert sequence)	Os10g0518900 LOC_Os10g37490	Oryza sativa subsp. japonica (Rice)	127	3.64e-42	172.294	"GO:0010332 response to gamma radiation | GO:0090305 nucleic acid phosphodiester bond hydrolysis | GO:0010213 non-photoreactive DNA repair | GO:0010224 response to UV-B | GO:0006284 base-excision repair | GO:0000724 double-strand break repair via homologo	GO:0005634 nucleus	GO:0003684 damaged DNA binding | GO:0017108 5'-flap endonuclease activity	-	pfam12826 HHH_2 | pfam00633 HHH	GO & Domain	-3.3125	8.42e-06	3.55e-05	53	16
CA-1_1_(paired)_trimmed_(paired)_without_duplicates_contig_9813	gi|115466442|ref|NP_001056820.1| Os06g0149900	Q5VND2	Q5VND2_ORYSJ	unreviewed	Os06g0149900 protein (Putative cysteine synthase) (cDNA clone:J023123O18, full insert sequence)	P0710H01.9 Os06g0149900 OsJ_20138	Oryza sativa subsp. japonica (Rice)	100	5.25e-41	168.295	GO:0006535 cysteine biosynthetic process from serine	GO:0009333 cysteine synthase complex	GO:0004124 cysteine synthase activity	-	-	GO only	-9.16667	3.52e-10	2.47e-09	55	6
CA-1_1_(paired)_trimmed_(paired)_without_duplicates_contig_34078	gi|326511419|dbj|BAJ87723.1| predicted protein	F2CY02	F2CY02_HORVD	unreviewed	Predicted protein (Uncharacterized protein)		Hordeum vulgare var. distichum (Two-rowed barley)	164	1.63e-86	309.598	-	-	-	-	-		-6.5	0.000504	0.00158	19.5	3
CA-1_1_(paired)_trimmed_(paired)_without_duplicates_contig_29417	gi|115454625|ref|NP_001050913.1| Os03g0683700	Q10F28	Q10F28_ORYSJ	unreviewed	Expressed protein (Os03g0683700 protein)	Os03g0683700 LOC_Os03g47930	Oryza sativa subsp. japonica (Rice)	99	1.82e-45	179.848	-	-	-	-	-			0.114	0.185	2.5	0
CA-1_1_(paired)_trimmed_(paired)_without_duplicates_contig_36012	gi|62734288|gb|AAX96397.1| expressed protein	Q53NS3	Q53NS3_ORYSJ	unreviewed	Expressed protein (Pentatricopeptide, putative, expressed)	LOC_Os11g24570	Oryza sativa subsp. japonica (Rice)	141	5e-57	216.729	GO:0009793 embryo development ending in seed dormancy	GO:0009507 chloroplast | GO:0005739 mitochondrion	GO:0005524 ATP binding	-	pfam13041 PPR_2 | pfam12854 PPR_1 | pfam01535 PPR	GO & Domain	-4.57143	0.00464	0.0117	16	3.5
CA-1_1_(paired)_trimmed_(paired)_without_duplicates_contig_7202	gi|34394453|dbj|BAC83627.1| putative hydroxyproline-rich glycoprotein	Q6ZA60	Q6ZA60_ORYSJ	unreviewed	Putative hydroxyproline-rich glycoprotein (cDNA clone:J013002L11, full insert sequence)	P0496D04.37-1	Oryza sativa subsp. japonica (Rice)	486	8.81e-188	645.527	-	-	-	-	pfam07899 Frigida	Domain only	5.13889	1.37e-12	1.18e-11	18	92.5
CA-1_1_(paired)_trimmed_(paired)_without_duplicates_contig_17130	gi|115464471|ref|NP_001055835.1| Os05g0476200	Q0DHC4	Q0DHC4_ORYSJ	unreviewed	Os05g0476200 protein (cDNA clone:001-115-D09, full insert sequence) (cDNA clone:J033048C09, full insert sequence)	Os05g0476200	Oryza sativa subsp. japonica (Rice)	53	2.08e-14	85.2011	-	-	-	-	-		3	0.48	0.58	0.5	1.5
CA-1_1_(paired)_trimmed_(paired)_without_duplicates_contig_30893	gi|77556761|gb|ABA99557.1| hypothetical protein LOC_Os12g36930	Q2QNS1	Q2QNS1_ORYSJ	unreviewed	Putative uncharacterized protein	LOC_Os12g36930 OsJ_36477	Oryza sativa subsp. japonica (Rice)	76	1.39e-26	125.193	-	GO:0005739 mitochondrion	-	-	-	GO only	3.21429	0.00432	0.011	7	22.5
CA-1_1_(paired)_trimmed_(paired)_without_duplicates_contig_31294	gi|14209549|dbj|BAB56045.1| unknown protein	Q94J18	Q94J18_ORYSJ	unreviewed	Putative uncharacterized protein P0481E12.36 (cDNA, clone: J075013A22, full insert sequence)	P0481E12.36	Oryza sativa subsp. japonica (Rice)	141	4.15e-39	163.851	-	-	-	-	-		-7.66667	0.00555	0.0137	11.5	1.5
CA-1_1_(paired)_trimmed_(paired)_without_duplicates_contig_2983	gi|38344005|emb|CAE03171.2| OSJNBa0070O11.2	Q7XQE6	Q7XQE6_ORYSJ	unreviewed	OSJNBa0070O11.2 protein	OSJNBa0070O11.2 OsJ_16398	Oryza sativa subsp. japonica (Rice)	1273	0	1643.09	GO:0006446 regulation of translational initiation	GO:0005840 ribosome	GO:0003743 translation initiation factor activity	-	pfam12807 eIF3_p135 | pfam13424 TPR_12 | pfam13374 TPR_10 | pfam13414 TPR_11	GO & Domain	7.73451	0	0	113	874
CA-1_1_(paired)_trimmed_(paired)_without_duplicates_contig_11611	gi|326494952|dbj|BAJ85571.1| predicted protein	F2CRV0	F2CRV0_HORVD	unreviewed	Predicted protein (Uncharacterized protein)		Hordeum vulgare var. distichum (Two-rowed barley)	150	4.93e-69	254.498	GO:0080167 response to karrikin	GO:0005886 plasma membrane | GO:0016021 integral to membrane	GO:0005515 protein binding	-	pfam04535 DUF588 | pfam01284 MARVEL	GO & Domain	-9.8125	0	0	157	16
CA-1_1_(paired)_trimmed_(paired)_without_duplicates_contig_35853	gi|29467563|dbj|BAC66733.1| myb family transcription factor-like protein	Q84UP8	Q84UP8_ORYSJ	unreviewed	Myb family transcription factor-like protein	P0672D01.118 P0577B11.102	Oryza sativa subsp. japonica (Rice)	98	1.41e-11	76.3141	-	-	-	-	-		-5.33333	0.00286	0.00757	16	3
CA-1_1_(paired)_trimmed_(paired)_without_duplicates_contig_19664	gi|115453435|ref|NP_001050318.1| Os03g0401200	Q94H83	Q94H83_ORYSJ	unreviewed	DnaJ domain containing protein, expressed (Os03g0401200 protein) (Putative heat shock protein)	Os03g28310 Os03g0401200 LOC_Os03g28310 OsJ_11180	Oryza sativa subsp. japonica (Rice)	144	8.3e-27	126.081	-	-	-	-	-		3.33333	1.42e-05	5.79e-05	15	50
CA-1_1_(paired)_trimmed_(paired)_without_duplicates_contig_29737	gi|115441427|ref|NP_001044993.1| Os01g0880400	Q5NA51	Q5NA51_ORYSJ	unreviewed	Leaf senescence related protein-like (Os01g0880400 protein) (Uncharacterized protein) (cDNA clone:J013070A21, full insert sequence)	P0018C10.49-1 Os01g0880400 OsJ_04294	Oryza sativa subsp. japonica (Rice)	221	2.92e-118	414.909	-	-	-	-	pfam13839 PC-Esterase | pfam14416 PMR5N	Domain only	-3.06818	1.51e-06	7.08e-06	67.5	22
CA-1_1_(paired)_trimmed_(paired)_without_duplicates_contig_8218	gi|115434224|ref|NP_001041870.1| Os01g0120700	Q9LGP3	Q9LGP3_ORYSJ	unreviewed	Os01g0120700 protein (Putative histidine-rich Ca2+-binding protein) (Uncharacterized protein) (cDNA clone:J013098B14, full insert sequence)	P0684C01.4 P0698A04.36 Os01g0120700 OsJ_00174	Oryza sativa subsp. japonica (Rice)	143	1.36e-45	183.402	-	-	-	-	-		6.96875	0	0	16	111.5
CA-1_1_(paired)_trimmed_(paired)_without_duplicates_contig_32261	gi|115475611|ref|NP_001061402.1| Os08g0266200	Q6YTK7	Q6YTK7_ORYSJ	unreviewed	Os08g0266200 protein (Putative uncharacterized protein OSJNBa0023I13.26)	OSJNBa0023I13.26 Os08g0266200 OsJ_26664	Oryza sativa subsp. japonica (Rice)	87	1.64e-24	118.527	-	-	-	-	-		-3.73333	0.00058	0.00179	28	7.5
CA-1_1_(paired)_trimmed_(paired)_without_duplicates_contig_25687	gi|115473953|ref|NP_001060575.1| Os07g0667400	Q7F0M0	Q7F0M0_ORYSJ	unreviewed	Os07g0667400 protein (Putative uncharacterized protein P0450A04.130)	P0450A04.130 Os07g0667400	Oryza sativa subsp. japonica (Rice)	141	9.59e-79	283.826	GO:0032259 methylation	-	GO:0008168 methyltransferase activity	-	pfam08242 Methyltransf_12	GO & Domain	-19	5.7e-05	0.000211	19	1
CA-1_1_(paired)_trimmed_(paired)_without_duplicates_contig_27755	gi|115475051|ref|NP_001061122.1| Os08g0177300	Q6ZBS5	Q6ZBS5_ORYSJ	unreviewed	Os08g0177300 protein (Putative uncharacterized protein OJ1120_C08.13) (Putative uncharacterized protein P0583B06.21)	P0583B06.21 OJ1120_C08.13 Os08g0177300	Oryza sativa subsp. japonica (Rice)	112	1.16e-19	102.086	-	-	-	-	-		-13	0.0233	0.0486	6.5	0.5
CA-1_1_(paired)_trimmed_(paired)_without_duplicates_contig_4726	gi|115434512|ref|NP_001042014.1| Os01g0147700	Q5ZDL5	Q5ZDL5_ORYSJ	unreviewed	Os01g0147700 protein (Putative transcription factor X1)	P0416D03.43 P0434B04.7 Os01g0147700	Oryza sativa subsp. japonica (Rice)	416	6.55e-158	546.436	-	GO:0009506 plasmodesma	-	-	pfam03469 XH | pfam13870 DUF4201 | pfam00261 Tropomyosin | pfam13868 Trichoplein | pfam01920 Prefoldin_2 | pfam13863 DUF4200 | pfam13851 GAS | pfam12474 PKK | pfam08614 ATG16	GO & Domain	-3.09639	0	0	257	83
CA-1_1_(paired)_trimmed_(paired)_without_duplicates_contig_18360	gi|47900534|gb|AAT39269.1| putative receptor-like protein kinase	Q6L4G6	Q6L4G6_ORYSJ	unreviewed	Putative receptor-like protein kinase (Putative uncharacterized protein OSJNBa0079H23.3)	P0560C03.10 OSJNBa0079H23.3	Oryza sativa subsp. japonica (Rice)	166	2.27e-84	302.488	GO:0006468 protein phosphorylation | GO:0009069 serine family amino acid metabolic process	-	GO:0004715 non-membrane spanning protein tyrosine kinase activity | GO:0005524 ATP binding | GO:0004674 protein serine/threonine kinase activity	-	pfam07714 Pkinase_Tyr | pfam00069 Pkinase	GO & Domain	6.5	0.0446	0.0849	1	6.5
CA-1_1_(paired)_trimmed_(paired)_without_duplicates_contig_14468	gi|115460984|ref|NP_001054092.1| Os04g0650600	Q0J9I1	Q0J9I1_ORYSJ	unreviewed	Os04g0650600 protein (cDNA clone:J023036M17, full insert sequence)	Os04g0650600 OsJ_16430	Oryza sativa subsp. japonica (Rice)	267	4.09e-101	358.032	GO:0090305 nucleic acid phosphodiester bond hydrolysis	GO:0005622 intracellular	GO:0003676 nucleic acid binding | GO:0004527 exonuclease activity	-	pfam00929 RNase_T	GO & Domain	-3.06061	4.25e-09	2.67e-08	101	33
CA-1_1_(paired)_trimmed_(paired)_without_duplicates_contig_24160	gi|297601662|ref|NP_001051225.2| Os03g0741600	Q75KW4	Q75KW4_ORYSJ	unreviewed	Os03g0741600 protein (PRA1 family protein, expressed) (Putative prenylated rab acceptor protein)	OJ1365_D05.13 Os03g0741600 LOC_Os03g53070	Oryza sativa subsp. japonica (Rice)	174	9.61e-54	210.063	GO:0016192 vesicle-mediated transport	GO:0005783 endoplasmic reticulum	-	-	pfam03208 PRA1	GO & Domain	-3.13333	4.82e-05	0.000181	47	15
CA-1_1_(paired)_trimmed_(paired)_without_duplicates_contig_9462	gi|115435996|ref|NP_001042756.1| Os01g0281000	Q9LG67	Q9LG67_ORYSJ	unreviewed	ESTs AU081301(E20138) (OSJNBa0036E02.18 protein) (Os01g0281000 protein) (Putative uncharacterized protein B1085F09.18) (Putative uncharacterized protein P0003H10.29) (cDNA clone:J013001A01, full insert sequence)	B1085F09.18 OSJNBa0036E02.18 P0003H10.29 Os01g0281000	Oryza sativa subsp. japonica (Rice)	56	1.12e-25	122.082	-	GO:0016023 cytoplasmic membrane-bounded vesicle	GO:0051082 unfolded protein binding | GO:0005524 ATP binding	-	-	GO only	4.69231	0	0	39	183
CA-1_1_(paired)_trimmed_(paired)_without_duplicates_contig_17003	gi|115452199|ref|NP_001049700.1| Os03g0273800	Q10ND1	Q10ND1_ORYSJ	unreviewed	Haloacid dehalogenase-like hydrolase family protein, putative, expressed (Os03g0273800 protein) (cDNA clone:001-024-D05, full insert sequence) (cDNA clone:J023026N03, full insert sequence)	Os03g0273800 LOC_Os03g16670 OsJ_10314	Oryza sativa subsp. japonica (Rice)	30	0.000338	52.3192	-	-	-	-	-		3	0.48	0.58	0.5	1.5
CA-1_1_(paired)_trimmed_(paired)_without_duplicates_contig_24204	gi|55296339|dbj|BAD68255.1| putative brassinosteroid insensitive 1-associated receptor kinase 1	Q5VQL9	Q5VQL9_ORYSJ	unreviewed	Putative brassinosteroid insensitive 1-associated receptor kinase 1 (SERK like protein kinase) (Uncharacterized protein) (cDNA clone:J013144J12, full insert sequence)	P0583G08.19-1 OsSERK1 OsJ_00547	Oryza sativa subsp. japonica (Rice)	431	4.29e-241	822.378	GO:0006468 protein phosphorylation | GO:0007165 signal transduction | GO:0009069 serine family amino acid metabolic process	GO:0005886 plasma membrane | GO:0016021 integral to membrane	GO:0004872 receptor activity | GO:0004715 non-membrane spanning protein tyrosine kinase activity | GO:0005524 ATP binding | GO:0004674 protein serine/threonine kinase activity	2.7.11.1	pfam00069 Pkinase | pfam07714 Pkinase_Tyr | pfam12799 LRR_4 | pfam13855 LRR_8	GO & Enzyme & Domain	-3.41781	0	0	249.5	73
CA-1_1_(paired)_trimmed_(paired)_without_duplicates_contig_25632	gi|326496933|dbj|BAJ98493.1| predicted protein	F2DTS2	F2DTS2_HORVD	unreviewed	Ribosomal protein L34 (Fragment)		Hordeum vulgare var. distichum (Two-rowed barley)	61	2.96e-21	107.863	GO:0006412 translation | GO:0042254 ribosome biogenesis	GO:0005840 ribosome	GO:0003735 structural constituent of ribosome	-	pfam00468 Ribosomal_L34	GO & Domain	-4.2	0.0017	0.00476	21	5
CA-1_1_(paired)_trimmed_(paired)_without_duplicates_contig_20302	gi|326515168|dbj|BAK03497.1| predicted protein	F2E825	F2E825_HORVD	unreviewed	Predicted protein (Uncharacterized protein)		Hordeum vulgare var. distichum (Two-rowed barley)	198	5.57e-101	357.588	GO:0015800 acidic amino acid transport	GO:0016021 integral to membrane	GO:0015172 acidic amino acid transmembrane transporter activity | GO:0015175 neutral amino acid transmembrane transporter activity | GO:0015399 primary active transmembrane transporter activity	-	-	GO only	-3.61111	0.000264	0.000871	32.5	9
CA-1_1_(paired)_trimmed_(paired)_without_duplicates_contig_23931	gi|115455533|ref|NP_001051367.1| Os03g0764300	Q10EQ9	Q10EQ9_ORYSJ	unreviewed	Os03g0764300 protein (Protein kinase domain containing protein, expressed) (cDNA clone:J013155F15, full insert sequence)	Os03g0764300 LOC_Os03g55560	Oryza sativa subsp. japonica (Rice)	142	1.11e-79	286.936	GO:0046777 protein autophosphorylation | GO:0009069 serine family amino acid metabolic process	GO:0005886 plasma membrane | GO:0009536 plastid | GO:0005739 mitochondrion	GO:0005524 ATP binding | GO:0004674 protein serine/threonine kinase activity	-	pfam00069 Pkinase	GO & Domain	18.6667	1.07e-06	5.1e-06	1.5	28
CA-1_1_(paired)_trimmed_(paired)_without_duplicates_contig_23760	gi|51535805|dbj|BAD37890.1| RNase H domain-containing protein-like	Q67VC9	Q67VC9_ORYSJ	unreviewed	RNase H domain-containing protein-like	OSJNBa0068B06.4 OsJ_20742	Oryza sativa subsp. japonica (Rice)	157	3.22e-80	288.713	-	-	-	-	pfam04134 DUF393	Domain only	-3.0566	1.47e-07	7.81e-07	81	26.5
CA-1_1_(paired)_trimmed_(paired)_without_duplicates_contig_9712	gi|115449169|ref|NP_001048364.1| Os02g0792900	Q6K688	Q6K688_ORYSJ	unreviewed	Os02g0792900 protein (Putative tumor differentially expressed protein 1) (cDNA clone:001-038-C07, full insert sequence) (cDNA clone:001-039-H03, full insert sequence) (cDNA clone:001-208-C06, full insert sequence)	P0700F06.14 OJ1249_F12.26 Os02g0792900	Oryza sativa subsp. japonica (Rice)	23	0.00211	50.5418	-	-	-	-	-		-3.5	0.0184	0.0395	14	4
CA-1_1_(paired)_trimmed_(paired)_without_duplicates_contig_7031	gi|115460534|ref|NP_001053867.1| Os04g0615100	Q7XTS6	Q7XTS6_ORYSJ	unreviewed	OSJNBa0008M17.7 protein (Os04g0615100 protein) (cDNA clone:J023027J22, full insert sequence)	OSJNBa0008M17.7 Os04g0615100 OsJ_16148	Oryza sativa subsp. japonica (Rice)	127	1.7e-51	202.065	GO:0006629 lipid metabolic process | GO:0042967 acyl-carrier-protein biosynthetic process	-	GO:0008374 O-acyltransferase activity	-	-	GO only	3.23457	4.82e-12	4.01e-11	40.5	131
CA-1_1_(paired)_trimmed_(paired)_without_duplicates_contig_30934	gi|50878401|gb|AAT85176.1| putative DNA methyltransferase DMT106	Q6AUQ7	Q6AUQ7_ORYSJ	unreviewed	Putative DNA methyltransferase DMT106 (cDNA clone:001-116-B11, full insert sequence)	OSJNBa0077L08.12	Oryza sativa subsp. japonica (Rice)	207	1.42e-38	163.407	GO:0032259 methylation	-	GO:0008168 methyltransferase activity	-	-	GO only	-4.71429	3.94e-05	0.00015	33	7
CA-1_1_(paired)_trimmed_(paired)_without_duplicates_contig_33113	gi|115469638|ref|NP_001058418.1| Os06g0690900	Q654Y7	Q654Y7_ORYSJ	unreviewed	Os06g0690900 protein (Putative fertility restorer)	P0661G04.40 P0532H03.7 Os06g0690900	Oryza sativa subsp. japonica (Rice)	113	4.95e-33	143.855	-	GO:0009536 plastid	GO:0005488 binding	-	pfam13041 PPR_2 | pfam12854 PPR_1 | pfam01535 PPR | pfam13812 PPR_3	GO & Domain	-9.5	0.00871	0.0204	9.5	1
CA-1_1_(paired)_trimmed_(paired)_without_duplicates_contig_1429	gi|115449281|ref|NP_001048420.1| Os02g0802200	Q69II6	Q69II6_ORYSJ	unreviewed	Os02g0802200 protein (Putative beta-glucuronidase) (cDNA clone:002-129-H06, full insert sequence)	OSJNBa0032L17.36 P0689B12.13 Os02g0802200 OsJ_08752	Oryza sativa subsp. japonica (Rice)	505	2.07e-266	906.36	GO:0005975 carbohydrate metabolic process	GO:0016020 membrane | GO:0016023 cytoplasmic membrane-bounded vesicle	"GO:0016798 hydrolase activity, acting on glycosyl bonds | GO:0043169 cation binding"	-	pfam03662 Glyco_hydro_79n	GO & Domain	-3.71901	0	0	450	121
CA-1_1_(paired)_trimmed_(paired)_without_duplicates_contig_35579	gi|326527525|dbj|BAK08037.1| predicted protein	F2EL15	F2EL15_HORVD	unreviewed	Predicted protein (Uncharacterized protein)		Hordeum vulgare var. distichum (Two-rowed barley)	35	0.000419	52.3192	-	-	-	-	-		-8	0.00427	0.0109	12	1.5
CA-1_1_(paired)_trimmed_(paired)_without_duplicates_contig_6931	gi|115441337|ref|NP_001044948.1| Os01g0872800	Q8RUE8	Q8RUE8_ORYSJ	unreviewed	Os01g0872800 protein (Putative 3-phosphoinositide-dependent protein kinase-1) (Putative phosphoinositide dependent kinase-1) (Uncharacterized protein)	OSJNBb0008G24.23 P0491F11.17 Os01g0872800 OsJ_04253	Oryza sativa subsp. japonica (Rice)	109	2.81e-49	192.734	GO:0045860 positive regulation of protein kinase activity | GO:0046777 protein autophosphorylation | GO:0009069 serine family amino acid metabolic process	-	GO:0035091 phosphatidylinositol binding | GO:0004676 3-phosphoinositide-dependent protein kinase activity | GO:0005515 protein binding | GO:0004713 protein tyrosine kinase activity | GO:0005524 ATP binding | GO:0070300 phosphatidic acid binding	-	-	GO only	-5	0.102	0.17	5	1
CA-1_1_(paired)_trimmed_(paired)_without_duplicates_contig_11119	gi|115462187|ref|NP_001054693.1| Os05g0155700	Q5WMX9	Q5WMX9_ORYSJ	unreviewed	Os05g0155700 protein (Putative uncharacterized protein P0431G05.9) (cDNA clone:J013070I02, full insert sequence)	P0431G05.9 Os05g0155700 OsJ_17178	Oryza sativa subsp. japonica (Rice)	242	1.85e-132	462.01	-	GO:0016020 membrane	-	-	pfam12730 ABC2_membrane_4 | pfam00499 Oxidored_q3	GO & Domain	-3.84884	0	0	165.5	43
CA-1_1_(paired)_trimmed_(paired)_without_duplicates_contig_11910	gi|115441959|ref|NP_001045259.1| Os01g0925800	Q8S1Y5	Q8S1Y5_ORYSJ	unreviewed	Os01g0925800 protein (Putative ubiquitin conjugating enzyme) (Uncharacterized protein) (cDNA clone:J033027F19, full insert sequence)	P0482D04.9 OSJNBa0093F16.10 Os01g0925800 OsJ_04611	Oryza sativa subsp. japonica (Rice)	31	0.0145	47.8757	-	-	-	-	-			0.00815	0.0193	0	7
CA-1_1_(paired)_trimmed_(paired)_without_duplicates_contig_36238	gi|326523045|dbj|BAJ88563.1| predicted protein	F2D0E2	F2D0E2_HORVD	unreviewed	Predicted protein (Uncharacterized protein)		Hordeum vulgare var. distichum (Two-rowed barley)	27	6.49e-09	67.4271	-	-	-	-	-		-4.5	0.136	0.213	4.5	1
CA-1_1_(paired)_trimmed_(paired)_without_duplicates_contig_10744	gi|115466414|ref|NP_001056806.1| Os06g0147800	Q5VP37	Q5VP37_ORYSJ	unreviewed	Os06g0147800 protein (Putative MAP kinase kinase) (cDNA clone:J013094D16, full insert sequence)	P0036F10.40 Os06g0147800 OsJ_20122	Oryza sativa subsp. japonica (Rice)	61	1.67e-27	127.859	GO:0006468 protein phosphorylation | GO:0009069 serine family amino acid metabolic process	-	GO:0005524 ATP binding | GO:0004674 protein serine/threonine kinase activity	-	-	GO only		0.0143	0.0316	0	6
CA-1_1_(paired)_trimmed_(paired)_without_duplicates_contig_35362	"gi|110289153|gb|ABB47721.2| transmembrane protein, putative, expressed "	Q337R9	Q337R9_ORYSJ	unreviewed	Transmembrane protein, putative, expressed (cDNA clone:J033107D06, full insert sequence)	LOC_Os10g30910 OsJ_31697	Oryza sativa subsp. japonica (Rice)	123	2.96e-30	135.857	-	GO:0016020 membrane	-	-	-	GO only	-6.33333	0.0159	0.0346	9.5	1.5
CA-1_1_(paired)_trimmed_(paired)_without_duplicates_contig_18002	gi|115456673|ref|NP_001051937.1| Os03g0854300	Q84T66	Q84T66_ORYSJ	unreviewed	Expressed protein (Os03g0854300 protein) (RNA recognition motif, putative, expressed) (cDNA clone:J033025P17, full insert sequence)	Os03g0854300 LOC_Os03g63730 Os03g63730 OsJ_13417	Oryza sativa subsp. japonica (Rice)	137	9.63e-60	225.616	-	-	GO:0003676 nucleic acid binding | GO:0000166 nucleotide binding	-	pfam00076 RRM_1 | pfam14259 RRM_6 | pfam13893 RRM_5	GO & Domain	-3.4	0.0105	0.0242	17	5
CA-1_1_(paired)_trimmed_(paired)_without_duplicates_contig_16369	gi|20160612|dbj|BAB89558.1| putative pumilio domain-containing protein PPD1	Q8S249	Q8S249_ORYSJ	unreviewed	Putative pumilio domain-containing protein PPD1 (Uncharacterized protein)	P0446B05.8 OsJ_04054	Oryza sativa subsp. japonica (Rice)	53	2.74e-20	104.308	-	-	GO:0003723 RNA binding	-	pfam00806 PUF	GO & Domain	20	0.00337	0.00878	0.5	10
CA-1_1_(paired)_trimmed_(paired)_without_duplicates_contig_5087	gi|115470141|ref|NP_001058669.1| Os07g0100200	B7E5L2	B7E5L2_ORYSJ	unreviewed	cDNA clone:006-203-B11, full insert sequence (cDNA clone:J033024J11, full insert sequence)		Oryza sativa subsp. japonica (Rice)	47	3.35e-18	98.0872	GO:0042823 pyridoxal phosphate biosynthetic process | GO:0010224 response to UV-B | GO:0015994 chlorophyll metabolic process | GO:0010335 response to non-ionic osmotic stress | GO:0008615 pyridoxine biosynthetic process | GO:0042538 hyperosmotic salinity	GO:0005829 cytosol | GO:0012505 endomembrane system | GO:0005886 plasma membrane	GO:0016829 lyase activity | GO:0046982 protein heterodimerization activity | GO:0042803 protein homodimerization activity	-	-	GO only	7.4	1.47e-09	9.74e-09	7.5	55.5
CA-1_1_(paired)_trimmed_(paired)_without_duplicates_contig_331	gi|115471897|ref|NP_001059547.1| Os07g0450000	Q8H5N0	Q8H5N0_ORYSJ	unreviewed	Os07g0450000 protein (Os07g0523500 protein) (Putative 60S ribosomal protein L44) (cDNA clone:001-121-E03, full insert sequence) (cDNA clone:J033073H17, full insert sequence)	OJ1047_A06.130 Os07g0450000 Os07g0523500	Oryza sativa subsp. japonica (Rice)	59	5.81e-34	147.854	GO:0006412 translation | GO:0042254 ribosome biogenesis	GO:0022625 cytosolic large ribosomal subunit | GO:0005739 mitochondrion	GO:0003735 structural constituent of ribosome	-	pfam00935 Ribosomal_L44	GO & Domain	23.7143	0	0	7	166
CA-1_1_(paired)_trimmed_(paired)_without_duplicates_contig_15348	gi|48716271|dbj|BAD22886.1| putative fibrillarin	Q6K701	Q6K701_ORYSJ	unreviewed	Putative fibrillarin	P0474F11.25-1 OJ1119_A01.10-1 OsJ_08915	Oryza sativa subsp. japonica (Rice)	178	8.03e-110	386.915	GO:0006364 rRNA processing | GO:0032259 methylation | GO:0008033 tRNA processing	-	GO:0003723 RNA binding | GO:0008168 methyltransferase activity	-	pfam01269 Fibrillarin | pfam01728 FtsJ | pfam13847 Methyltransf_31	GO & Domain	-6.97115	0	0	362.5	52
CA-1_1_(paired)_trimmed_(paired)_without_duplicates_contig_35100	gi|115470801|ref|NP_001058999.1| Os07g0172600	Q6ZA49	Q6ZA49_ORYSJ	unreviewed	Os07g0172600 protein (Selenium-binding protein-like)	P0496D04.30 Os07g0172600	Oryza sativa subsp. japonica (Rice)	287	1.52e-107	379.361	-	GO:0009536 plastid	GO:0005488 binding	-	pfam13041 PPR_2 | pfam01535 PPR | pfam13812 PPR_3 | pfam12854 PPR_1	GO & Domain	-3.40741	2.52e-05	9.9e-05	46	13.5
CA-1_1_(paired)_trimmed_(paired)_without_duplicates_contig_28359	gi|115455785|ref|NP_001051493.1| Os03g0786900	Q6F3B5	Q6F3B5_ORYSJ	unreviewed	Expressed protein (Os03g0786900 protein)	OSJNBb0024J04.5 Os03g0786900 LOC_Os03g57300	Oryza sativa subsp. japonica (Rice)	187	3.29e-78	282.048	GO:0006468 protein phosphorylation	GO:0009536 plastid	GO:0004672 protein kinase activity | GO:0005524 ATP binding	-	-	GO only	-5.4	0.00596	0.0146	13.5	2.5
CA-1_1_(paired)_trimmed_(paired)_without_duplicates_contig_1592	gi|27261015|dbj|BAC45131.1| putative xyloglucan endo-transglycosylase	Q8GVR3	Q8GVR3_ORYSJ	unreviewed	Putative xyloglucan endo-transglycosylase (cDNA, clone: J100024I07, full insert sequence)	P0434A03.134	Oryza sativa subsp. japonica (Rice)	135	3.02e-70	255.831	GO:0006073 cellular glucan metabolic process	GO:0016023 cytoplasmic membrane-bounded vesicle | GO:0005618 cell wall | GO:0048046 apoplast	"GO:0004553 hydrolase activity, hydrolyzing O-glycosyl compounds | GO:0016762 xyloglucan:xyloglucosyl transferase activity"	-	pfam06955 XET_C	GO & Domain	-11.4167	4.45e-13	4.01e-12	68.5	6
CA-1_1_(paired)_trimmed_(paired)_without_duplicates_contig_29108	gi|115445951|ref|NP_001046755.1| Os02g0448400	Q6ETC4	Q6ETC4_ORYSJ	unreviewed	Os02g0448400 protein (Putative CLB1 protein)	OJ1538_H05.7 Os02g0448400	Oryza sativa subsp. japonica (Rice)	198	4.55e-91	324.706	-	GO:0016023 cytoplasmic membrane-bounded vesicle	-	-	pfam00168 C2	GO & Domain	-4.56522	0	0	157.5	34.5
CA-1_1_(paired)_trimmed_(paired)_without_duplicates_contig_14244	gi|115477699|ref|NP_001062445.1| Os08g0550200	Q6ZJI2	Q6ZJI2_ORYSJ	unreviewed	Os08g0550200 protein (Putative ripening regulated protein DDTFR18) (cDNA clone:J023043J23, full insert sequence)	OJ1479_B11.21 Os08g0550200 OsJ_28198	Oryza sativa subsp. japonica (Rice)	116	5.59e-61	225.171	GO:0006855 drug transmembrane transport | GO:0009835 ripening	GO:0016020 membrane	GO:0015297 antiporter activity | GO:0015238 drug transmembrane transporter activity	-	pfam01554 MatE	GO & Domain	3	0.48	0.58	0.5	1.5
CA-1_1_(paired)_trimmed_(paired)_without_duplicates_contig_8674	gi|115469398|ref|NP_001058298.1| Os06g0664300	Q655Y8	Q655Y8_ORYSJ	unreviewed	Os06g0664300 protein (Putative vacuolar sorting receptor protein)	P0473H04.5 Os06g0664300	Oryza sativa subsp. japonica (Rice)	314	2.73e-182	627.308	GO:0006623 protein targeting to vacuole	GO:0005887 integral to plasma membrane | GO:0005773 vacuole | GO:0016023 cytoplasmic membrane-bounded vesicle | GO:0017119 Golgi transport complex | GO:0005802 trans-Golgi network	GO:0005509 calcium ion binding	-	-	GO only	9.39216	0	0	76.5	718.5
CA-1_1_(paired)_trimmed_(paired)_without_duplicates_contig_6742	gi|115460494|ref|NP_001053847.1| Os04g0612600	B7E599	B7E599_ORYSJ	unreviewed	cDNA clone:001-030-H03, full insert sequence (cDNA clone:006-206-A04, full insert sequence) (cDNA clone:J013120E14, full insert sequence)		Oryza sativa subsp. japonica (Rice)	285	4.67e-132	460.677	"GO:0006890 retrograde vesicle-mediated transport, Golgi to ER | GO:0015031 protein transport"	GO:0005774 vacuolar membrane | GO:0005829 cytosol | GO:0030126 COPI vesicle coat	GO:0005488 binding | GO:0008565 protein transporter activity | GO:0005198 structural molecule activity	-	pfam04733 Coatomer_E | pfam13414 TPR_11 | pfam13424 TPR_12 | pfam13432 TPR_16	GO & Domain	14.3	2.89e-14	2.83e-13	5	71.5
CA-1_1_(paired)_trimmed_(paired)_without_duplicates_contig_31349	gi|115450515|ref|NP_001048858.1| Os03g0130900	Q10S85	Q10S85_ORYSJ	unreviewed	Os03g0130900 protein (Serine/threonine-protein kinase RLCKVII, putative, expressed) (cDNA clone:001-200-D07, full insert sequence) (cDNA clone:J033105E05, full insert sequence)	Os03g0130900 LOC_Os03g03880 OsJ_09290	Oryza sativa subsp. japonica (Rice)	124	9.65e-64	234.058	GO:0006468 protein phosphorylation | GO:0007178 transmembrane receptor protein serine/threonine kinase signaling pathway | GO:0009069 serine family amino acid metabolic process	GO:0005886 plasma membrane	GO:0004872 receptor activity | GO:0004715 non-membrane spanning protein tyrosine kinase activity | GO:0005524 ATP binding | GO:0004709 MAP kinase kinase kinase activity	2.7.11.1	-	GO & Enzyme	-5.11111	0.000419	0.00133	23	4.5
CA-1_1_(paired)_trimmed_(paired)_without_duplicates_contig_18550	gi|50725622|dbj|BAD33089.1| putative RNA-binding protein RBP37	Q69UJ1	Q69UJ1_ORYSJ	unreviewed	Putative RNA-binding protein RBP37 (RNA-binding protein) (cDNA clone:J033117F04, full insert sequence)	P0470F10.8-1 OsRBP37 OsJ_25822	Oryza sativa subsp. japonica (Rice)	114	1.71e-62	233.17	-	GO:0005739 mitochondrion	GO:0003723 RNA binding | GO:0000166 nucleotide binding	-	pfam14259 RRM_6 | pfam00076 RRM_1 | pfam13893 RRM_5	GO & Domain	14	0.000789	0.00237	1	14
CA-1_1_(paired)_trimmed_(paired)_without_duplicates_contig_862	gi|115435688|ref|NP_001042602.1| Os01g0252100	Q9LIS6	Q9LIS6_ORYSJ	unreviewed	Os01g0252100 protein (Putative uncharacterized protein P0434D08.32-1) (Uncharacterized protein) (cDNA clone:J013091C23, full insert sequence)	P0434D08.32-1 Os01g0252100 OsJ_01119	Oryza sativa subsp. japonica (Rice)	150	6.71e-98	347.368	GO:0006468 protein phosphorylation | GO:0009069 serine family amino acid metabolic process	-	GO:0050321 tau-protein kinase activity | GO:0004713 protein tyrosine kinase activity | GO:0005524 ATP binding | GO:0004674 protein serine/threonine kinase activity	-	pfam00069 Pkinase | pfam07714 Pkinase_Tyr	GO & Domain	3.04651	2.39e-06	1.09e-05	21.5	65.5
CA-1_1_(paired)_trimmed_(paired)_without_duplicates_contig_10789	gi|115473357|ref|NP_001060277.1| Os07g0616600	Q8H3I3	Q8H3I3_ORYSJ	unreviewed	40S ribosomal protein SA	B1056G08.113 Os07g0616600 OsJ_25132	Oryza sativa subsp. japonica (Rice)	135	1.08e-81	293.601	GO:0006412 translation | GO:0042254 ribosome biogenesis	GO:0015935 small ribosomal subunit	GO:0003735 structural constituent of ribosome	-	pfam00318 Ribosomal_S2	GO & Domain	7.14286	3.05e-12	2.57e-11	10.5	75
CA-1_1_(paired)_trimmed_(paired)_without_duplicates_contig_26772	gi|54291576|dbj|BAD62500.1| putative lysine ketoglutarate reductase trans-splicing related 1	Q5Z400	Q5Z400_ORYSJ	unreviewed	Putative lysine ketoglutarate reductase trans-splicing related 1 (cDNA clone:J033024G18, full insert sequence)	B1206D04.27-2	Oryza sativa subsp. japonica (Rice)	46	3.54e-11	74.981	-	GO:0016023 cytoplasmic membrane-bounded vesicle	-	-	-	GO only	-3.25	0.123	0.197	6.5	2
CA-1_1_(paired)_trimmed_(paired)_without_duplicates_contig_24672	gi|115461122|ref|NP_001054161.1| Os04g0663100	Q7XM17	Q7XM17_ORYSJ	unreviewed	OSJNBa0084K01.14 protein (Os04g0663100 protein)	OSJNBa0084K01.14 Os04g0663100	Oryza sativa subsp. japonica (Rice)	65	1.92e-13	82.535	-	-	-	-	-		-3.25	0.123	0.197	6.5	2
CA-1_1_(paired)_trimmed_(paired)_without_duplicates_contig_30402	gi|115486171|ref|NP_001068229.1| Os11g0602200	Q2R1K5	Q2R1K5_ORYSJ	unreviewed	Os11g0602200 protein (YDG/SRA domain containing protein, expressed) (cDNA clone:J033092A08, full insert sequence)	Os11g0602200 LOC_Os11g38900	Oryza sativa subsp. japonica (Rice)	443	6.3e-205	702.403	GO:0034968 histone lysine methylation | GO:0006554 lysine catabolic process	GO:0005694 chromosome | GO:0005634 nucleus	GO:0042393 histone binding | GO:0018024 histone-lysine N-methyltransferase activity | GO:0008270 zinc ion binding	2.1.1.43	pfam02182 YDG_SRA | pfam05033 Pre-SET | pfam00856 SET	GO & Enzyme & Domain	-3.43878	5.55e-16	6.12e-15	168.5	49
CA-1_1_(paired)_trimmed_(paired)_without_duplicates_contig_20222	gi|115437010|ref|NP_001043189.1| Os01g0514600	Q5QMW7	Q5QMW7_ORYSJ	unreviewed	Os01g0514600 protein (Putative plastin 3) (Uncharacterized protein)	B1075D06.5 Os01g0514600 OsJ_01995	Oryza sativa subsp. japonica (Rice)	249	2.18e-131	458.455	GO:0009846 pollen germination | GO:0009860 pollen tube growth | GO:0030036 actin cytoskeleton organization	GO:0005618 cell wall | GO:0005829 cytosol	GO:0005509 calcium ion binding | GO:0051015 actin filament binding	-	pfam00307 CH	GO & Domain	-3.77778	1.66e-09	1.09e-08	85	22.5
CA-1_1_(paired)_trimmed_(paired)_without_duplicates_contig_693	gi|115482480|ref|NP_001064833.1| Os10g0473400	Q7XDG7	Q7XDG7_ORYSJ	unreviewed	Non-lysosomal glucosylceramidase (NLGase) (EC 3.2.1.45)	Os10g0473400 LOC_Os10g33420	Oryza sativa subsp. japonica (Rice)	447	6.63e-229	781.942	GO:0006680 glucosylceramide catabolic process | GO:0005975 carbohydrate metabolic process | GO:0006807 nitrogen compound metabolic process	GO:0005886 plasma membrane | GO:0016021 integral to membrane	GO:0004348 glucosylceramidase activity	-	pfam12215 GBA2_N	GO & Domain	-3.36145	3.23e-13	2.94e-12	139.5	41.5
CA-1_1_(paired)_trimmed_(paired)_without_duplicates_contig_20898	gi|115464797|ref|NP_001055998.1| Os05g0508800	Q6L4X2	Q6L4X2_ORYSJ	unreviewed	Os05g0508800 protein (Putative uncharacterized protein OSJNBb0108E17.8) (cDNA clone:J013031O22, full insert sequence)	OSJNBb0108E17.8 Os05g0508800 OsJ_19143	Oryza sativa subsp. japonica (Rice)	259	2.19e-116	408.688	-	-	-	-	-		49	1.14e-11	9.17e-11	1	49
CA-1_1_(paired)_trimmed_(paired)_without_duplicates_contig_4188	gi|115451805|ref|NP_001049503.1| Os03g0239000	Q10PC7	Q10PC7_ORYSJ	unreviewed	Os03g0239000 protein (Xyloglucan endotransglucosylase/hydrolase protein 28precursor, putative, expressed) (cDNA clone:006-212-G03, full insert sequence)	Os03g0239000 LOC_Os03g13570 OsJ_10080	Oryza sativa subsp. japonica (Rice)	290	9.16e-141	489.56	GO:0010154 fruit development | GO:0080086 stamen filament development | GO:0006073 cellular glucan metabolic process	GO:0016023 cytoplasmic membrane-bounded vesicle | GO:0005618 cell wall | GO:0048046 apoplast	"GO:0004553 hydrolase activity, hydrolyzing O-glycosyl compounds | GO:0016762 xyloglucan:xyloglucosyl transferase activity"	2.4.1.207	pfam00722 Glyco_hydro_16 | pfam06955 XET_C	GO & Enzyme & Domain	-3.47988	0	0	1773	509.5
CA-1_1_(paired)_trimmed_(paired)_without_duplicates_contig_16020	gi|115441987|ref|NP_001045273.1| Os01g0928100	Q5JK43	Q5JK43_ORYSJ	unreviewed	Os01g0928100 protein (Putative uncharacterized protein OSJNBa0052O12.5) (cDNA clone:J023002A11, full insert sequence)	OSJNBa0052O12.5 Os01g0928100	Oryza sativa subsp. japonica (Rice)	177	7.35e-75	270.939	-	GO:0005886 plasma membrane | GO:0009536 plastid	-	-	-	GO only	-5.71429	1.48e-06	6.95e-06	40	7
CA-1_1_(paired)_trimmed_(paired)_without_duplicates_contig_2476	gi|115453043|ref|NP_001050122.1| Os03g0352300	Q10LF8	Q10LF8_ORYSJ	unreviewed	Nucleolar protein Nop56, putative, expressed (Os03g0352300 protein)	Os03g0352300 LOC_Os03g22880 OsJ_10851	Oryza sativa subsp. japonica (Rice)	263	4.59e-119	417.575	-	GO:0005730 nucleolus | GO:0005829 cytosol | GO:0009506 plasmodesma | GO:0005618 cell wall	-	-	pfam01798 Nop	GO & Domain	10.1935	0	0	15.5	158
CA-1_1_(paired)_trimmed_(paired)_without_duplicates_contig_506	gi|115470058|ref|NP_001058628.1| Os06g0726300	Q5Z7Q4	Q5Z7Q4_ORYSJ	unreviewed	Os06g0726300 protein (Putative NAC transcription factor)	P0017G10.6 P0548E04.26 Os06g0726300 OsJ_22714	Oryza sativa subsp. japonica (Rice)	264	5.03e-96	341.147	"GO:0006355 regulation of transcription, DNA-dependent"	-	GO:0003677 DNA binding	-	pfam02365 NAM	GO & Domain	3.11395	0	0	215	669.5
CA-1_1_(paired)_trimmed_(paired)_without_duplicates_contig_8579	gi|115475904|ref|NP_001061548.1| Os08g0326100	Q8H4Y5	Q8H4Y5_ORYSJ	unreviewed	Nuclear inhibitor of PP1-like (Os08g0326100 protein)	OJ1136_A10.104 P0703C03.39 Os08g0326100 OsJ_26889	Oryza sativa subsp. japonica (Rice)	101	2.31e-25	121.638	-	-	-	-	-		12.6	2.01e-12	1.72e-11	5	63
CA-1_1_(paired)_trimmed_(paired)_without_duplicates_contig_31185	gi|115469120|ref|NP_001058159.1| Os06g0639300	Q67WD6	Q67WD6_ORYSJ	unreviewed	Os06g0639300 protein (Putative uncharacterized protein P0458E02.9) (Putative uncharacterized protein P0523F01.38) (cDNA clone:002-139-H06, full insert sequence)	P0523F01.38 P0458E02.9 Os06g0639300	Oryza sativa subsp. japonica (Rice)	176	1.96e-66	246.5	-	-	-	-	-		-6.52632	5.34e-10	3.69e-09	62	9.5
CA-1_1_(paired)_trimmed_(paired)_without_duplicates_contig_32500	gi|115478817|ref|NP_001063002.1| Os09g0364900	Q69NJ8	Q69NJ8_ORYSJ	unreviewed	Os09g0364900 protein (Putative AKIN beta3) (cDNA clone:J013133A10, full insert sequence) (cDNA clone:J023006L01, full insert sequence)	OJ1001_G09.33-1 Os09g0364900 P0441A12.12-1	Oryza sativa subsp. japonica (Rice)	111	5.5e-47	188.735	GO:0016310 phosphorylation	-	GO:0016301 kinase activity | GO:0005515 protein binding	-	pfam04739 AMPKBI	GO & Domain	-3.53846	1.74e-05	7e-05	46	13
CA-1_1_(paired)_trimmed_(paired)_without_duplicates_contig_33151	gi|33146833|dbj|BAC79822.1| putative mature anther-specific protein LAT61	Q7XI96	Q7XI96_ORYSJ	unreviewed	Putative mature anther-specific protein LAT61 (cDNA clone:002-115-C06, full insert sequence)	P0453G03.22 OsJ_24880	Oryza sativa subsp. japonica (Rice)	130	4.33e-38	160.296	"GO:0006355 regulation of transcription, DNA-dependent"	GO:0005773 vacuole	-	-	-	GO only	-8.66667	1.69e-07	8.91e-07	39	4.5
CA-1_1_(paired)_trimmed_(paired)_without_duplicates_contig_25805	gi|115453443|ref|NP_001050322.1| Os03g0402800	Q84R94	Q84R94_ORYSJ	unreviewed	Os03g0402800 protein (Putative uncharacterized protein OSJNBb0041J20.5) (ZIM motif family protein, expressed) (cDNA clone:001-040-E06, full insert sequence) (cDNA clone:J013034A17, full insert sequence)	OSJNBb0041J20.5 Os03g0402800 LOC_Os03g28940 OsJ_11194	Oryza sativa subsp. japonica (Rice)	101	3.31e-16	91.8663	-	-	-	-	pfam06200 tify	Domain only	-4.66667	0.00109	0.00316	21	4.5
CA-1_1_(paired)_trimmed_(paired)_without_duplicates_contig_24103	gi|115442099|ref|NP_001045329.1| Os01g0936800	Q5JMK3	Q5JMK3_ORYSJ	unreviewed	Os01g0936800 protein (Putative VAP27) (Uncharacterized protein) (cDNA clone:J033125J06, full insert sequence)	P0504E02.3 Os01g0936800 OsJ_04690	Oryza sativa subsp. japonica (Rice)	99	1.78e-49	191.845	-	-	GO:0005198 structural molecule activity	-	pfam00635 Motile_Sperm	GO & Domain	4	0.1	0.167	1.5	6
CA-1_1_(paired)_trimmed_(paired)_without_duplicates_contig_18423	gi|115458672|ref|NP_001052936.1| Os04g0450100	Q7XV53	Q7XV53_ORYSJ	unreviewed	OSJNBa0086B14.2 protein (Os04g0450100 protein)	OSJNBa0086B14.2 Os04g0450100 OsJ_14990	Oryza sativa subsp. japonica (Rice)	110	7.49e-43	175.404	-	-	-	-	-		4.05769	4.13e-12	3.44e-11	26	105.5
CA-1_1_(paired)_trimmed_(paired)_without_duplicates_contig_6581	gi|28812153|dbj|BAC65034.1| GCN5-related N-acetyltransferase-like	Q84S80	Q84S80_ORYSJ	unreviewed	GCN5-related N-acetyltransferase-like	B1015H11.141 B1063H10.4 OsJ_26642	Oryza sativa subsp. japonica (Rice)	84	2.69e-19	102.086	GO:0042967 acyl-carrier-protein biosynthetic process	GO:0009507 chloroplast	GO:0008080 N-acetyltransferase activity	-	-	GO only	-4.92857	1.96e-05	7.86e-05	34.5	7
CA-1_1_(paired)_trimmed_(paired)_without_duplicates_contig_16113	gi|115445621|ref|NP_001046590.1| Os02g0290400	Q6K882	Q6K882_ORYSJ	unreviewed	Os02g0290400 protein (Putative nucleolar essential protein) (cDNA clone:J033070F10, full insert sequence)	OJ1086_G08.4 OJ1756_H07.60 Os02g0290400 OsJ_06314	Oryza sativa subsp. japonica (Rice)	216	1.3e-93	333.148	GO:0032259 methylation	-	GO:0008168 methyltransferase activity	-	pfam03587 EMG1	GO & Domain	81	4.19e-10	2.92e-09	0.5	40.5
CA-1_1_(paired)_trimmed_(paired)_without_duplicates_contig_19559	gi|115483518|ref|NP_001065429.1| Os10g0567000	Q108X7	Q108X7_ORYSJ	unreviewed	CrcB-like protein, expressed (Os10g0567000 protein) (cDNA clone:J033127B07, full insert sequence)	Os10g0567000 LOC_Os10g41749 OsJ_32506	Oryza sativa subsp. japonica (Rice)	103	1.02e-43	175.404	-	GO:0005886 plasma membrane | GO:0009536 plastid	-	-	pfam02537 CRCB	GO & Domain	-3.4	0.0704	0.125	8.5	2.5
CA-1_1_(paired)_trimmed_(paired)_without_duplicates_contig_9879	gi|115480349|ref|NP_001063768.1| Os09g0533300	Q69SH3	Q69SH3_ORYSJ	unreviewed	Os09g0533300 protein (PTS protein-like)	OJ1112_E07.8 Os09g0533300 P0515E01.27	Oryza sativa subsp. japonica (Rice)	99	1.44e-23	114.528	GO:0006470 protein dephosphorylation | GO:0006771 riboflavin metabolic process | GO:0019497 hexachlorocyclohexane metabolic process	GO:0016023 cytoplasmic membrane-bounded vesicle | GO:0008287 protein serine/threonine phosphatase complex	GO:0004722 protein serine/threonine phosphatase activity | GO:0003993 acid phosphatase activity	-	-	GO only	3.19101	9.37e-13	8.23e-12	44.5	142
CA-1_1_(paired)_trimmed_(paired)_without_duplicates_contig_18410	gi|115475758|ref|NP_001061475.1| Os08g0295300	Q6Z0N5	Q6Z0N5_ORYSJ	unreviewed	Os08g0295300 protein (Putative threonyl-tRNA synthetase) (cDNA clone:J023052L01, full insert sequence)	OJ1212_C09.6 OJ1705_A03.38 Os08g0295300	Oryza sativa subsp. japonica (Rice)	30	5.5e-05	56.3183	-	-	-	-	-		15	0.000465	0.00146	1	15
CA-1_1_(paired)_trimmed_(paired)_without_duplicates_contig_4150	gi|115489790|ref|NP_001067382.1| Os12g0638700	Q8L6I1	Q8L6I1_ORYSJ	unreviewed	Os12g0638700 protein (Plasma membrane ATPase 1, putative, expressed) (Plasma membrane H+ ATPase) (EC 3.6.3.6)	a3 LOC_Os12g44150 Os12g0638700	Oryza sativa subsp. japonica (Rice)	214	1.2e-129	452.679	GO:0006200 ATP catabolic process | GO:0006754 ATP biosynthetic process | GO:0006119 oxidative phosphorylation | GO:0015992 proton transport	GO:0016021 integral to membrane	"GO:0008553 hydrogen-exporting ATPase activity, phosphorylative mechanism | GO:0046872 metal ion binding | GO:0005524 ATP binding"	3.6.3.6	-	GO & Enzyme	-4.29474	0	0	204	47.5
CA-1_1_(paired)_trimmed_(paired)_without_duplicates_contig_33787	gi|115439575|ref|NP_001044067.1| Os01g0715900	Q8S1M4	Q8S1M4_ORYSJ	unreviewed	Os01g0715900 protein (Pentatricopeptide (PPR) repeat-containing protein-like) (Uncharacterized protein)	P0683B11.6 Os01g0715900 OsJ_03251	Oryza sativa subsp. japonica (Rice)	169	2.45e-71	259.386	GO:0055085 transmembrane transport	GO:0016021 integral to membrane	GO:0005488 binding	-	pfam13041 PPR_2 | pfam01535 PPR | pfam13812 PPR_3 | pfam12854 PPR_1 | pfam13424 TPR_12	GO & Domain	-4.57143	0.00464	0.0117	16	3.5
CA-1_1_(paired)_trimmed_(paired)_without_duplicates_contig_31325	gi|115483875|ref|NP_001065599.1| Os11g0118600	Q2QYI6	Q2QYI6_ORYSJ	unreviewed	Expressed protein (Os11g0118600 protein) (Os12g0117800 protein) (cDNA clone:J033072G17, full insert sequence)	Os11g0118600 LOC_Os11g02630 LOC_Os12g02550 Os12g0117800 OsJ_32742 OsJ_35018	Oryza sativa subsp. japonica (Rice)	107	2.37e-25	119.86	-	GO:0016023 cytoplasmic membrane-bounded vesicle	-	-	-	GO only	-8.75	0.000448	0.00141	17.5	2
CA-1_1_(paired)_trimmed_(paired)_without_duplicates_contig_5275	gi|115458184|ref|NP_001052692.1| Os04g0402100	Q7XV86	Q7XV86_ORYSJ	unreviewed	OSJNBb0012E08.10 protein (Os04g0402100 protein) (cDNA clone:J023008D14, full insert sequence)	OSJNBb0012E08.10 Os04g0402100	Oryza sativa subsp. japonica (Rice)	196	1.47e-81	293.157	GO:0006457 protein folding	GO:0005789 endoplasmic reticulum membrane | GO:0005774 vacuolar membrane | GO:0016021 integral to membrane | GO:0009507 chloroplast	GO:0005529 sugar binding | GO:0005509 calcium ion binding | GO:0051082 unfolded protein binding	-	-	GO only	4.3125	8.99e-09	5.48e-08	16	69
CA-1_1_(paired)_trimmed_(paired)_without_duplicates_contig_30839	gi|115436066|ref|NP_001042791.1| Os01g0291500	Q5JNT2	Q5JNT2_ORYSJ	unreviewed	3'-N-debenzoyltaxol N-benzoyltransferase-like (Os01g0291500 protein) (Uncharacterized protein) (cDNA clone:001-030-A09, full insert sequence) (cDNA clone:J023054D03, full insert sequence)	P0706B05.17 Os01g0291500 OsJ_01392	Oryza sativa subsp. japonica (Rice)	135	4.24e-54	208.73	-	-	-	-	-		-5.75	0.00972	0.0225	11.5	2
CA-1_1_(paired)_trimmed_(paired)_without_duplicates_contig_10743	gi|115463435|ref|NP_001055317.1| Os05g0363100	Q60E79	Q60E79_ORYSJ	unreviewed	Os05g0363100 protein (Putative phospholipase)	P0692D12.16 Os05g0363100	Oryza sativa subsp. japonica (Rice)	85	1.59e-42	174.96	GO:0016042 lipid catabolic process | GO:0046486 glycerolipid metabolic process	GO:0005886 plasma membrane	GO:0047372 acylglycerol lipase activity	-	-	GO only		0.0253	0.0522	0	5
CA-1_1_(paired)_trimmed_(paired)_without_duplicates_contig_29280	"gi|62701859|gb|AAX92932.1| transposon protein, putative, unclassified "	Q53M07	Q53M07_ORYSJ	unreviewed	Transposon protein, putative, unclassified	LOC_Os11g14020	Oryza sativa subsp. japonica (Rice)	189	2.78e-60	228.726	GO:0009639 response to red or far red light	-	GO:0008270 zinc ion binding	-	pfam04434 SWIM	GO & Domain	-5.05882	1.53e-06	7.14e-06	43	8.5
CA-1_1_(paired)_trimmed_(paired)_without_duplicates_contig_23417	gi|115434268|ref|NP_001041892.1| Os01g0125700	Q5ZCC0	Q5ZCC0_ORYSJ	unreviewed	Os01g0125700 protein (Putative uncharacterized protein P0037C04.34) (Uncharacterized protein) (cDNA clone:J033108C20, full insert sequence)	P0037C04.34 Os01g0125700 OsJ_00209	Oryza sativa subsp. japonica (Rice)	260	4.1e-144	500.668	-	GO:0005739 mitochondrion	-	-	-	GO only	-4.7757	0	0	255.5	53.5
CA-1_1_(paired)_trimmed_(paired)_without_duplicates_contig_583	gi|115461294|ref|NP_001054247.1| Os04g0675400	Q7XQ89	Q7XQ89_ORYSJ	unreviewed	OSJNBa0018M05.19 protein (Os04g0675400 protein) (cDNA clone:J013134H18, full insert sequence)	OSJNBa0018M05.19 Os04g0675400 OsJ_16608	Oryza sativa subsp. japonica (Rice)	388	1.6e-131	458.899	GO:0006457 protein folding	-	GO:0031072 heat shock protein binding | GO:0051082 unfolded protein binding	-	pfam13459 Fer4_15 | pfam13370 Fer4_13 | pfam00226 DnaJ	GO & Domain	12.9185	0	0	178	2299.5
CA-1_1_(paired)_trimmed_(paired)_without_duplicates_contig_24154	gi|115468352|ref|NP_001057775.1| Os06g0529800	Q5Z6C2	Q5Z6C2_ORYSJ	unreviewed	Os06g0529800 protein (Putative mlo2 protein)	P0438E12.4 Os06g0529800 OsJ_21552	Oryza sativa subsp. japonica (Rice)	124	2.53e-45	182.514	GO:0016567 protein ubiquitination	-	GO:0004842 ubiquitin-protein ligase activity | GO:0008270 zinc ion binding	-	-	GO only	-8	1.81e-07	9.54e-07	40	5
CA-1_1_(paired)_trimmed_(paired)_without_duplicates_contig_10766	gi|115466684|ref|NP_001056941.1| Os06g0172600	Q6K853	Q6K853_ORYSJ	unreviewed	40S ribosomal protein S30-like (Os06g0172600 protein)	OJ1548_F12.5 OSJNBa0014B15.12 P0689B12.40 Os06g0172600	Oryza sativa subsp. japonica (Rice)	46	2.9e-22	110.529	GO:0006412 translation | GO:0042254 ribosome biogenesis	GO:0005730 nucleolus | GO:0022627 cytosolic small ribosomal subunit | GO:0005739 mitochondrion	GO:0003735 structural constituent of ribosome	-	pfam04758 Ribosomal_S30	GO & Domain	3.57143	9.73e-05	0.000347	10.5	37.5
CA-1_1_(paired)_trimmed_(paired)_without_duplicates_contig_21954	gi|115464425|ref|NP_001055812.1| Os05g0471000	Q6ATX3	Q6ATX3_ORYSJ	unreviewed	Os05g0471000 protein (Putative uncharacterized protein OSJNBa0052E20.8) (Putative uncharacterized protein P0015C02.3) (cDNA clone:J013124N15, full insert sequence)	P0015C02.3 OSJNBa0052E20.8 Os05g0471000	Oryza sativa subsp. japonica (Rice)	142	4.61e-22	110.529	GO:0006468 protein phosphorylation | GO:0007169 transmembrane receptor protein tyrosine kinase signaling pathway | GO:0009069 serine family amino acid metabolic process	GO:0016023 cytoplasmic membrane-bounded vesicle | GO:0005739 mitochondrion	GO:0005524 ATP binding | GO:0004674 protein serine/threonine kinase activity	-	pfam13855 LRR_8 | pfam12799 LRR_4	GO & Domain	7	0.0339	0.0667	1	7
CA-1_1_(paired)_trimmed_(paired)_without_duplicates_contig_14335	gi|115438945|ref|NP_001043752.1| Os01g0655500	Q5SN79	Q5SN79_ORYSJ	unreviewed	Os01g0655500 protein (Putative uncharacterized protein OSJNBa0049H05.23) (cDNA clone:J013158F22, full insert sequence)	OSJNBa0049H05.23 Os01g0655500	Oryza sativa subsp. japonica (Rice)	417	5.15e-195	669.521	GO:0006468 protein phosphorylation	GO:0009507 chloroplast	GO:0004672 protein kinase activity | GO:0005524 ATP binding | GO:0005198 structural molecule activity	-	pfam00069 Pkinase	GO & Domain	-7.00976	0	0	1437	205
CA-1_1_(paired)_trimmed_(paired)_without_duplicates_contig_29898	gi|115455945|ref|NP_001051573.1| Os03g0799000	Q851P9	Q851P9_ORYSJ	unreviewed	Histone-like protein (Linker histone H1 and H5 family protein, expressed) (Os03g0799000 protein) (cDNA clone:J013072E13, full insert sequence)	OSJNBa0052F07.24 Os03g0799000 LOC_Os03g58470 OsJ_12968	Oryza sativa subsp. japonica (Rice)	167	9.13e-34	147.854	GO:0030239 myofibril assembly | GO:0006508 proteolysis | GO:0006334 nucleosome assembly | GO:0015031 protein transport	GO:0000786 nucleosome | GO:0005737 cytoplasm | GO:0005634 nucleus	GO:0003677 DNA binding | GO:0004197 cysteine-type endopeptidase activity	-	-	GO only	-6	1.47e-10	1.07e-09	69	11.5
CA-1_1_(paired)_trimmed_(paired)_without_duplicates_contig_24641	gi|297598199|ref|NP_001045216.2| Os01g0920000	Q5JJJ9	Q5JJJ9_ORYSJ	unreviewed	CBS domain containing protein-like (Os01g0920000 protein)	B1793G04.3 P0678F11.30 Os01g0920000	Oryza sativa subsp. japonica (Rice)	299	2.38e-123	431.794	GO:0008152 metabolic process	GO:0005773 vacuole	GO:0003824 catalytic activity	-	pfam00571 CBS	GO & Domain	5.38889	1.9e-07	9.95e-07	9	48.5
CA-1_1_(paired)_trimmed_(paired)_without_duplicates_contig_2351	gi|115486193|ref|NP_001068240.1| Os11g0604600	Q2R1H8	Q2R1H8_ORYSJ	unreviewed	Os11g0604600 protein (Zinc finger, C3HC4 type family protein, expressed) (cDNA clone:006-305-E09, full insert sequence) (cDNA clone:J033091P05, full insert sequence)	Os11g0604600 LOC_Os11g39130 OsJ_34410	Oryza sativa subsp. japonica (Rice)	33	4.8e-07	62.0949	-	-	-	-	-		14.6923	0	0	6.5	95.5
CA-1_1_(paired)_trimmed_(paired)_without_duplicates_contig_31546	gi|115436346|ref|NP_001042931.1| Os01g0332100	Q5ZA22	Q5ZA22_ORYSJ	unreviewed	Os01g0332100 protein (Putative neutral invertase) (cDNA clone:J023002G12, full insert sequence)	B1140D12.1-1 P0489E06.39-1 Os01g0332100	Oryza sativa subsp. japonica (Rice)	147	9.19e-83	297.156	GO:0048364 root development | GO:0005987 sucrose catabolic process | GO:0042542 response to hydrogen peroxide | GO:0005982 starch metabolic process	GO:0005739 mitochondrion | GO:0017177 glucosidase II complex	GO:0004575 sucrose alpha-glucosidase activity | GO:0033926 glycopeptide alpha-N-acetylgalactosaminidase activity	-	-	GO only	-6.9	2.68e-06	1.21e-05	34.5	5
CA-1_1_(paired)_trimmed_(paired)_without_duplicates_contig_3543	gi|115464753|ref|NP_001055976.1| Os05g0502800	Q60EI5	Q60EI5_ORYSJ	unreviewed	Os05g0502800 protein (Putative uncharacterized protein OSJNBa0017K09.13) (cDNA clone:J013020M22, full insert sequence)	OSJNBa0017K09.13 Os05g0502800	Oryza sativa subsp. japonica (Rice)	279	1.17e-88	316.707	GO:0031120 snRNA pseudouridine synthesis | GO:0042254 ribosome biogenesis	-	GO:0030515 snoRNA binding	-	pfam04410 Gar1 | pfam07223 DUF1421	GO & Domain	3.39286	0	0	56	190
CA-1_1_(paired)_trimmed_(paired)_without_duplicates_contig_6041	gi|115440409|ref|NP_001044484.1| Os01g0788900	Q8RVE5	Q8RVE5_ORYSJ	unreviewed	Os01g0788900 protein (Pentatricopeptide (PPR) repeat-containing protein-like) (cDNA clone:001-124-D06, full insert sequence)	P0557A01.5 P0415A04.47 Os01g0788900	Oryza sativa subsp. japonica (Rice)	135	9.59e-79	283.826	-	GO:0005739 mitochondrion	-	-	pfam13041 PPR_2 | pfam12854 PPR_1 | pfam01535 PPR | pfam13812 PPR_3	GO & Domain	-7.5	0.0258	0.0529	7.5	1
CA-1_1_(paired)_trimmed_(paired)_without_duplicates_contig_32879	gi|115459150|ref|NP_001053175.1| Os04g0492300	Q7X881	Q7X881_ORYSJ	unreviewed	DNA-directed RNA polymerase (EC 2.7.7.6)	OSJNBa0076N16.24 OJ990528_30.3 Os04g0492300	Oryza sativa subsp. japonica (Rice)	103	5.97e-50	192.734	"GO:0006351 transcription, DNA-dependent | GO:0006144 purine base metabolic process | GO:0006206 pyrimidine base metabolic process"	GO:0005730 nucleolus	GO:0003899 DNA-directed RNA polymerase activity | GO:0003677 DNA binding | GO:0032549 ribonucleoside binding | GO:0008270 zinc ion binding	-	-	GO only		0.0833	0.143	3	0
CA-1_1_(paired)_trimmed_(paired)_without_duplicates_contig_17695	gi|115440603|ref|NP_001044581.1| Os01g0810100	Q8S1Z0	Q8S1Z0_ORYSJ	unreviewed	Os01g0810100 protein (Putative uncharacterized protein P0468B07.33) (cDNA clone:J013071K12, full insert sequence) (cDNA clone:J013156G16, full insert sequence)	P0468B07.33 Os01g0810100	Oryza sativa subsp. japonica (Rice)	99	8.36e-58	221.172	GO:0090305 nucleic acid phosphodiester bond hydrolysis | GO:0016075 rRNA catabolic process | GO:0006396 RNA processing | GO:0051252 regulation of RNA metabolic process	-	GO:0003723 RNA binding | GO:0004525 ribonuclease III activity	-	-	GO only	7.83333	1.78e-08	1.05e-07	6	47
CA-1_1_(paired)_trimmed_(paired)_without_duplicates_contig_18848	gi|326506100|dbj|BAJ91289.1| predicted protein	F2D868	F2D868_HORVD	unreviewed	Predicted protein (Uncharacterized protein)		Hordeum vulgare var. distichum (Two-rowed barley)	45	4.61e-14	85.6454	GO:0046686 response to cadmium ion | GO:0006431 methionyl-tRNA aminoacylation | GO:0006555 methionine metabolic process	GO:0005829 cytosol	GO:0005524 ATP binding | GO:0004825 methionine-tRNA ligase activity | GO:0000049 tRNA binding	-	-	GO only	4.66667	0.000161	0.000554	6	28
CA-1_1_(paired)_trimmed_(paired)_without_duplicates_contig_17603	gi|115472365|ref|NP_001059781.1| Os07g0516200	Q8H4B9	Q8H4B9_ORYSJ	unreviewed	Os07g0516200 protein (Putative translational inhibitor protein) (cDNA clone:006-304-F08, full insert sequence)	P0048D08.132 P0650C03.11 Os07g0516200 OsJ_24449	Oryza sativa subsp. japonica (Rice)	38	8.82e-15	86.5341	GO:0090305 nucleic acid phosphodiester bond hydrolysis | GO:0046686 response to cadmium ion | GO:0051252 regulation of RNA metabolic process	GO:0009941 chloroplast envelope | GO:0005773 vacuole | GO:0009570 chloroplast stroma | GO:0009579 thylakoid | GO:0005739 mitochondrion	GO:0004521 endoribonuclease activity	-	-	GO only	-6.11111	4.79e-05	0.00018	27.5	4.5
CA-1_1_(paired)_trimmed_(paired)_without_duplicates_contig_14921	gi|115465563|ref|NP_001056381.1| Os05g0573200	Q65XK3	Q65XK3_ORYSJ	unreviewed	Isocitrate dehydrogenase [NADP] (EC 1.1.1.42)	OJ1735_C10.15 Os05g0573200 OsJ_19624	Oryza sativa subsp. japonica (Rice)	101	8.18e-65	237.613	GO:0006102 isocitrate metabolic process | GO:0006097 glyoxylate cycle | GO:0006749 glutathione metabolic process | GO:0019643 reductive tricarboxylic acid cycle	GO:0005737 cytoplasm	GO:0051287 NAD binding | GO:0004450 isocitrate dehydrogenase (NADP+) activity | GO:0000287 magnesium ion binding	-	-	GO only	-17	0.00766	0.0182	8.5	0.5
CA-1_1_(paired)_trimmed_(paired)_without_duplicates_contig_19100	gi|115466448|ref|NP_001056823.1| Os06g0150400	Q5VML4	Q5VML4_ORYSJ	unreviewed	Os06g0150400 protein (Putative uncharacterized protein P0529C07.1) (Putative uncharacterized protein P0710H01.13)	P0529C07.1 P0710H01.13 Os06g0150400	Oryza sativa subsp. japonica (Rice)	117	2.33e-59	220.728	-	GO:0016023 cytoplasmic membrane-bounded vesicle | GO:0005783 endoplasmic reticulum | GO:0005886 plasma membrane	-	-	-	GO only	-4.25	0.0449	0.0852	8.5	2
CA-1_1_(paired)_trimmed_(paired)_without_duplicates_contig_12955	gi|297725777|ref|NP_001175252.1| Os07g0553633	Q6ZF83	Q6ZF83_ORYSJ	unreviewed	Serine/threonine-protein kinase (EC 2.7.11.1)	P0013G11.16 Os07g0553633 OsJ_24689	Oryza sativa subsp. japonica (Rice)	104	4.19e-33	145.633	GO:0048544 recognition of pollen | GO:0006468 protein phosphorylation | GO:0007165 signal transduction	GO:0016023 cytoplasmic membrane-bounded vesicle	GO:0004872 receptor activity | GO:0005529 sugar binding | GO:0004672 protein kinase activity | GO:0005524 ATP binding	-	pfam08276 PAN_2 | pfam14295 PAN_4	GO & Domain		0	0	0	201.5
CA-1_1_(paired)_trimmed_(paired)_without_duplicates_contig_31937	gi|34393573|dbj|BAC83171.1| putative karyopherin-beta 3 variant	Q6ZL37	Q6ZL37_ORYSJ	unreviewed	Putative karyopherin-beta 3 variant	OJ1699_E05.43 OJ1562_B11.122	Oryza sativa subsp. japonica (Rice)	126	1.07e-68	250.499	GO:0009793 embryo development ending in seed dormancy | GO:0006886 intracellular protein transport	GO:0005618 cell wall | GO:0005829 cytosol | GO:0030089 phycobilisome	GO:0005488 binding | GO:0008565 protein transporter activity | GO:0016829 lyase activity	-	-	GO only	-3.8	0.0433	0.0829	9.5	2.5
CA-1_1_(paired)_trimmed_(paired)_without_duplicates_contig_17295	gi|20146758|gb|AAM12494.1|AC074232_21 cytochrome P450-like protein	Q8S7S4	Q8S7S4_ORYSJ	unreviewed	Cytochrome P450-like protein	OSJNBb0005J14.2 OsJ_32217	Oryza sativa subsp. japonica (Rice)	57	4.61e-14	83.868	GO:0022900 electron transport chain	-	-	-	-	GO only	9	0.0736	0.129	0.5	4.5
CA-1_1_(paired)_trimmed_(paired)_without_duplicates_contig_6654	gi|115436068|ref|NP_001042792.1| Os01g0292200	B3GLZ5	B3GLZ5_ORYSJ	unreviewed	CBL-interacting protein kinase 1 (Uncharacterized protein) (cDNA clone:J013034G14, full insert sequence)	CIPK1 OsJ_01395	Oryza sativa subsp. japonica (Rice)	334	1.17e-146	509.111	GO:0006468 protein phosphorylation | GO:0007165 signal transduction | GO:0009069 serine family amino acid metabolic process	GO:0009536 plastid	GO:0004683 calmodulin-dependent protein kinase activity | GO:0004713 protein tyrosine kinase activity | GO:0005524 ATP binding	2.7.11.1	pfam00069 Pkinase | pfam03822 NAF	GO & Enzyme & Domain	3.5	0	0	73	255.5
CA-1_1_(paired)_trimmed_(paired)_without_duplicates_contig_29052	gi|115479687|ref|NP_001063437.1| Os09g0470900	Q6K493	Q6K493_ORYSJ	unreviewed	Os09g0470900 protein (Putative uncharacterized protein OJ1118_B06.6-1) (Putative uncharacterized protein OJ1595_D08.27-1) (cDNA clone:J013041H18, full insert sequence)	OJ1595_D08.27-1 OJ1118_B06.6-1 Os09g0470900 OsJ_29707	Oryza sativa subsp. japonica (Rice)	231	7.48e-77	278.049	GO:0007165 signal transduction	GO:0005829 cytosol	GO:0004871 signal transducer activity	-	-	GO only	-5.11111	6.07e-07	3e-06	46	9
CA-1_1_(paired)_trimmed_(paired)_without_duplicates_contig_9346	gi|115442427|ref|NP_001045493.1| Os01g0965400	Q5JJV9	Q5JJV9_ORYSJ	unreviewed	Os01g0965400 protein (Putative UMP-kinase) (Uncharacterized protein) (cDNA clone:001-039-E08, full insert sequence) (cDNA clone:J023027E20, full insert sequence)	P0458E05.17 Os01g0965400 OsJ_04876	Oryza sativa subsp. japonica (Rice)	55	8.06e-14	83.4237	GO:0008652 cellular amino acid biosynthetic process | GO:0016310 phosphorylation | GO:0006221 pyrimidine nucleotide biosynthetic process	GO:0009536 plastid	GO:0033862 UMP kinase activity	-	-	GO only	10.6111	0	0	18	191
CA-1_1_(paired)_trimmed_(paired)_without_duplicates_contig_29418	gi|115434092|ref|NP_001041804.1| Os01g0111400	Q0JRB0	Q0JRB0_ORYSJ	unreviewed	Os01g0111400 protein (Uncharacterized protein) (cDNA clone:J013063C15, full insert sequence)	Os01g0111400 OsJ_00091	Oryza sativa subsp. japonica (Rice)	100	9.5e-40	162.962	-	-	-	-	-		-5	0.248	0.347	2.5	0.5
CA-1_1_(paired)_trimmed_(paired)_without_duplicates_contig_1903	gi|115445731|ref|NP_001046645.1| Os02g0308400	Q6Z0W5	Q6Z0W5_ORYSJ	unreviewed	Os02g0308400 protein (Putative fasciclin-like arabinogalactan-protein) (cDNA clone:006-209-H01, full insert sequence) (cDNA clone:006-302-B07, full insert sequence) (cDNA clone:006-306-F07, full insert sequence) (cDNA clone:006-310-C03, full insert sequen	OSJNBb0026D20.17 Os02g0308400 OsJ_06411	Oryza sativa subsp. japonica (Rice)	183	8.42e-68	251.388	-	GO:0031225 anchored to membrane | GO:0016023 cytoplasmic membrane-bounded vesicle	-	-	pfam02469 Fasciclin	GO & Domain	-23.4773	0	0	1549.5	66
CA-1_1_(paired)_trimmed_(paired)_without_duplicates_contig_3215	gi|115470082|ref|NP_001058640.1| Os06g0728000	Q5Z7N3	Q5Z7N3_ORYSJ	unreviewed	HMG protein (HMGB1) (Os06g0728000 protein) (cDNA clone:001-047-C12, full insert sequence)	P0017G10.31 Os06g0728000 OsJ_22728	Oryza sativa subsp. japonica (Rice)	45	6.03e-10	71.4262	-	GO:0005634 nucleus	GO:0003677 DNA binding	-	-	GO only	29.1667	0	0	3	87.5
CA-1_1_(paired)_trimmed_(paired)_without_duplicates_contig_7128	gi|215768932|dbj|BAH01161.1| unnamed protein product	B7F963	B7F963_ORYSJ	unreviewed	cDNA, clone: J075094N10, full insert sequence	OsJ_16771	Oryza sativa subsp. japonica (Rice)	575	1.97e-227	777.054	-	-	-	-	-		6.63846	0	0	65	431.5
CA-1_1_(paired)_trimmed_(paired)_without_duplicates_contig_25764	gi|115440823|ref|NP_001044691.1| Os01g0829800	Q5QLS8	Q5QLS8_ORYSJ	unreviewed	Malate dehydrogenase (EC 1.1.1.37)	B1088C09.38 P0446G04.11 Os01g0829800 OsJ_03950	Oryza sativa subsp. japonica (Rice)	172	6.29e-104	367.363	GO:0005975 carbohydrate metabolic process | GO:0006108 malate metabolic process | GO:0006090 pyruvate metabolic process | GO:0019643 reductive tricarboxylic acid cycle | GO:0046487 glyoxylate metabolic process	GO:0009536 plastid | GO:0005739 mitochondrion	GO:0030060 L-malate dehydrogenase activity | GO:0000166 nucleotide binding	-	pfam00056 Ldh_1_N	GO & Domain	-4.125	3.36e-08	1.92e-07	66	16
CA-1_1_(paired)_trimmed_(paired)_without_duplicates_contig_33245	gi|115446413|ref|NP_001046986.1| Os02g0523800	Q6H545	Q6H545_ORYSJ	unreviewed	Inositol polyphosphate kinase (Os02g0523800 protein) (Putative inositol-(1,4,5) trisphosphate 3-kinase)	OSJNBa0047A17.37 P0415B12.9 Os02g0523800 OsJ_06957	Oryza sativa subsp. japonica (Rice)	108	6.12e-30	134.08	GO:0016310 phosphorylation	-	"GO:0008440 inositol-1,4,5-trisphosphate 3-kinase activity"	-	-	GO only	-19	0.00443	0.0112	9.5	0.5
CA-1_1_(paired)_trimmed_(paired)_without_duplicates_contig_20442	gi|115452093|ref|NP_001049647.1| Os03g0265300	Q84QA9	Q84QA9_ORYSJ	unreviewed	Os03g0265300 protein (Peroxisomal membrane protein, putative, expressed) (Putative uncharacterized protein OJ1012B02.12) (cDNA clone:J033043H11, full insert sequence)	OJ1012B02.12 Os03g0265300 LOC_Os03g15860 OsJ_10245	Oryza sativa subsp. japonica (Rice)	298	1.44e-141	492.226	GO:0044375 regulation of peroxisome size | GO:0006810 transport	GO:0005743 mitochondrial inner membrane | GO:0005778 peroxisomal membrane | GO:0005774 vacuolar membrane | GO:0016021 integral to membrane | GO:0009536 plastid	GO:0005488 binding	-	pfam00153 Mito_carr	GO & Domain	-3.69919	0	0	227.5	61.5
CA-1_1_(paired)_trimmed_(paired)_without_duplicates_contig_33952	gi|115469684|ref|NP_001058441.1| Os06g0694300	Q5Z8I7	Q5Z8I7_ORYSJ	unreviewed	Os06g0694300 protein (Selenium-binding protein-like)	P0622F03.2 P0550B04.27 Os06g0694300 OsJ_22476	Oryza sativa subsp. japonica (Rice)	180	4.85e-85	304.71	-	-	-	-	pfam13041 PPR_2 | pfam01535 PPR | pfam12854 PPR_1 | pfam13812 PPR_3	Domain only	-5.83333	0.00136	0.00389	17.5	3
CA-1_1_(paired)_trimmed_(paired)_without_duplicates_contig_33973	gi|115455503|ref|NP_001051352.1| Os03g0761300	Q94H96	Q94H96_ORYSJ	unreviewed	Os03g0761300 protein (Pentatricopeptide, putative, expressed) (Putative uncharacterized protein OSJNBb0048A17.10)	OSJNBb0048A17.10 Os03g0761300 LOC_Os03g55340 OsJ_12678	Oryza sativa subsp. japonica (Rice)	109	9.1e-55	206.953	GO:0009793 embryo development ending in seed dormancy	GO:0009507 chloroplast	GO:0005488 binding	-	pfam13041 PPR_2 | pfam12854 PPR_1 | pfam01535 PPR | pfam13812 PPR_3	GO & Domain	-14	0.0176	0.0379	7	0.5
CA-1_1_(paired)_trimmed_(paired)_without_duplicates_contig_36295	gi|115470211|ref|NP_001058704.1| Os07g0106200	Q7EZD7	Q7EZD7_ORYSJ	unreviewed	Os07g0106200 protein (Putative monosaccharide transport protein MST1) (cDNA clone:J033117G08, full insert sequence)	P0617C02.124-1 B1317D11.119-1 Os07g0106200 OsJ_22802	Oryza sativa subsp. japonica (Rice)	185	3.92e-105	371.363	GO:0055085 transmembrane transport | GO:0015770 sucrose transport | GO:0015749 monosaccharide transport | GO:0006812 cation transport	GO:0005887 integral to plasma membrane	GO:0015145 monosaccharide transmembrane transporter activity | GO:0008506 sucrose:hydrogen symporter activity	-	pfam06653 Claudin_3	GO & Domain	-3.53846	0.00238	0.00643	23	6.5
CA-1_1_(paired)_trimmed_(paired)_without_duplicates_contig_19561	gi|115451271|ref|NP_001049236.1| Os03g0192000	Q10QM0	Q10QM0_ORYSJ	unreviewed	Os03g0192000 protein (PHP domain C-terminal region family protein, expressed)	Os03g0192000 LOC_Os03g09180 OsJ_09734	Oryza sativa subsp. japonica (Rice)	136	4.07e-46	186.069	GO:0006260 DNA replication	GO:0042575 DNA polymerase complex	GO:0003887 DNA-directed DNA polymerase activity | GO:0003677 DNA binding	-	-	GO only	3	0.000911	0.0027	11	33
CA-1_1_(paired)_trimmed_(paired)_without_duplicates_contig_20815	gi|115456623|ref|NP_001051912.1| Os03g0851100	Q851Y8	Q851Y8_ORYSJ	unreviewed	Elongation factor Tu	OSJNBa0015N08.13 Os03g0851100 LOC_Os03g63410 OsJ_13388	Oryza sativa subsp. japonica (Rice)	166	5.94e-95	337.592	GO:0006184 GTP catabolic process | GO:0046686 response to cadmium ion | GO:0006448 regulation of translational elongation	GO:0005829 cytosol | GO:0005618 cell wall | GO:0005739 mitochondrion | GO:0005840 ribosome	GO:0016779 nucleotidyltransferase activity | GO:0003746 translation elongation factor activity | GO:0008270 zinc ion binding | GO:0050897 cobalt ion binding | GO:0005524 ATP binding | GO:0003924 GTPase activity | GO:0005525 GTP binding	-	pfam03143 GTP_EFTU_D3 | pfam03144 GTP_EFTU_D2	GO & Domain	-4.1087	4.22e-11	3.24e-10	94.5	23
CA-1_1_(paired)_trimmed_(paired)_without_duplicates_contig_14775	gi|115451799|ref|NP_001049500.1| Os03g0238600	Q10PD0	Q10PD0_ORYSJ	unreviewed	Os03g0238600 protein (Purple acid phosphatase 1, putative, expressed) (cDNA clone:001-038-F06, full insert sequence) (cDNA clone:002-117-H01, full insert sequence) (cDNA clone:006-309-G08, full insert sequence) (cDNA clone:J023062L13, full insert sequence	Os03g0238600 LOC_Os03g13540 OsJ_10077	Oryza sativa subsp. japonica (Rice)	271	1.8e-149	518.442	GO:0006771 riboflavin metabolic process | GO:0019497 hexachlorocyclohexane metabolic process	GO:0016023 cytoplasmic membrane-bounded vesicle	GO:0003993 acid phosphatase activity	3.1.3.2	pfam00149 Metallophos	GO & Enzyme & Domain	-13.4525	0	0	1486.5	110.5
CA-1_1_(paired)_trimmed_(paired)_without_duplicates_contig_32310	"gi|31126737|gb|AAP44659.1| putative beta 1,3-glucanase "	Q7Y179	Q7Y179_ORYSJ	unreviewed	Glucan endo-1,3-beta-glucosidase 7, putative, expressed (Putative beta 1,3-glucanase)	OSJNBa0039O18.8 LOC_Os03g46660 OsJ_18228	Oryza sativa subsp. japonica (Rice)	59	6.79e-21	106.53	GO:0005982 starch metabolic process | GO:0005985 sucrose metabolic process	GO:0016023 cytoplasmic membrane-bounded vesicle	"GO:0042973 glucan endo-1,3-beta-D-glucosidase activity | GO:0043169 cation binding"	-	pfam07983 X8	GO & Domain	-10	1.78e-05	7.17e-05	25	2.5
CA-1_1_(paired)_trimmed_(paired)_without_duplicates_contig_30527	gi|115472937|ref|NP_001060067.1| Os07g0573400	Q6ZL19	Q6ZL19_ORYSJ	unreviewed	Os07g0573400 protein (Putative carboxyl-terminal proteinase) (cDNA clone:001-038-E10, full insert sequence) (cDNA clone:J013001O09, full insert sequence) (cDNA clone:J033075B20, full insert sequence) (cDNA clone:J033106A21, full insert sequence)	OJ1699_E05.18 Os07g0573400 OsJ_24827	Oryza sativa subsp. japonica (Rice)	177	2.55e-102	362.031	-	GO:0016023 cytoplasmic membrane-bounded vesicle	-	-	pfam14365 DUF4409	GO & Domain	-3.73171	1.3e-08	7.78e-08	76.5	20.5
CA-1_1_(paired)_trimmed_(paired)_without_duplicates_contig_5495	gi|115461198|ref|NP_001054199.1| Os04g0668900	O82522	O82522_ORYSJ	unreviewed	Ubiquinol oxidase (EC 1.10.3.11)	IM1 OSJNBa0043A12.16 Os04g0668900 OsJ_16557	Oryza sativa subsp. japonica (Rice)	24	3.3e-05	56.3183	-	-	-	-	-		5.77778	9.9e-05	0.000353	4.5	26
CA-1_1_(paired)_trimmed_(paired)_without_duplicates_contig_33872	gi|53792453|dbj|BAD53361.1| putative receptor-like protein kinase ARK1	Q5ZAK8	Q5ZAK8_ORYSJ	unreviewed	Serine/threonine-protein kinase (EC 2.7.11.1)	B1070A12.12 OsJ_03704	Oryza sativa subsp. japonica (Rice)	109	6.53e-24	115.417	-	GO:0016023 cytoplasmic membrane-bounded vesicle	-	-	pfam01453 B_lectin	GO & Domain		0.0614	0.11	3.5	0
CA-1_1_(paired)_trimmed_(paired)_without_duplicates_contig_35743	gi|326488151|dbj|BAJ89914.1| predicted protein	F2D493	F2D493_HORVD	unreviewed	Predicted protein (Uncharacterized protein)		Hordeum vulgare var. distichum (Two-rowed barley)	199	3.42e-38	162.074	-	GO:0005886 plasma membrane	-	-	-	GO only	-6.5	8.68e-07	4.19e-06	39	6
CA-1_1_(paired)_trimmed_(paired)_without_duplicates_contig_31566	gi|31249532|gb|AAP46186.1| PgPOR29	Q7Y1C6	Q7Y1C6_PENAM	unreviewed	PgPOR29 (Voltage dependent anion channel protein) (Fragment)	PORIN	Pennisetum americanum (Pearl millet) (Pennisetum glaucum)	35	3.59e-11	74.5367	GO:0055085 transmembrane transport | GO:0044070 regulation of anion transport	GO:0005741 mitochondrial outer membrane	GO:0008308 voltage-gated anion channel activity	-	-	GO only	-4.6	0.00067	0.00205	23	5
CA-1_1_(paired)_trimmed_(paired)_without_duplicates_contig_30508	"gi|77551159|gb|ABA93956.1| Fructose-2,6-bisphosphatase, putative "	Q2R3H9	Q2R3H9_ORYSJ	unreviewed	Fructose-2,6-bisphosphatase, putative (cDNA, clone: J100043H06, full insert sequence)	LOC_Os11g31880	Oryza sativa subsp. japonica (Rice)	133	1.53e-36	156.297	-	-	-	-	-		-8.16667	6.71e-09	4.14e-08	49	6
CA-1_1_(paired)_trimmed_(paired)_without_duplicates_contig_7229	gi|297601543|ref|NP_001051027.2| Os03g0705800	Q8LN63	Q8LN63_ORYSJ	unreviewed	Expressed protein (Os03g0705800 protein) (Putative uncharacterized protein Os03g49830)	Os03g49830 Os03g0705800 LOC_Os03g49830	Oryza sativa subsp. japonica (Rice)	179	4.36e-43	178.515	-	-	-	-	pfam11250 DUF3049	Domain only	4.62121	0	0	33	152.5
CA-1_1_(paired)_trimmed_(paired)_without_duplicates_contig_27386	gi|326508120|dbj|BAJ99327.1| predicted protein	F2DQY9	F2DQY9_HORVD	unreviewed	Predicted protein		Hordeum vulgare var. distichum (Two-rowed barley)	44	2.59e-08	65.6497	-	-	-	-	-		-4.33333	0.0771	0.134	6.5	1.5
CA-1_1_(paired)_trimmed_(paired)_without_duplicates_contig_18100	gi|115478915|ref|NP_001063051.1| Os09g0379900	Q6H5B5	Q6H5B5_ORYSJ	unreviewed	Os09g0379900 protein (Putative beta-glucan binding protein)	P0027G10.24 Os09g0379900	Oryza sativa subsp. japonica (Rice)	222	4.59e-119	417.575	GO:0016998 cell wall macromolecule catabolic process	-	"GO:0052862 glucan endo-1,4-beta-glucanase activity, C-3 substituted reducing group | GO:0052861 glucan endo-1,3-beta-glucanase activity, C-3 substituted reducing group | GO:0033903 endo-1,3(4)-beta-glucanase activity"	-	pfam11218 DUF3011	GO & Domain	-7.31579	0	0	139	19
CA-1_1_(paired)_trimmed_(paired)_without_duplicates_contig_33454	gi|326489235|dbj|BAK01601.1| predicted protein	F2DAE9	F2DAE9_HORVD	unreviewed	Predicted protein		Hordeum vulgare var. distichum (Two-rowed barley)	141	2.44e-17	95.8655	-	-	-	-	-		-3.45161	4.77e-06	2.08e-05	53.5	15.5
CA-1_1_(paired)_trimmed_(paired)_without_duplicates_contig_11084	gi|326503998|dbj|BAK02785.1| predicted protein	F2CW55	F2CW55_HORVD	unreviewed	Predicted protein		Hordeum vulgare var. distichum (Two-rowed barley)	74	7.37e-37	155.408	GO:0016925 protein sumoylation | GO:0009408 response to heat	GO:0005737 cytoplasm | GO:0005634 nucleus	GO:0031386 protein tag	-	pfam11976 Rad60-SLD | pfam00240 ubiquitin	GO & Domain	-8.25	0.000748	0.00226	16.5	2
CA-1_1_(paired)_trimmed_(paired)_without_duplicates_contig_16954	gi|326496815|dbj|BAJ98434.1| predicted protein	F2DTL3	F2DTL3_HORVD	unreviewed	Predicted protein		Hordeum vulgare var. distichum (Two-rowed barley)	134	9.77e-51	199.399	GO:0046686 response to cadmium ion	-	GO:0005509 calcium ion binding	-	pfam13202 EF_hand_3 | pfam13405 EF_hand_4 | pfam00036 efhand	GO & Domain	181	0	0	0.5	90.5
CA-1_1_(paired)_trimmed_(paired)_without_duplicates_contig_17943	gi|326522276|dbj|BAK07600.1| predicted protein	F2ECD8	F2ECD8_HORVD	unreviewed	Predicted protein		Hordeum vulgare var. distichum (Two-rowed barley)	134	2.39e-39	165.628	"GO:0006355 regulation of transcription, DNA-dependent"	GO:0009536 plastid	-	-	pfam04504 DUF573	GO & Domain	-4.25806	2.22e-08	1.3e-07	66	15.5
CA-1_1_(paired)_trimmed_(paired)_without_duplicates_contig_14238	gi|326496402|dbj|BAJ94663.1| predicted protein	F2CTD3	F2CTD3_HORVD	unreviewed	Predicted protein		Hordeum vulgare var. distichum (Two-rowed barley)	183	1.68e-07	64.761	-	-	-	-	-		-5	3.67e-14	3.58e-13	107.5	21.5
CA-1_1_(paired)_trimmed_(paired)_without_duplicates_contig_16384	gi|46805678|dbj|BAD17079.1| putative phi-1	Q6Z676	Q6Z676_ORYSJ	unreviewed	Putative phi-1	P0627E03.43 P0471A11.7	Oryza sativa subsp. japonica (Rice)	65	4.62e-30	136.301	-	GO:0016023 cytoplasmic membrane-bounded vesicle	-	-	-	GO only	3	0.48	0.58	0.5	1.5
CA-1_1_(paired)_trimmed_(paired)_without_duplicates_contig_5970	gi|326505824|dbj|BAJ91151.1| predicted protein	F2D7T0	F2D7T0_HORVD	unreviewed	Predicted protein		Hordeum vulgare var. distichum (Two-rowed barley)	230	9.74e-92	326.928	GO:0016310 phosphorylation	GO:0016023 cytoplasmic membrane-bounded vesicle	GO:0016301 kinase activity	-	-	GO only	-4.38333	1.33e-15	1.43e-14	131.5	30
CA-1_1_(paired)_trimmed_(paired)_without_duplicates_contig_25036	gi|326510151|dbj|BAJ87292.1| predicted protein	F2CWS1	F2CWS1_HORVD	unreviewed	Predicted protein		Hordeum vulgare var. distichum (Two-rowed barley)	141	1.9e-60	226.504	-	GO:0005739 mitochondrion	-	-	-	GO only	-6.125	0.000123	0.000433	24.5	4
CA-1_1_(paired)_trimmed_(paired)_without_duplicates_contig_23852	gi|22093808|dbj|BAC07095.1| putative far-red impaired response protein	Q8LHZ8	Q8LHZ8_ORYSJ	unreviewed	Putative far-red impaired response protein	P0005E02.103 OJ1457_D07.122	Oryza sativa subsp. japonica (Rice)	139	7.15e-07	61.6505	-	-	-	-	pfam03101 FAR1	Domain only	-3.6	0.0553	0.102	9	2.5
CA-1_1_(paired)_trimmed_(paired)_without_duplicates_contig_5473	gi|209974202|gb|ACJ04030.1| NPR1-like protein	B6VAC8	B6VAC8_MUSPR	unreviewed	NPR1-like protein	NPR1	Musa ABB Group	87	4.14e-35	149.632	-	-	-	-	-		-3.90909	0.00208	0.00571	21.5	5.5
CA-1_1_(paired)_trimmed_(paired)_without_duplicates_contig_13160	gi|293337265|ref|NP_001168324.1| uncharacterized protein LOC100382091	C0P488	C0P488_MAIZE	unreviewed	Uncharacterized protein		Zea mays (Maize)	144	3.88e-73	266.94	-	-	GO:0003676 nucleic acid binding | GO:0000166 nucleotide binding	-	pfam00076 RRM_1 | pfam14259 RRM_6 | pfam13893 RRM_5 | pfam08777 RRM_3	GO & Domain	12.1429	0	0	10.5	127.5
CA-1_1_(paired)_trimmed_(paired)_without_duplicates_contig_3071	gi|194704050|gb|ACF86109.1| unknown	B4FVG6	B4FVG6_MAIZE	unreviewed	Pectinacetylesterase (Uncharacterized protein)		Zea mays (Maize)	378	1.33e-192	661.523	GO:0007010 cytoskeleton organization	GO:0009505 plant-type cell wall | GO:0009506 plasmodesma | GO:0016020 membrane | GO:0005829 cytosol	GO:0004091 carboxylesterase activity | GO:0003779 actin binding	-	pfam03283 PAE	GO & Domain	15.7143	0	0	7	110
CA-1_1_(paired)_trimmed_(paired)_without_duplicates_contig_21403	gi|309747085|ref|NP_001185468.1| yellow stripe-like transporter 12	E3UJZ2	E3UJZ2_MAIZE	unreviewed	Uncharacterized protein (Yellow stripe-like transporter 12)	ysl12 ZEAMMB73_279911	Zea mays (Maize)	149	2.68e-83	298.933	GO:0006857 oligopeptide transport | GO:0055085 transmembrane transport	GO:0016023 cytoplasmic membrane-bounded vesicle | GO:0005886 plasma membrane	GO:0015198 oligopeptide transporter activity	-	-	GO only	-3.07407	0.00016	0.000549	41.5	13.5
CA-1_1_(paired)_trimmed_(paired)_without_duplicates_contig_30442	gi|226509192|ref|NP_001145213.1| uncharacterized protein LOC100278470	B4FY71	B4FY71_MAIZE	unreviewed	Uncharacterized protein		Zea mays (Maize)	304	1.38e-87	313.153	-	GO:0005739 mitochondrion	-	-	pfam05623 DUF789	GO & Domain	-3.36585	2.95e-07	1.51e-06	69	20.5
CA-1_1_(paired)_trimmed_(paired)_without_duplicates_contig_11842	gi|226506628|ref|NP_001152047.1| calcium lipid binding protein-like	B6TBV7	B6TBV7_MAIZE	unreviewed	Calcium lipid binding protein-like		Zea mays (Maize)	102	1.71e-23	114.084	"GO:0009615 response to virus | GO:0032456 endocytic recycling | GO:0009409 response to cold | GO:0001778 plasma membrane repair | GO:0046740 spread of virus in host, cell to cell | GO:0006612 protein targeting to membrane | GO:0006897 endocytosis"	GO:0009898 internal side of plasma membrane | GO:0009506 plasmodesma | GO:0005768 endosome | GO:0016023 cytoplasmic membrane-bounded vesicle | GO:0005773 vacuole	-	-	-	GO only	-4.33333	1.11e-16	1.27e-15	143	33
CA-1_1_(paired)_trimmed_(paired)_without_duplicates_contig_3700	gi|226496651|ref|NP_001148446.1| cp protein	B6T306	B6T306_MAIZE	unreviewed	Cp protein (Uncharacterized protein)		Zea mays (Maize)	151	6.1e-78	281.159	-	-	-	-	pfam04398 DUF538	Domain only	-4.64315	0	0	559.5	120.5
CA-1_1_(paired)_trimmed_(paired)_without_duplicates_contig_22586	gi|226529664|ref|NP_001149648.1| ribosomal protein L35 containing protein precursor	B6TGJ4	B6TGJ4_MAIZE	unreviewed	Ribosomal protein L35 containing protein (Uncharacterized protein)		Zea mays (Maize)	88	3.16e-44	175.848	-	GO:0005739 mitochondrion	-	-	pfam01632 Ribosomal_L35p	GO & Domain		0.000911	0.0027	11	0
CA-1_1_(paired)_trimmed_(paired)_without_duplicates_contig_15554	gi|194688614|gb|ACF78391.1| unknown	B4F8E8	B4F8E8_MAIZE	unreviewed	Uncharacterized protein		Zea mays (Maize)	154	1.75e-64	238.946	-	GO:0016020 membrane	-	-	pfam01694 Rhomboid | pfam05251 UPF0197	GO & Domain	-5.84211	1.16e-08	6.98e-08	55.5	9.5
CA-1_1_(paired)_trimmed_(paired)_without_duplicates_contig_5788	gi|226501918|ref|NP_001140700.1| uncharacterized protein LOC100272775	B4FQK5	B4FQK5_MAIZE	unreviewed	Eukaryotic peptide chain release factor subunit 1-1 (Uncharacterized protein)		Zea mays (Maize)	136	8.13e-80	287.38	GO:0006449 regulation of translational termination	GO:0005840 ribosome | GO:0018444 translation release factor complex	"GO:0016149 translation release factor activity, codon specific"	-	pfam03465 eRF1_3	GO & Domain	18.5556	0	0	4.5	83.5
CA-1_1_(paired)_trimmed_(paired)_without_duplicates_contig_10697	gi|226504332|ref|NP_001141464.1| uncharacterized protein LOC100273574 precursor	B4FWD4	B4FWD4_MAIZE	unreviewed	Uncharacterized protein	ZEAMMB73_881856	Zea mays (Maize)	332	5.4e-176	606.424	GO:0007047 cellular cell wall organization | GO:0005982 starch metabolic process | GO:0005985 sucrose metabolic process	GO:0016023 cytoplasmic membrane-bounded vesicle | GO:0005576 extracellular region | GO:0016020 membrane	"GO:0004650 polygalacturonase activity | GO:0047911 galacturan 1,4-alpha-galacturonidase activity"	-	pfam00295 Glyco_hydro_28 | pfam12708 Pectate_lyase_3 | pfam13229 Beta_helix | pfam05048 NosD	GO & Domain	-4.55738	0	0	556	122
CA-1_1_(paired)_trimmed_(paired)_without_duplicates_contig_13562	gi|219363563|ref|NP_001136678.1| uncharacterized protein LOC100216808	B4FJU3	B4FJU3_MAIZE	unreviewed	Uncharacterized protein		Zea mays (Maize)	105	6.29e-14	84.3124	GO:0006260 DNA replication	GO:0005634 nucleus	-	-	-	GO only	5.2439	1.47e-14	1.47e-13	20.5	107.5
CA-1_1_(paired)_trimmed_(paired)_without_duplicates_contig_5870	gi|226502450|ref|NP_001147060.1| LOC100280669	B6SKC6	B6SKC6_MAIZE	unreviewed	Protein binding protein (Uncharacterized protein)		Zea mays (Maize)	137	8e-57	218.506	-	-	GO:0008270 zinc ion binding	-	pfam13639 zf-RING_2 | pfam12678 zf-rbx1 | pfam00097 zf-C3HC4 | pfam13923 zf-C3HC4_2 | pfam12861 zf-Apc11 | pfam12906 RINGv | pfam00628 PHD | pfam13920 zf-C3HC4_3	GO & Domain	4.54167	1.87e-07	9.83e-07	12	54.5
CA-1_1_(paired)_trimmed_(paired)_without_duplicates_contig_3875	gi|226497468|ref|NP_001152705.1| LOC100286346	B6SSE1	B6SSE1_MAIZE	unreviewed	Transcription initiation factor IIA subunit 2	ZEAMMB73_776594	Zea mays (Maize)	60	9.57e-24	118.083	"GO:0006367 transcription initiation from RNA polymerase II promoter | GO:0006355 regulation of transcription, DNA-dependent"	GO:0005672 transcription factor TFIIA complex	-	-	pfam02268 TFIIA_gamma_N	GO & Domain	3.96875	9.97e-08	5.42e-07	16	63.5
CA-1_1_(paired)_trimmed_(paired)_without_duplicates_contig_29744	gi|226500730|ref|NP_001147017.1| LOC100280627	B4G030	B4G030_MAIZE	unreviewed	Tim44-like domain containing protein (Uncharacterized protein)		Zea mays (Maize)	273	1.09e-109	386.47	GO:0006886 intracellular protein transport	GO:0005744 mitochondrial inner membrane presequence translocase complex | GO:0009941 chloroplast envelope	GO:0015450 P-P-bond-hydrolysis-driven protein transmembrane transporter activity	-	pfam04280 Tim44	GO & Domain	-12.6774	0	0	196.5	15.5
CA-1_1_(paired)_trimmed_(paired)_without_duplicates_contig_5017	gi|226532068|ref|NP_001144244.1| uncharacterized protein LOC100277112	B6SIF3	B6SIF3_MAIZE	unreviewed	Putative uncharacterized protein		Zea mays (Maize)	56	5.05e-27	125.193	-	-	-	-	pfam13499 EF_hand_5	Domain only	-3.94737	4.42e-05	0.000167	37.5	9.5
CA-1_1_(paired)_trimmed_(paired)_without_duplicates_contig_21547	gi|295822131|gb|ADG36719.1| squalene synthase 2	D6QX55	D6QX55_GLYUR	unreviewed	Squalene synthase 2 (EC 2.5.1.21)		Glycyrrhiza uralensis (Chinese licorice) (Glycyrrhiza shiheziensis)	403	2.59e-216	740.173	-	-	-	2.5.1.21	pfam00494 SQS_PSY	Enzym & Domain	-3.96977	0	0	788	198.5
CA-1_1_(paired)_trimmed_(paired)_without_duplicates_contig_29542	gi|212274303|ref|NP_001130206.1| uncharacterized protein LOC100191300	B4F8B3	B4F8B3_MAIZE	unreviewed	Glutaredoxin family protein (Uncharacterized protein)		Zea mays (Maize)	77	5.25e-31	140.3	GO:0009636 response to toxin | GO:0045454 cell redox homeostasis | GO:0006118 electron transport | GO:0006805 xenobiotic metabolic process	GO:0016020 membrane | GO:0005739 mitochondrion	GO:0009055 electron carrier activity | GO:0015035 protein disulfide oxidoreductase activity | GO:0004301 epoxide hydrolase activity	-	pfam13417 GST_N_3 | pfam00462 Glutaredoxin | pfam13409 GST_N_2	GO & Domain	7.6	0.000373	0.0012	2.5	19
CA-1_1_(paired)_trimmed_(paired)_without_duplicates_contig_31397	gi|308081478|ref|NP_001183886.1| uncharacterized protein LOC100502479	C0PHV7	C0PHV7_MAIZE	unreviewed	Uncharacterized protein		Zea mays (Maize)	70	2.94e-25	119.86	GO:0005975 carbohydrate metabolic process	GO:0016020 membrane	"GO:0004571 mannosyl-oligosaccharide 1,2-alpha-mannosidase activity | GO:0005509 calcium ion binding"	-	-	GO only	-3.5	0.0956	0.162	7	2
CA-1_1_(paired)_trimmed_(paired)_without_duplicates_contig_15435	gi|239052136|ref|NP_001136444.2| uncharacterized protein LOC100216550 precursor	B6U0S3	B6U0S3_MAIZE	unreviewed	Uncharacterized protein		Zea mays (Maize)	250	7.86e-112	393.58	-	GO:0016023 cytoplasmic membrane-bounded vesicle	-	-	-	GO only	-3.14552	0	0	929.5	295.5
CA-1_1_(paired)_trimmed_(paired)_without_duplicates_contig_15419	gi|212276061|ref|NP_001130335.1| uncharacterized protein LOC100191430 precursor	B4F8S9	B4F8S9_MAIZE	unreviewed	Uncharacterized protein		Zea mays (Maize)	392	8.04e-211	721.955	GO:0007155 cell adhesion	GO:0016023 cytoplasmic membrane-bounded vesicle	-	-	pfam02469 Fasciclin	GO & Domain	-3.79221	2.44e-15	2.59e-14	146	38.5
CA-1_1_(paired)_trimmed_(paired)_without_duplicates_contig_1822	gi|195615300|gb|ACG29480.1| hypothetical protein	B6SX97	B6SX97_MAIZE	unreviewed	Putative uncharacterized protein		Zea mays (Maize)	54	7.22e-25	119.86	-	-	-	-	-		6.40909	4.37e-11	3.35e-10	11	70.5
CA-1_1_(paired)_trimmed_(paired)_without_duplicates_contig_24376	gi|226531328|ref|NP_001149177.1| ADP-ribosylation factor	B6TBI1	B6TBI1_MAIZE	unreviewed	ADP-ribosylation factor (Uncharacterized protein)		Zea mays (Maize)	185	1.65e-114	402.467	GO:0007264 small GTPase mediated signal transduction | GO:0009960 endosperm development | GO:0000226 microtubule cytoskeleton organization | GO:0007021 tubulin complex assembly | GO:0009630 gravitropism | GO:0009558 embryo sac cellularization | GO:0009793	GO:0005622 intracellular	GO:0003924 GTPase activity | GO:0005525 GTP binding	-	pfam00025 Arf | pfam00071 Ras	GO & Domain	-6.87826	0	0	395.5	57.5
CA-1_1_(paired)_trimmed_(paired)_without_duplicates_contig_29289	gi|223943401|gb|ACN25784.1| unknown	C0HFI1	C0HFI1_MAIZE	unreviewed	24-methylenesterol C-methyltransferase 2 (Uncharacterized protein)	ZEAMMB73_549319	Zea mays (Maize)	111	9.85e-62	227.393	-	-	-	-	-		-7.08333	1.24e-13	1.16e-12	85	12
CA-1_1_(paired)_trimmed_(paired)_without_duplicates_contig_15302	gi|162461408|ref|NP_001105074.1| histone acetyl transferase MYST family 101	Q8W513	Q8W513_MAIZE	unreviewed	Histone aceytl-transferase HAC108 (Uncharacterized protein)	hac108	Zea mays (Maize)	203	1.3e-136	475.785	"GO:0006355 regulation of transcription, DNA-dependent | GO:0051301 cell division | GO:0010224 response to UV-B | GO:0048768 root hair cell tip growth | GO:0010492 maintenance of shoot apical meristem identity | GO:0016573 histone acetylation | GO:0006281	GO:0005739 mitochondrion | GO:0000123 histone acetyltransferase complex | GO:0005667 transcription factor complex	GO:0008270 zinc ion binding | GO:0004402 histone acetyltransferase activity | GO:0003676 nucleic acid binding | GO:0003700 sequence-specific DNA binding transcription factor activity	2.3.1.48	pfam01853 MOZ_SAS	GO & Enzyme & Domain	-9.47826	0	0	218	23
CA-1_1_(paired)_trimmed_(paired)_without_duplicates_contig_11111	gi|226502502|ref|NP_001150289.1| regulator of ribonuclease activity A	B6TN41	B6TN41_MAIZE	unreviewed	Regulator of ribonuclease activity A (Uncharacterized protein)		Zea mays (Maize)	168	8.75e-102	360.254	GO:0051252 regulation of RNA metabolic process	-	GO:0008428 ribonuclease inhibitor activity	-	pfam03737 Methyltransf_6	GO & Domain	-3.7	0	0	277.5	75
CA-1_1_(paired)_trimmed_(paired)_without_duplicates_contig_25582	gi|226503699|ref|NP_001140690.1| uncharacterized protein LOC100272765	B4FQJ0	B4FQJ0_MAIZE	unreviewed	Serine/threonine-protein phosphatase (EC 3.1.3.16)	ZEAMMB73_180135	Zea mays (Maize)	52	5.18e-25	120.749	-	-	-	-	-		5	0.0455	0.0855	1.5	7.5
CA-1_1_(paired)_trimmed_(paired)_without_duplicates_contig_15553	gi|194691626|gb|ACF79897.1| unknown	B4FCQ4	B4FCQ4_MAIZE	unreviewed	Cytochrome c oxidase subunit (Uncharacterized protein)		Zea mays (Maize)	166	6.37e-58	222.061	"GO:0009651 response to salt stress | GO:0009060 aerobic respiration | GO:0006123 mitochondrial electron transport, cytochrome c to oxygen | GO:0015992 proton transport"	GO:0005751 mitochondrial respiratory chain complex IV | GO:0009535 chloroplast thylakoid membrane	GO:0005507 copper ion binding | GO:0004129 cytochrome-c oxidase activity	-	pfam02297 COX6B	GO & Domain	181	0	0	0.5	90.5
CA-1_1_(paired)_trimmed_(paired)_without_duplicates_contig_12897	gi|226505424|ref|NP_001149132.1| LOC100282754	B4FL85	B4FL85_MAIZE	unreviewed	GMP synthase (Uncharacterized protein)		Zea mays (Maize)	244	1.4e-100	356.255	GO:0006284 base-excision repair	-	GO:0008725 DNA-3-methyladenine glycosylase activity	-	pfam03352 Adenine_glyco	GO & Domain	-6.25758	0	0	206.5	33
CA-1_1_(paired)_trimmed_(paired)_without_duplicates_contig_35800	gi|212274591|ref|NP_001130971.1| uncharacterized protein LOC100192076	B4FB87	B4FB87_MAIZE	unreviewed	GTP binding protein (Uncharacterized protein)	ZEAMMB73_600712	Zea mays (Maize)	127	1.52e-64	236.724	-	GO:0022626 cytosolic ribosome | GO:0009536 plastid	GO:0005488 binding	-	pfam13041 PPR_2 | pfam12854 PPR_1 | pfam01535 PPR | pfam13812 PPR_3	GO & Domain	-6.4	0.0017	0.00475	16	2.5
CA-1_1_(paired)_trimmed_(paired)_without_duplicates_contig_24782	gi|194707640|gb|ACF87904.1| unknown	B4G0L1	B4G0L1_MAIZE	unreviewed	Uncharacterized protein		Zea mays (Maize)	147	4.78e-72	261.608	-	GO:0016023 cytoplasmic membrane-bounded vesicle	-	-	pfam14365 DUF4409	GO & Domain	-12	1.26e-07	6.76e-07	36	3
CA-1_1_(paired)_trimmed_(paired)_without_duplicates_contig_8474	gi|226529557|ref|NP_001149653.1| LOC100283279	B6TGL5	B6TGL5_MAIZE	unreviewed	Reticulon-like protein		Zea mays (Maize)	93	8.41e-31	136.301	-	GO:0009506 plasmodesma | GO:0005783 endoplasmic reticulum | GO:0005886 plasma membrane	-	-	-	GO only	-8.6	0.000105	0.000374	21.5	2.5
CA-1_1_(paired)_trimmed_(paired)_without_duplicates_contig_20478	gi|293334733|ref|NP_001169191.1| uncharacterized protein LOC100383044	C0PCK8	C0PCK8_MAIZE	unreviewed	Uncharacterized protein	ZEAMMB73_311893	Zea mays (Maize)	399	6.24e-177	609.534	-	GO:0016020 membrane | GO:0016023 cytoplasmic membrane-bounded vesicle	GO:0016740 transferase activity	-	pfam03016 Exostosin	GO & Domain	-3.76984	0	0	237.5	63
CA-1_1_(paired)_trimmed_(paired)_without_duplicates_contig_29714	gi|212722690|ref|NP_001131324.1| uncharacterized protein LOC100192638	B4FC34	B4FC34_MAIZE	unreviewed	Uncharacterized protein	ZEAMMB73_186882	Zea mays (Maize)	253	2.03e-109	385.582	GO:0006810 transport	GO:0016021 integral to membrane	GO:0005215 transporter activity	-	pfam00230 MIP | pfam11139 DUF2910	GO & Domain	-5.23529	2.68e-12	2.28e-11	89	17
CA-1_1_(paired)_trimmed_(paired)_without_duplicates_contig_10476	gi|194698610|gb|ACF83389.1| unknown	B4FMP6	B4FMP6_MAIZE	unreviewed	Putative oxidoreductase, aldo/keto reductase family protein (Uncharacterized protein)	ZEAMMB73_407607	Zea mays (Maize)	26	5.59e-07	61.2062	-	-	-	-	-			0.48	0.58	0	0.5
CA-1_1_(paired)_trimmed_(paired)_without_duplicates_contig_22576	gi|219886911|gb|ACL53830.1| unknown	B8A0Y1	B8A0Y1_MAIZE	unreviewed	TD and POZ domain-containing protein 2 (Uncharacterized protein)	ZEAMMB73_869900	Zea mays (Maize)	209	1.38e-58	223.838	GO:0009908 flower development	-	GO:0005515 protein binding	-	pfam00651 BTB	GO & Domain	-3.21053	1.13e-13	1.06e-12	152.5	47.5
CA-1_1_(paired)_trimmed_(paired)_without_duplicates_contig_34560	gi|226491948|ref|NP_001140539.1| uncharacterized protein LOC100272604	B4FPK0	B4FPK0_MAIZE	unreviewed	Putative DUF231 domain containing family protein isoform 1 (Putative DUF231 domain containing family protein isoform 2) (Uncharacterized protein)	ZEAMMB73_656157	Zea mays (Maize)	143	5.06e-55	211.396	-	-	-	-	-		-6.57143	0.000152	0.000525	23	3.5
CA-1_1_(paired)_trimmed_(paired)_without_duplicates_contig_34250	gi|226510363|ref|NP_001140816.1| uncharacterized protein LOC100272891	B4FRF5	B4FRF5_MAIZE	unreviewed	Uncharacterized protein	ZEAMMB73_371069	Zea mays (Maize)	138	1.6e-40	167.85	-	-	-	-	pfam00035 dsrm	Domain only	-7.57143	2.68e-05	0.000105	26.5	3.5
CA-1_1_(paired)_trimmed_(paired)_without_duplicates_contig_33047	gi|226532421|ref|NP_001147318.1| LOC100280926	B6SPI3	B6SPI3_MAIZE	unreviewed	Pantothenate kinase family protein	ZEAMMB73_434998	Zea mays (Maize)	85	8.12e-21	105.197	-	-	-	-	-		-3.5	0.239	0.336	3.5	1
CA-1_1_(paired)_trimmed_(paired)_without_duplicates_contig_6207	gi|226503603|ref|NP_001148558.1| para-hydroxybenzoate--polyprenyltransferase	B6T4K7	B6T4K7_MAIZE	unreviewed	Para-hydroxybenzoate--polyprenyltransferase	ZEAMMB73_290524	Zea mays (Maize)	159	1.84e-89	319.374	GO:0009790 embryo development | GO:0006744 ubiquinone biosynthetic process	GO:0005789 endoplasmic reticulum membrane | GO:0016021 integral to membrane | GO:0005739 mitochondrion	GO:0047293 4-hydroxybenzoate nonaprenyltransferase activity	-	pfam01040 UbiA	GO & Domain	-3.58696	6.92e-09	4.26e-08	82.5	23
CA-1_1_(paired)_trimmed_(paired)_without_duplicates_contig_2758	gi|168061630|ref|XP_001782790.1| predicted protein	A9TW09	A9TW09_PHYPA	unreviewed	Predicted protein	PHYPADRAFT_225996 PHYPADRAFT_226002	Physcomitrella patens subsp. patens (Moss)	112	5.4e-75	271.384	GO:0051258 protein polymerization | GO:0006184 GTP catabolic process | GO:0007018 microtubule-based movement	GO:0005874 microtubule | GO:0005737 cytoplasm	GO:0003924 GTPase activity | GO:0005198 structural molecule activity | GO:0005525 GTP binding	-	pfam03953 Tubulin_C	GO & Domain	-5	0.00225	0.00613	17.5	3.5
CA-1_1_(paired)_trimmed_(paired)_without_duplicates_contig_9370	gi|212275572|ref|NP_001130181.1| uncharacterized protein LOC100191275	B4F883	B4F883_MAIZE	unreviewed	Uncharacterized protein		Zea mays (Maize)	246	1.31e-121	426.018	GO:0048440 carpel development | GO:0016487 farnesol metabolic process | GO:0009737 response to abscisic acid stimulus | GO:0016310 phosphorylation | GO:0008654 phospholipid biosynthetic process | GO:0046486 glycerolipid metabolic process	GO:0005739 mitochondrion | GO:0016020 membrane	"GO:0052670 geraniol kinase activity | GO:0052669 CTP:2-trans,-6-trans-farnesol kinase activity | GO:0016301 kinase activity | GO:0004605 phosphatidate cytidylyltransferase activity | GO:0052671 geranylgeraniol kinase activity"	-	pfam01148 CTP_transf_1	GO & Domain	3.92935	0	0	92	361.5
CA-1_1_(paired)_trimmed_(paired)_without_duplicates_contig_35649	gi|226503175|ref|NP_001147670.1| LOC100281279	B6STZ4	B6STZ4_MAIZE	unreviewed	Calmodulin binding protein	ZEAMMB73_392897	Zea mays (Maize)	221	2.63e-69	255.831	-	-	-	-	-		-4.38095	2.33e-06	1.06e-05	46	10.5
CA-1_1_(paired)_trimmed_(paired)_without_duplicates_contig_20895	gi|226503121|ref|NP_001152328.1| 60S ribosomal protein L38	B4FHI7	B4FHI7_MAIZE	unreviewed	60S ribosomal protein L38 (Uncharacterized protein)		Zea mays (Maize)	68	2.13e-35	152.742	GO:0006412 translation | GO:0042254 ribosome biogenesis	GO:0005840 ribosome	GO:0003735 structural constituent of ribosome	-	pfam01781 Ribosomal_L38e	GO & Domain	-3.01587	1.44e-15	1.55e-14	190	63
CA-1_1_(paired)_trimmed_(paired)_without_duplicates_contig_17114	gi|226498770|ref|NP_001146384.1| uncharacterized protein LOC100279962	B8A0Y9	B8A0Y9_MAIZE	unreviewed	Uncharacterized protein		Zea mays (Maize)	56	1.03e-09	71.4262	-	-	-	-	-		28	0.000392	0.00125	0.5	14
CA-1_1_(paired)_trimmed_(paired)_without_duplicates_contig_29676	gi|226508514|ref|NP_001149792.1| DCN1-like protein 4	B6TI85	B6TI85_MAIZE	unreviewed	Defective in cullin neddylation protein		Zea mays (Maize)	48	2.3e-22	110.085	-	-	GO:0005509 calcium ion binding	-	-	GO only	-6.57143	0.000152	0.000525	23	3.5
CA-1_1_(paired)_trimmed_(paired)_without_duplicates_contig_778	gi|194703546|gb|ACF85857.1| unknown	B4FUR4	B4FUR4_MAIZE	unreviewed	Esterase (Uncharacterized protein)	ZEAMMB73_041304	Zea mays (Maize)	266	1.69e-97	346.035	-	GO:0016023 cytoplasmic membrane-bounded vesicle	-	-	pfam00657 Lipase_GDSL	GO & Domain	-5.09777	0	0	912.5	179
CA-1_1_(paired)_trimmed_(paired)_without_duplicates_contig_16268	gi|226507705|ref|NP_001148940.1| G10-like protein	B6T8X1	B6T8X1_MAIZE	unreviewed	G10-like protein (Putative G10 domain family protein isoform 1) (Putative G10 domain family protein isoform 2) (Uncharacterized protein)	ZEAMMB73_611109 ZEAMMB73_879533	Zea mays (Maize)	145	1.03e-100	356.699	-	GO:0005634 nucleus | GO:0005829 cytosol	-	-	pfam01125 G10	GO & Domain	-3.42614	0	0	301.5	88
CA-1_1_(paired)_trimmed_(paired)_without_duplicates_contig_13264	gi|356565624|ref|XP_003551039.1| PREDICTED: uncharacterized protein LOC100777538	K7MM68	K7MM68_SOYBN	unreviewed	Uncharacterized protein		Glycine max (Soybean) (Glycine hispida)	112	4.59e-44	177.626	-	-	-	-	pfam10607 CLTH	Domain only	-6	0.0588	0.107	6	1
CA-1_1_(paired)_trimmed_(paired)_without_duplicates_contig_12482	gi|224121470|ref|XP_002318590.1| predicted protein	A9PCH8	A9PCH8_POPTR	unreviewed	Predicted protein	POPTRDRAFT_569934	Populus trichocarpa (Western balsam poplar) (Populus balsamifera subsp. trichocarpa)	294	9.22e-126	439.792	GO:0016311 dephosphorylation | GO:0006564 L-serine biosynthetic process | GO:0006544 glycine metabolic process | GO:0006566 threonine metabolic process	GO:0009507 chloroplast	GO:0000287 magnesium ion binding | GO:0004647 phosphoserine phosphatase activity	3.1.3.3	pfam12710 HAD | pfam00702 Hydrolase | pfam13419 HAD_2	GO & Enzyme & Domain	-4.23451	0	0	478.5	113
CA-1_1_(paired)_trimmed_(paired)_without_duplicates_contig_32414	gi|356531625|ref|XP_003534377.1| PREDICTED: zinc finger CCCH domain-containing protein 53-like	K7LFG7	K7LFG7_SOYBN	unreviewed	Uncharacterized protein		Glycine max (Soybean) (Glycine hispida)	92	6.99e-07	61.2062	-	-	-	-	-		-3.5	0.0956	0.162	7	2
CA-1_1_(paired)_trimmed_(paired)_without_duplicates_contig_18580	gi|224110276|ref|XP_002315469.1| predicted protein	A0MNI9	A0MNI9_POPTR	unreviewed	CBL-interacting protein kinase 1 (Predicted protein)	CIPK1 POPTRDRAFT_821684	Populus trichocarpa (Western balsam poplar) (Populus balsamifera subsp. trichocarpa)	422	5.04e-197	676.187	GO:0006468 protein phosphorylation | GO:0009737 response to abscisic acid stimulus | GO:0007165 signal transduction | GO:0009651 response to salt stress | GO:0009069 serine family amino acid metabolic process	GO:0005886 plasma membrane | GO:0009536 plastid	GO:0004683 calmodulin-dependent protein kinase activity | GO:0005515 protein binding | GO:0004713 protein tyrosine kinase activity | GO:0005524 ATP binding	2.7.11.1	pfam00069 Pkinase | pfam07714 Pkinase_Tyr | pfam03822 NAF	GO & Enzyme & Domain	-4.55482	0	0	685.5	150.5
CA-1_1_(paired)_trimmed_(paired)_without_duplicates_contig_29539	gi|359806525|ref|NP_001241003.1| mitogen-activated protein kinase kinase kinase 2-like	G3ECQ9	G3ECQ9_SOYBN	unreviewed	Rsmv23 protein (Uncharacterized protein)		Glycine max (Soybean) (Glycine hispida)	116	7.88e-40	165.184	GO:0009414 response to water deprivation | GO:0009409 response to cold | GO:0006468 protein phosphorylation | GO:0048235 pollen sperm cell differentiation | GO:0009651 response to salt stress | GO:0000302 response to reactive oxygen species | GO:0009069 s	-	GO:0005515 protein binding | GO:0005524 ATP binding | GO:0004674 protein serine/threonine kinase activity	2.7.11.1	-	GO & Enzyme	-11.5	0.00298	0.00784	11.5	1
CA-1_1_(paired)_trimmed_(paired)_without_duplicates_contig_33977	gi|356522186|ref|XP_003529728.1| PREDICTED: zinc finger protein NUTCRACKER-like	I1KGB5	I1KGB5_SOYBN	unreviewed	Uncharacterized protein		Glycine max (Soybean) (Glycine hispida)	121	1.65e-18	98.9759	-	-	-	-	-		-6.25	1.79e-06	8.27e-06	37.5	6
CA-1_1_(paired)_trimmed_(paired)_without_duplicates_contig_35622	gi|356515641|ref|XP_003526507.1| PREDICTED: 6-phosphofructokinase 3-like	K7KU09	K7KU09_SOYBN	unreviewed	Uncharacterized protein		Glycine max (Soybean) (Glycine hispida)	122	1.07e-68	250.499	GO:0016310 phosphorylation | GO:0006096 glycolysis | GO:0006000 fructose metabolic process | GO:0006012 galactose metabolic process | GO:0006013 mannose metabolic process | GO:0006094 gluconeogenesis | GO:0006098 pentose-phosphate shunt	GO:0005945 6-phosphofructokinase complex	GO:0003872 6-phosphofructokinase activity | GO:0047334 diphosphate-fructose-6-phosphate 1-phosphotransferase activity | GO:0005524 ATP binding	-	-	GO only	-6	0.00753	0.018	12	2
CA-1_1_(paired)_trimmed_(paired)_without_duplicates_contig_36240	gi|356550466|ref|XP_003543608.1| PREDICTED: charged multivesicular body protein 1-like isoform 1	I1M5E2	I1M5E2_SOYBN	unreviewed	Uncharacterized protein		Glycine max (Soybean) (Glycine hispida)	37	0.00166	50.5418	-	-	-	-	-		-4.5	0.136	0.213	4.5	1
CA-1_1_(paired)_trimmed_(paired)_without_duplicates_contig_10223	gi|224099865|ref|XP_002311650.1| predicted protein	A9PG39	A9PG39_POPTR	unreviewed	Predicted protein	POPTRDRAFT_720965	Populus trichocarpa (Western balsam poplar) (Populus balsamifera subsp. trichocarpa)	174	1.7e-32	144.744	-	-	-	-	-		-8.56604	0	0	454	53
CA-1_1_(paired)_trimmed_(paired)_without_duplicates_contig_18347	gi|356503687|ref|XP_003520637.1| PREDICTED: WRKY transcription factor 44	K7KFQ7	K7KFQ7_SOYBN	unreviewed	Uncharacterized protein		Glycine max (Soybean) (Glycine hispida)	307	2.89e-45	184.735	-	GO:0009536 plastid	GO:0003677 DNA binding	-	pfam03106 WRKY	GO & Domain	70.5	2.22e-16	2.51e-15	1	70.5
CA-1_1_(paired)_trimmed_(paired)_without_duplicates_contig_24311	gi|116778854|gb|ABK21027.1| unknown	A9NK66	A9NK66_PICSI	unreviewed	Putative uncharacterized protein		Picea sitchensis (Sitka spruce) (Pinus sitchensis)	48	3.29e-20	103.419	-	-	-	-	pfam08186 Wound_ind	Domain only	5.36364	9.63e-09	5.85e-08	11	59
CA-1_1_(paired)_trimmed_(paired)_without_duplicates_contig_14323	gi|116778519|gb|ABK20892.1| unknown	A9NJT1	A9NJT1_PICSI	unreviewed	Putative uncharacterized protein		Picea sitchensis (Sitka spruce) (Pinus sitchensis)	49	1.89e-14	86.0898	-	-	-	-	-		-3.66142	0	0	232.5	63.5
CA-1_1_(paired)_trimmed_(paired)_without_duplicates_contig_32754	gi|356552500|ref|XP_003544605.1| PREDICTED: uncharacterized protein LOC100814735	K7M695	K7M695_SOYBN	unreviewed	Uncharacterized protein		Glycine max (Soybean) (Glycine hispida)	143	1.93e-53	208.286	-	-	-	-	-		-6.88889	3.18e-10	2.24e-09	62	9
CA-1_1_(paired)_trimmed_(paired)_without_duplicates_contig_20072	gi|351721974|ref|NP_001236460.1| uncharacterized protein LOC100305515	C6SVF2	C6SVF2_SOYBN	unreviewed	Uncharacterized protein		Glycine max (Soybean) (Glycine hispida)	103	2.42e-54	207.842	GO:0042254 ribosome biogenesis	GO:0005730 nucleolus | GO:0030529 ribonucleoprotein complex	GO:0003723 RNA binding	-	pfam01248 Ribosomal_L7Ae	GO & Domain	7.64706	4.39e-11	3.36e-10	8.5	65
CA-1_1_(paired)_trimmed_(paired)_without_duplicates_contig_25465	gi|356525758|ref|XP_003531490.1| PREDICTED: ubiquitin-NEDD8-like protein RUB2-like	C6SXX2	C6SXX2_SOYBN	unreviewed	Uncharacterized protein		Glycine max (Soybean) (Glycine hispida)	79	1.4e-42	174.96	GO:0006511 ubiquitin-dependent protein catabolic process | GO:0006464 protein modification process	GO:0005829 cytosol	-	-	pfam00240 ubiquitin | pfam11976 Rad60-SLD	GO & Domain	6	0.0206	0.0435	1.5	9
CA-1_1_(paired)_trimmed_(paired)_without_duplicates_contig_33272	gi|356498651|ref|XP_003518163.1| PREDICTED: uncharacterized protein LOC100785208	I1JD22	I1JD22_SOYBN	unreviewed	Uncharacterized protein		Glycine max (Soybean) (Glycine hispida)	65	3.7e-19	101.198	-	-	-	-	-		-4.68421	1.63e-11	1.3e-10	89	19
CA-1_1_(paired)_trimmed_(paired)_without_duplicates_contig_23078	gi|86279632|gb|ABC94471.1| type 1 diacylglycerol acyltransferase	Q0QJI1	Q0QJI1_VERFO	unreviewed	O-acyltransferase	DGAT1	Vernicia fordii (Tung) (Aleurites fordii)	106	2.03e-62	233.17	GO:0042967 acyl-carrier-protein biosynthetic process | GO:0046486 glycerolipid metabolic process	GO:0016021 integral to membrane	GO:0004144 diacylglycerol O-acyltransferase activity	-	-	GO only	-3.41667	0.00485	0.0122	20.5	6
CA-1_1_(paired)_trimmed_(paired)_without_duplicates_contig_13801	gi|316986184|gb|ADU76348.1| jasmonate-zim-domain protein 1	H2BDK2	H2BDK2_PRUPE	unreviewed	Jasmonate-zim-domain protein 1 (Uncharacterized protein)	JAZ1 PRUPE_ppa009778mg	Prunus persica (Peach) (Amygdalus persica)	54	6.93e-10	71.4262	-	-	-	-	pfam09425 CCT_2	Domain only	3.28235	6.47e-13	5.76e-12	42.5	139.5
CA-1_1_(paired)_trimmed_(paired)_without_duplicates_contig_24404	"gi|357116394|ref|XP_003559966.1| PREDICTED: serine hydroxymethyltransferase, mitochondrial-like "	I1GNI8	I1GNI8_BRADI	unreviewed	Serine hydroxymethyltransferase (EC 2.1.2.1)	BRADI1G09300	Brachypodium distachyon (Purple false brome) (Trachynia distachya)	127	5.68e-71	259.831	GO:0006563 L-serine metabolic process | GO:0032259 methylation | GO:0006544 glycine metabolic process	GO:0005739 mitochondrion	GO:0030170 pyridoxal phosphate binding | GO:0008168 methyltransferase activity | GO:0004372 glycine hydroxymethyltransferase activity	-	-	GO only	-4.26	1.18e-12	1.03e-11	106.5	25
CA-1_1_(paired)_trimmed_(paired)_without_duplicates_contig_29419	gi|81176537|ref|YP_398421.1| nad6	Q332N6	Q332N6_WHEAT	unreviewed	NADH-ubiquinone oxidoreductase chain 6 (EC 1.6.5.3)	nad6	Triticum aestivum (Wheat)	145	4.48e-78	281.604	"GO:0006120 mitochondrial electron transport, NADH to ubiquinone | GO:0006744 ubiquinone biosynthetic process | GO:0006814 sodium ion transport | GO:0015992 proton transport"	GO:0016023 cytoplasmic membrane-bounded vesicle | GO:0005747 mitochondrial respiratory chain complex I | GO:0016021 integral to membrane	GO:0008137 NADH dehydrogenase (ubiquinone) activity	1.6.5.3	pfam00499 Oxidored_q3	GO & Enzyme & Domain	-3.1	0.0204	0.0432	15.5	5
CA-1_1_(paired)_trimmed_(paired)_without_duplicates_contig_6671	gi|357122651|ref|XP_003563028.1| PREDICTED: calcium-dependent protein kinase isoform 2-like	I1GU02	I1GU02_BRADI	unreviewed	Uncharacterized protein	BRADI1G26310	Brachypodium distachyon (Purple false brome) (Trachynia distachya)	293	5.21e-165	569.987	GO:0006468 protein phosphorylation | GO:0007165 signal transduction | GO:0009069 serine family amino acid metabolic process	GO:0005886 plasma membrane	GO:0004683 calmodulin-dependent protein kinase activity | GO:0005509 calcium ion binding | GO:0005524 ATP binding	2.7.11.1 | 2.7.11.24	pfam00069 Pkinase | pfam13499 EF_hand_5 | pfam13833 EF_hand_6 | pfam00036 efhand | pfam13405 EF_hand_4 | pfam13202 EF_hand_3 | pfam00499 Oxidored_q3 | pfam12763 efhand_3	GO & Enzyme & Domain	-4.70241	0	0	877	186.5
CA-1_1_(paired)_trimmed_(paired)_without_duplicates_contig_901	"gi|357158137|ref|XP_003578028.1| PREDICTED: chloroplastic group IIA intron splicing facilitator CRS1, chloroplastic-like "	I1IPM0	I1IPM0_BRADI	unreviewed	Uncharacterized protein	BRADI4G28800	Brachypodium distachyon (Purple false brome) (Trachynia distachya)	169	9.85e-53	207.842	-	GO:0009536 plastid	GO:0003723 RNA binding	-	pfam01985 CRS1_YhbY	GO & Domain	6.52857	0	0	35	228.5
CA-1_1_(paired)_trimmed_(paired)_without_duplicates_contig_21068	gi|357140812|ref|XP_003571957.1| PREDICTED: uncharacterized protein LOC100832781	I1I5B0	I1I5B0_BRADI	unreviewed	Uncharacterized protein	BRADI3G30547	Brachypodium distachyon (Purple false brome) (Trachynia distachya)	526	8.68e-276	937.465	GO:0007018 microtubule-based movement	GO:0005874 microtubule	GO:0005524 ATP binding | GO:0008270 zinc ion binding | GO:0003777 microtubule motor activity	-	pfam00225 Kinesin	GO & Domain	-3.78261	0	0	174	46
CA-1_1_(paired)_trimmed_(paired)_without_duplicates_contig_19952	gi|374433970|gb|AEZ52377.1| somatic embryogenesis receptor-like kinase 2	H6UP78	H6UP78_ANACO	unreviewed	Somatic embryogenesis receptor-like kinase (Somatic embryogenesis receptor-like kinase 2)	SERK2	Ananas comosus (Pineapple) (Ananas ananas)	133	1.67e-84	302.933	GO:0006468 protein phosphorylation | GO:0007165 signal transduction | GO:0009069 serine family amino acid metabolic process	GO:0005739 mitochondrion	GO:0004872 receptor activity | GO:0005524 ATP binding | GO:0004674 protein serine/threonine kinase activity	-	-	GO only	-12.6667	0.000111	0.000393	19	1.5
CA-1_1_(paired)_trimmed_(paired)_without_duplicates_contig_8358	gi|357133568|ref|XP_003568396.1| PREDICTED: patellin-5-like	I1HJ52	I1HJ52_BRADI	unreviewed	Uncharacterized protein	BRADI2G24430	Brachypodium distachyon (Purple false brome) (Trachynia distachya)	141	9.88e-63	236.28	GO:0006810 transport | GO:0009860 pollen tube growth	GO:0005773 vacuole | GO:0009506 plasmodesma | GO:0005886 plasma membrane | GO:0016021 integral to membrane | GO:0009507 chloroplast | GO:0005829 cytosol | GO:0048046 apoplast	GO:0002020 protease binding | GO:0005215 transporter activity	-	-	GO only	6.34043	0	0	23.5	149
CA-1_1_(paired)_trimmed_(paired)_without_duplicates_contig_431	gi|357137409|ref|XP_003570293.1| PREDICTED: cycloartenol-C-24-methyltransferase 1-like	I1IDF0	I1IDF0_BRADI	unreviewed	Uncharacterized protein	BRADI3G53987	Brachypodium distachyon (Purple false brome) (Trachynia distachya)	144	3.8e-79	285.159	GO:0009793 embryo development ending in seed dormancy | GO:0032259 methylation | GO:0016126 sterol biosynthetic process	GO:0005773 vacuole | GO:0009506 plasmodesma | GO:0005829 cytosol	GO:0003838 sterol 24-C-methyltransferase activity	-	pfam12847 Methyltransf_18 | pfam13649 Methyltransf_25	GO & Domain	-3.94761	0	0	866.5	219.5
CA-1_1_(paired)_trimmed_(paired)_without_duplicates_contig_1778	gi|357145382|ref|XP_003573624.1| PREDICTED: lactation elevated protein 1-like	I1I2E3	I1I2E3_BRADI	unreviewed	Uncharacterized protein	BRADI3G19280	Brachypodium distachyon (Purple false brome) (Trachynia distachya)	171	6.85e-96	340.702	-	GO:0009507 chloroplast | GO:0005739 mitochondrion	GO:0016887 ATPase activity | GO:0005524 ATP binding | GO:0005516 calmodulin binding	-	-	GO only	-3.33333	2.56e-12	2.17e-11	130	39
CA-1_1_(paired)_trimmed_(paired)_without_duplicates_contig_24011	gi|357134930|ref|XP_003569067.1| PREDICTED: uncharacterized protein LOC100840620	I1HMQ8	I1HMQ8_BRADI	unreviewed	Uncharacterized protein	BRADI2G38470	Brachypodium distachyon (Purple false brome) (Trachynia distachya)	195	8.72e-46	185.624	-	-	-	-	-		-12.2857	6.93e-09	4.27e-08	43	3.5
CA-1_1_(paired)_trimmed_(paired)_without_duplicates_contig_5595	gi|357148960|ref|XP_003574952.1| PREDICTED: cation transport regulator-like protein 2-like	I1I9K4	I1I9K4_BRADI	unreviewed	Uncharacterized protein	BRADI3G43137	Brachypodium distachyon (Purple false brome) (Trachynia distachya)	51	1e-06	60.7618	-	-	-	-	-		12.25	0	0	12	147
CA-1_1_(paired)_trimmed_(paired)_without_duplicates_contig_22402	gi|199601698|dbj|BAG70992.1| phenylalanine ammonia-lyase	B5RHT3	B5RHT3_MUSBA	unreviewed	Phenylalanine ammonia-lyase (EC 4.3.1.24)	pal	Musa balbisiana (Banana)	396	9.22e-227	774.832	GO:0009698 phenylpropanoid metabolic process | GO:0009058 biosynthetic process | GO:0006559 L-phenylalanine catabolic process	GO:0005737 cytoplasm	GO:0016841 ammonia-lyase activity	-	-	GO only	-4.78832	0	0	328	68.5
CA-1_1_(paired)_trimmed_(paired)_without_duplicates_contig_3650	gi|339716080|gb|AEJ88287.1| putative photosystem I PsaH protein	G0YYD4	G0YYD4_9ARAE	unreviewed	Photosystem I reaction centre subunit VI (Putative photosystem I PsaH protein)		Wolffia australiana	69	2.13e-31	138.079	GO:0015979 photosynthesis	GO:0009538 photosystem I reaction center | GO:0016021 integral to membrane | GO:0009535 chloroplast thylakoid membrane	-	-	-	GO only	19.2222	0	0	4.5	86.5
CA-1_1_(paired)_trimmed_(paired)_without_duplicates_contig_4605	gi|147789805|emb|CAN62935.1| hypothetical protein VITISV_008845	A5AWW8	A5AWW8_VITVI	unreviewed	Putative uncharacterized protein	VIT_08s0007g07810 VITISV_008845	Vitis vinifera (Grape)	156	2.26e-15	89.6446	-	-	-	-	-		18	0	0	10	180
CA-1_1_(paired)_trimmed_(paired)_without_duplicates_contig_29518	gi|225429092|ref|XP_002269076.1| PREDICTED: uncharacterized protein LOC100253276 isoform 1	A5BI76	A5BI76_VITVI	unreviewed	Putative uncharacterized protein	VIT_03s0088g01070 VITISV_011058	Vitis vinifera (Grape)	83	1.41e-41	171.849	-	-	-	-	pfam03108 DBD_Tnp_Mut	Domain only	-6.75	0.00349	0.00904	13.5	2
CA-1_1_(paired)_trimmed_(paired)_without_duplicates_contig_16579	gi|225447408|ref|XP_002281476.1| PREDICTED: 60S ribosomal protein L8	A5AW13	A5AW13_VITVI	unreviewed	Putative uncharacterized protein	VIT_12s0134g00060 VITISV_021173	Vitis vinifera (Grape)	182	5.42e-118	414.02	GO:0006412 translation | GO:0009793 embryo development ending in seed dormancy | GO:0042254 ribosome biogenesis	GO:0005730 nucleolus | GO:0005774 vacuolar membrane | GO:0009507 chloroplast | GO:0022625 cytosolic large ribosomal subunit | GO:0005886 plasma membrane	GO:0003723 RNA binding | GO:0003735 structural constituent of ribosome | GO:0005515 protein binding	-	pfam03947 Ribosomal_L2_C | pfam00181 Ribosomal_L2	GO & Domain	10.75	3.23e-12	2.72e-11	6	64.5
CA-1_1_(paired)_trimmed_(paired)_without_duplicates_contig_16753	gi|225435850|ref|XP_002262884.1| PREDICTED: pre-mRNA branch site p14-like protein	A5AES3	A5AES3_VITVI	unreviewed	Putative uncharacterized protein	VIT_06s0009g02770 VITISV_037629 VITISV_042768	Vitis vinifera (Grape)	68	3.44e-31	138.967	-	-	GO:0003676 nucleic acid binding | GO:0000166 nucleotide binding	-	pfam13893 RRM_5	GO & Domain	8	0.099	0.165	0.5	4
CA-1_1_(paired)_trimmed_(paired)_without_duplicates_contig_10024	gi|225433506|ref|XP_002266154.1| PREDICTED: adenosylhomocysteinase isoform 1	A5C5K3	A5C5K3_VITVI	unreviewed	Adenosylhomocysteinase (EC 3.3.1.1)	VIT_05s0029g00330 VITISV_022595	Vitis vinifera (Grape)	388	4.45e-252	858.815	GO:0006730 one-carbon metabolic process | GO:0006555 methionine metabolic process	-	GO:0004013 adenosylhomocysteinase activity	3.3.1.1	pfam05221 AdoHcyase | pfam00670 AdoHcyase_NAD | pfam02254 TrkA_N | pfam02826 2-Hacid_dh_C | pfam02882 THF_DHG_CYH_C | pfam13241 NAD_binding_7 | pfam01262 AlaDh_PNT_C	GO & Enzyme & Domain	-6.30769	0	0	287	45.5
CA-1_1_(paired)_trimmed_(paired)_without_duplicates_contig_25968	gi|225444373|ref|XP_002267126.1| PREDICTED: uncharacterized protein LOC100243455	A5B513	A5B513_VITVI	unreviewed	Putative uncharacterized protein	VIT_10s0116g00550 VITISV_019222	Vitis vinifera (Grape)	287	9.08e-113	396.69	GO:0015772 oligosaccharide transport	GO:0016023 cytoplasmic membrane-bounded vesicle | GO:0005783 endoplasmic reticulum | GO:0009507 chloroplast | GO:0005886 plasma membrane	GO:0015157 oligosaccharide transmembrane transporter activity	-	pfam04756 OST3_OST6	GO & Domain	-4.14634	3.39e-10	2.39e-09	85	20.5
CA-1_1_(paired)_trimmed_(paired)_without_duplicates_contig_7267	gi|225428021|ref|XP_002278633.1| PREDICTED: rac-like GTP-binding protein RAC1 isoform 2	A5AP72	A5AP72_VITVI	unreviewed	Putative uncharacterized protein	VIT_03s0038g02380 VITISV_026639	Vitis vinifera (Grape)	110	5.81e-71	260.719	GO:0007264 small GTPase mediated signal transduction | GO:0006687 glycosphingolipid metabolic process	GO:0005737 cytoplasm | GO:0016020 membrane	GO:0005525 GTP binding | GO:0004767 sphingomyelin phosphodiesterase activity	-	pfam00071 Ras | pfam08477 Miro	GO & Domain	-3.07921	0	0	311	101
CA-1_1_(paired)_trimmed_(paired)_without_duplicates_contig_8870	"gi|225456511|ref|XP_002284685.1| PREDICTED: probable beta-1,4-xylosyltransferase IRX10L "	A5BED2	A5BED2_VITVI	unreviewed	Putative uncharacterized protein	VIT_17s0000g00120 VITISV_022554	Vitis vinifera (Grape)	353	5.27e-236	805.493	GO:0010417 glucuronoxylan biosynthetic process | GO:0009834 secondary cell wall biogenesis	GO:0005794 Golgi apparatus | GO:0016023 cytoplasmic membrane-bounded vesicle | GO:0016020 membrane	GO:0080116 glucuronoxylan glucuronosyltransferase activity	-	pfam03016 Exostosin	GO & Domain	-3.76256	0	0	1085.5	288.5
CA-1_1_(paired)_trimmed_(paired)_without_duplicates_contig_20620	gi|359497085|ref|XP_002269005.2| PREDICTED: uncharacterized protein LOC100244841	A5BMW9	A5BMW9_VITVI	unreviewed	Putative uncharacterized protein	VIT_00s0583g00040 VITISV_005312	Vitis vinifera (Grape)	241	1.89e-130	455.345	-	-	GO:0008270 zinc ion binding	-	pfam13923 zf-C3HC4_2 | pfam13639 zf-RING_2 | pfam13920 zf-C3HC4_3 | pfam12678 zf-rbx1 | pfam00097 zf-C3HC4 | pfam12861 zf-Apc11	GO & Domain	79	0	0	1	79
CA-1_1_(paired)_trimmed_(paired)_without_duplicates_contig_7096	gi|225435012|ref|XP_002284153.1| PREDICTED: UDP-glucuronic acid decarboxylase 1	A5AXR4	A5AXR4_VITVI	unreviewed	Putative uncharacterized protein	VIT_06s0004g04390 VITISV_019391	Vitis vinifera (Grape)	105	7.84e-69	250.944	GO:0009225 nucleotide-sugar metabolic process	-	GO:0000166 nucleotide binding | GO:0050662 coenzyme binding | GO:0003824 catalytic activity	-	-	GO only	-8.6	0.000105	0.000374	21.5	2.5
CA-1_1_(paired)_trimmed_(paired)_without_duplicates_contig_19117	gi|225456096|ref|XP_002281279.1| PREDICTED: guanine nucleotide-binding protein subunit beta-like protein isoform 1	A5BV59	A5BV59_VITVI	unreviewed	Putative uncharacterized protein	VIT_17s0000g02750 VITISV_026180	Vitis vinifera (Grape)	204	1.04e-128	449.568	GO:0016310 phosphorylation | GO:0009069 serine family amino acid metabolic process | GO:0007165 signal transduction	GO:0016459 myosin complex	GO:0016905 myosin heavy chain kinase activity | GO:0004872 receptor activity	-	pfam00400 WD40	GO & Domain	-9.39286	0	0	131.5	14
CA-1_1_(paired)_trimmed_(paired)_without_duplicates_contig_15526	gi|225431633|ref|XP_002262954.1| PREDICTED: ubiquitin carboxyl-terminal hydrolase isozyme L5	A5AU65	A5AU65_VITVI	unreviewed	Putative uncharacterized protein	VIT_04s0044g02040 VITISV_027729	Vitis vinifera (Grape)	312	1.11e-180	621.976	GO:0016579 protein deubiquitination | GO:0006511 ubiquitin-dependent protein catabolic process | GO:0010016 shoot morphogenesis | GO:0048366 leaf development	GO:0016023 cytoplasmic membrane-bounded vesicle | GO:0005634 nucleus	GO:0004843 ubiquitin-specific protease activity | GO:0005515 protein binding | GO:0004221 ubiquitin thiolesterase activity | GO:0008242 omega peptidase activity	3.4.19.12	pfam01088 Peptidase_C12	GO & Enzyme & Domain	-3.2792	0	0	575.5	175.5
CA-1_1_(paired)_trimmed_(paired)_without_duplicates_contig_33620	gi|357454819|ref|XP_003597690.1| Homeobox-leucine zipper protein ATHB-15	G7II12	G7II12_MEDTR	unreviewed	Class III HD-Zip protein CNA1 (Homeobox-leucine zipper protein ATHB-15)	MTR_2g101190	Medicago truncatula (Barrel medic) (Medicago tribuloides)	109	3.7e-47	185.624	"GO:0006355 regulation of transcription, DNA-dependent"	GO:0005667 transcription factor complex	GO:0003700 sequence-specific DNA binding transcription factor activity | GO:0043565 sequence-specific DNA binding	-	pfam08670 MEKHLA	GO & Domain	-6.33333	0.0159	0.0346	9.5	1.5
CA-1_1_(paired)_trimmed_(paired)_without_duplicates_contig_8110	gi|225446351|ref|XP_002274051.1| PREDICTED: DNA-directed RNA polymerase II subunit RPB2	A5C1N0	A5C1N0_VITVI	unreviewed	DNA-directed RNA polymerase (EC 2.7.7.6)	VIT_12s0028g03770 VITISV_033708	Vitis vinifera (Grape)	477	0	1098.76	"GO:0006351 transcription, DNA-dependent | GO:0006144 purine base metabolic process | GO:0006206 pyrimidine base metabolic process"	GO:0005730 nucleolus	GO:0046872 metal ion binding | GO:0003899 DNA-directed RNA polymerase activity | GO:0003677 DNA binding | GO:0032549 ribonucleoside binding	2.7.7.6	pfam00562 RNA_pol_Rpb2_6 | pfam04560 RNA_pol_Rpb2_7	GO & Enzyme & Domain	3.79167	1.98e-14	1.96e-13	36	136.5
CA-1_1_(paired)_trimmed_(paired)_without_duplicates_contig_31341	gi|225445951|ref|XP_002264547.1| PREDICTED: uncharacterized membrane protein At1g16860	A5AF64	A5AF64_VITVI	unreviewed	Putative uncharacterized protein	VIT_11s0052g00020 VITISV_031055	Vitis vinifera (Grape)	149	3.02e-86	308.709	-	GO:0005886 plasma membrane	-	-	-	GO only	-4.375	0.0036	0.00931	17.5	4
CA-1_1_(paired)_trimmed_(paired)_without_duplicates_contig_25335	gi|225452099|ref|XP_002284149.1| PREDICTED: abhydrolase domain-containing protein FAM108B1	A5AR53	A5AR53_VITVI	unreviewed	Putative uncharacterized protein	VIT_14s0006g02620 VITISV_029334	Vitis vinifera (Grape)	184	2.46e-91	325.594	GO:0006508 proteolysis | GO:0006310 DNA recombination	-	GO:0008026 ATP-dependent helicase activity | GO:0003676 nucleic acid binding | GO:0005524 ATP binding | GO:0008236 serine-type peptidase activity	-	pfam12695 Abhydrolase_5	GO & Domain	5.66667	0.0269	0.0548	1.5	8.5
CA-1_1_(paired)_trimmed_(paired)_without_duplicates_contig_34589	gi|359489197|ref|XP_002273910.2| PREDICTED: UPF0565 protein C2orf69 homolog	A5AVX0	A5AVX0_VITVI	unreviewed	Putative uncharacterized protein	VIT_15s0021g01640 VITISV_028129	Vitis vinifera (Grape)	119	2.32e-44	178.959	-	-	-	-	-		-16	0.000275	0.000902	16	1
CA-1_1_(paired)_trimmed_(paired)_without_duplicates_contig_9262	gi|225449232|ref|XP_002279987.1| PREDICTED: probable sugar phosphate/phosphate translocator At3g11320	A5BSA8	A5BSA8_VITVI	unreviewed	Putative uncharacterized protein	VIT_13s0019g03270 VITISV_014591	Vitis vinifera (Grape)	220	6.35e-132	460.233	-	GO:0016021 integral to membrane	-	-	pfam03151 TPT | pfam08449 UAA | pfam00892 EamA	GO & Domain	-3.19718	1.66e-10	1.2e-09	113.5	35.5
CA-1_1_(paired)_trimmed_(paired)_without_duplicates_contig_25281	gi|5730134|emb|CAB52468.1| putative protein	Q9SUM0	Q9SUM0_ARATH	unreviewed	Putative uncharacterized protein AT4g30240 (Putative uncharacterized protein F9N11.90)	F9N11.90 AT4g30240	Arabidopsis thaliana (Mouse-ear cress)	97	1.25e-29	134.524	GO:0048193 Golgi vesicle transport	GO:0016020 membrane | GO:0005634 nucleus	-	-	pfam09177 Syntaxin-6_N	GO & Domain	-3.01449	3.51e-09	2.23e-08	104	34.5
CA-1_1_(paired)_trimmed_(paired)_without_duplicates_contig_14927	gi|15239030|ref|NP_196699.1| 1-deoxy-D-xylulose 5-phosphate synthase 3	Q9LFL9	Q9LFL9_ARATH	unreviewed	1-D-deoxyxylulose 5-phosphate synthase-like protein (1-deoxy-D-xylulose 5-phosphate synthase 3)	F2I11_270 DXPS3 AT5G11380 At5g11380	Arabidopsis thaliana (Mouse-ear cress)	59	1.27e-22	111.862	GO:0016114 terpenoid biosynthetic process | GO:0006694 steroid biosynthetic process	-	GO:0008661 1-deoxy-D-xylulose-5-phosphate synthase activity	-	-	GO only	-4.11111	0.00351	0.00909	18.5	4.5
CA-1_1_(paired)_trimmed_(paired)_without_duplicates_contig_9310	gi|359472756|ref|XP_002276261.2| PREDICTED: potassium transporter 11-like	A5B0U6	A5B0U6_VITVI	unreviewed	Putative uncharacterized protein	VIT_01s0011g01510 VITISV_036657	Vitis vinifera (Grape)	383	1.58e-219	750.837	GO:0006813 potassium ion transport | GO:0009555 pollen development	GO:0005886 plasma membrane	GO:0015079 potassium ion transmembrane transporter activity	-	pfam02705 K_trans	GO & Domain	3.33333	8.28e-10	5.63e-09	30	100
CA-1_1_(paired)_trimmed_(paired)_without_duplicates_contig_13072	gi|225427230|ref|XP_002280602.1| PREDICTED: probable serine/threonine-protein kinase At4g35230	A5C572	A5C572_VITVI	unreviewed	Putative uncharacterized protein	VIT_02s0012g01140 VITISV_008171	Vitis vinifera (Grape)	491	1.45e-285	969.902	GO:0006468 protein phosphorylation | GO:0007047 cellular cell wall organization | GO:0009742 brassinosteroid mediated signaling pathway | GO:0009069 serine family amino acid metabolic process | GO:0005982 starch metabolic process | GO:0005985 sucrose meta	GO:0005576 extracellular region | GO:0005886 plasma membrane	GO:0004674 protein serine/threonine kinase activity | GO:0004872 receptor activity | GO:0004713 protein tyrosine kinase activity | GO:0005524 ATP binding | GO:0004650 polygalacturonase activity	2.7.11.1	pfam00069 Pkinase | pfam07714 Pkinase_Tyr | pfam13414 TPR_11	GO & Enzyme & Domain	3.35484	3.32e-10	2.34e-09	31	104
CA-1_1_(paired)_trimmed_(paired)_without_duplicates_contig_4271	gi|225429420|ref|XP_002275998.1| PREDICTED: vacuolar protein sorting-associated protein 32 homolog 2	A5BR24	A5BR24_VITVI	unreviewed	Putative uncharacterized protein	VIT_04s0008g00630 VITISV_026042	Vitis vinifera (Grape)	154	2.96e-88	315.374	GO:0016192 vesicle-mediated transport | GO:0015031 protein transport	GO:0005886 plasma membrane | GO:0000815 ESCRT III complex	GO:0005515 protein binding	-	pfam03357 Snf7	GO & Domain	4	1.99e-08	1.17e-07	17.5	70
CA-1_1_(paired)_trimmed_(paired)_without_duplicates_contig_18767	"gi|225448659|ref|XP_002274607.1| PREDICTED: N(2),N(2)-dimethylguanosine tRNA methyltransferase Trm1 "	A5ACL3	A5ACL3_VITVI	unreviewed	Putative uncharacterized protein	VIT_13s0067g02690 VITISV_043594	Vitis vinifera (Grape)	111	1.38e-56	212.285	GO:0032259 methylation | GO:0008033 tRNA processing | GO:0009451 RNA modification	-	GO:0004809 tRNA (guanine-N2-)-methyltransferase activity | GO:0003723 RNA binding	-	-	GO only	-8.5	0.015	0.0329	8.5	1
CA-1_1_(paired)_trimmed_(paired)_without_duplicates_contig_34873	gi|15233650|ref|NP_195517.1| Exostosin family protein	Q9SZK4	Q9SZK4_ARATH	unreviewed	Exostosin family protein (Putative uncharacterized protein AT4g38040) (Putative uncharacterized protein At4g38040) (Putative uncharacterized protein F20D10.160)	F20D10.160 AT4g38040 AT4G38040 At4g38040	Arabidopsis thaliana (Mouse-ear cress)	130	2.4e-46	186.513	-	GO:0016020 membrane	GO:0050508 glucuronosyl-N-acetylglucosaminyl-proteoglycan 4-alpha-N-acetylglucosaminyltransferase activity	-	-	GO only	-3.16667	0.066	0.118	9.5	3
CA-1_1_(paired)_trimmed_(paired)_without_duplicates_contig_16025	"gi|225441645|ref|XP_002277003.1| PREDICTED: glucan endo-1,3-beta-glucosidase 8 "	A5BTD4	A5BTD4_VITVI	unreviewed	Putative uncharacterized protein	VIT_08s0007g07560 VITISV_041708	Vitis vinifera (Grape)	171	3.34e-91	325.15	GO:0005982 starch metabolic process | GO:0005985 sucrose metabolic process	GO:0031225 anchored to membrane | GO:0016023 cytoplasmic membrane-bounded vesicle	"GO:0042973 glucan endo-1,3-beta-D-glucosidase activity | GO:0043169 cation binding"	-	-	GO only	-5.23077	1.55e-05	6.3e-05	34	6.5
CA-1_1_(paired)_trimmed_(paired)_without_duplicates_contig_33610	gi|18394881|ref|NP_564118.1| dolichol-phosphate mannosyltransferase	Q9LM93	Q9LM93_ARATH	unreviewed	At1g20575 (Dolichol-phosphate mannosyltransferase) (F2D10.6) (Putative uncharacterized protein At1g20570)	At1g20570 AT1G20575 At1g20575	Arabidopsis thaliana (Mouse-ear cress)	88	1.08e-46	187.402	GO:0006486 protein glycosylation | GO:0009069 serine family amino acid metabolic process | GO:0016310 phosphorylation	"GO:0005783 endoplasmic reticulum | GO:0000136 alpha-1,6-mannosyltransferase complex"	GO:0004582 dolichyl-phosphate beta-D-mannosyltransferase activity | GO:0004686 elongation factor-2 kinase activity	-	-	GO only	-4.58824	9.63e-06	4.03e-05	39	8.5
CA-1_1_(paired)_trimmed_(paired)_without_duplicates_contig_31257	"gi|225461844|ref|XP_002285661.1| PREDICTED: glucan endo-1,3-beta-glucosidase "	A5B4K8	A5B4K8_VITVI	unreviewed	Putative uncharacterized protein	VIT_19s0014g00090 VITISV_000410	Vitis vinifera (Grape)	101	8.02e-42	172.738	-	GO:0016023 cytoplasmic membrane-bounded vesicle	GO:0016787 hydrolase activity	-	pfam07983 X8	GO & Domain	3	0.0833	0.143	3	9
CA-1_1_(paired)_trimmed_(paired)_without_duplicates_contig_6420	gi|15226926|ref|NP_180436.1| RmlC-like cupin	Q9SIA7	Q9SIA7_ARATH	unreviewed	Cupin family protein (Legumin-like protein) (RmlC-like cupins superfamily protein)	AT2G28680 At2g28680	Arabidopsis thaliana (Mouse-ear cress)	196	1.44e-98	349.589	-	GO:0005829 cytosol | GO:0009506 plasmodesma	GO:0005507 copper ion binding | GO:0045735 nutrient reservoir activity | GO:0008270 zinc ion binding	-	pfam00190 Cupin_1	GO & Domain	-4.69231	2.41e-08	1.4e-07	61	13
CA-1_1_(paired)_trimmed_(paired)_without_duplicates_contig_35817	gi|357507741|ref|XP_003624159.1| Pentatricopeptide repeat-containing protein	Q2HW11	Q2HW11_MEDTR	unreviewed	Pentatricopeptide repeat-containing protein (Tetratricopeptide-like helical)	MTR_7g079860 MtrDRAFT_AC148289g16v2	Medicago truncatula (Barrel medic) (Medicago tribuloides)	108	5.26e-34	146.521	-	GO:0016020 membrane	GO:0005488 binding	-	pfam13041 PPR_2 | pfam12854 PPR_1 | pfam01535 PPR	GO & Domain	-10	0.00666	0.0161	10	1
CA-1_1_(paired)_trimmed_(paired)_without_duplicates_contig_14265	gi|15231951|ref|NP_187476.1| uncharacterized protein	Q9C9Z2	Q9C9Z2_ARATH	unreviewed	Putative uncharacterized protein At3g08640 (Putative uncharacterized protein F17O14.11) (Uncharacterized protein)	F17O14.11 AT3G08640 At3g08640	Arabidopsis thaliana (Mouse-ear cress)	142	8.55e-53	204.731	-	GO:0009941 chloroplast envelope	GO:0003723 RNA binding	-	-	GO only		0.48	0.58	0.5	0
CA-1_1_(paired)_trimmed_(paired)_without_duplicates_contig_32494	gi|18410346|ref|NP_565063.1| uncharacterized protein	Q9FX33	Q9FX33_ARATH	unreviewed	Putative uncharacterized protein At1g73380 (Putative uncharacterized protein T9L24.41) (Uncharacterized protein)	T9L24.41 AT1G73380 At1g73380	Arabidopsis thaliana (Mouse-ear cress)	123	1.24e-26	124.748	-	-	-	-	-		-7	0.0339	0.0667	7	1
CA-1_1_(paired)_trimmed_(paired)_without_duplicates_contig_902	gi|192913020|gb|ACF06618.1| meloidogyne-induced giant cell protein-like protein	B3TM37	B3TM37_ELAGV	unreviewed	Meloidogyne-induced giant cell protein-like protein (Putative meloidogyne-induced giant cell protein)		Elaeis guineensis var. tenera (Oil palm)	40	2.22e-19	101.198	GO:0010288 response to lead ion | GO:0046686 response to cadmium ion	-	-	-	-	GO only	4.8125	7.72e-06	3.28e-05	8	38.5
CA-1_1_(paired)_trimmed_(paired)_without_duplicates_contig_35405	gi|357480355|ref|XP_003610463.1| Transcription factor WRKY	G7JJA3	G7JJA3_MEDTR	unreviewed	Transcription factor WRKY (Transcription factor WRKY19)	MTR_4g132430 MTR_6g045670	Medicago truncatula (Barrel medic) (Medicago tribuloides)	190	2.75e-61	231.837	"GO:0045892 negative regulation of transcription, DNA-dependent"	GO:0005667 transcription factor complex	GO:0003700 sequence-specific DNA binding transcription factor activity | GO:0043565 sequence-specific DNA binding	-	pfam03106 WRKY	GO & Domain	-9.75	9.43e-08	5.15e-07	39	4
CA-1_1_(paired)_trimmed_(paired)_without_duplicates_contig_29941	gi|15238431|ref|NP_200758.1| C-terminal S-isoprenylcysteine carboxyl O-methyltransferase	Q9LTI0	Q9LTI0_ARATH	unreviewed	C-terminal S-isoprenylcysteine carboxyl O-methyltransferase (Putative uncharacterized protein At5g59500)	AT5G59500 At5g59500	Arabidopsis thaliana (Mouse-ear cress)	85	9.72e-37	156.297	GO:0006481 C-terminal protein methylation | GO:0006644 phospholipid metabolic process	GO:0016021 integral to membrane	GO:0008170 N-methyltransferase activity | GO:0004671 protein C-terminal S-isoprenylcysteine carboxyl O-methyltransferase activity	-	pfam04191 PEMT | pfam04140 ICMT	GO & Domain	-12	1.26e-07	6.76e-07	36	3
CA-1_1_(paired)_trimmed_(paired)_without_duplicates_contig_4366	gi|18416979|ref|NP_567772.1| uncharacterized protein	Q93VI9	Q93VI9_ARATH	unreviewed	AT4g27390/M4I22_200 (Putative uncharacterized protein M4I22.200) (Uncharacterized protein)	M4I22.200 AT4G27390 At4g27390	Arabidopsis thaliana (Mouse-ear cress)	82	1.24e-25	122.526	-	GO:0009536 plastid	-	-	pfam09723 CxxC_CxxC_SSSS	GO & Domain	4.625	1.19e-07	6.42e-07	12	55.5
CA-1_1_(paired)_trimmed_(paired)_without_duplicates_contig_32276	"gi|343173239|gb|AEL99322.1| V-type proton ATPase catalytic subunit A, partial "	G5DXS6	G5DXS6_SILLA	unreviewed	V-type proton ATPase catalytic subunit A (Fragment)		Silene latifolia (White campion) (Bladder campion)	25	0.000652	52.3192	-	-	-	-	-		4	0.0201	0.0427	3	12
CA-1_1_(paired)_trimmed_(paired)_without_duplicates_contig_6528	gi|55233175|gb|AAV48542.1| beta-cyanoalanine synthase	Q5UJF9	Q5UJF9_ORYSI	unreviewed	Beta-cyanoalanine synthase	CAS OsI_14808	Oryza sativa subsp. indica (Rice)	59	6.66e-25	119.416	GO:0006535 cysteine biosynthetic process from serine	GO:0005739 mitochondrion | GO:0009333 cysteine synthase complex	GO:0030170 pyridoxal phosphate binding | GO:0004124 cysteine synthase activity | GO:0047458 beta-pyrazolylalanine synthase activity	-	-	GO only	20.5357	0	0	14	287.5
CA-1_1_(paired)_trimmed_(paired)_without_duplicates_contig_16906	gi|40850580|gb|AAR96011.1| hypothetical protein	Q6RZU6	Q6RZU6_MUSAC	unreviewed	Putative uncharacterized protein H9-8	H9-8	Musa acuminata (Banana) (Musa cavendishii)	221	2.61e-67	250.499	"GO:0006355 regulation of transcription, DNA-dependent"	GO:0005667 transcription factor complex	GO:0003700 sequence-specific DNA binding transcription factor activity	-	-	GO only	3.5	9.28e-05	0.000332	11	38.5
CA-1_1_(paired)_trimmed_(paired)_without_duplicates_contig_21840	gi|40850578|gb|AAR96009.1| crinkly4-like protein	Q6RZU8	Q6RZU8_MUSAC	unreviewed	Crinkly4-like protein	H9-6	Musa acuminata (Banana) (Musa cavendishii)	127	2.91e-64	235.836	GO:0006468 protein phosphorylation | GO:0009786 regulation of asymmetric cell division | GO:0010311 lateral root formation | GO:0048829 root cap development | GO:0009793 embryo development ending in seed dormancy | GO:0009069 serine family amino acid meta	GO:0016021 integral to membrane | GO:0030139 endocytic vesicle | GO:0009986 cell surface | GO:0032585 multivesicular body membrane | GO:0005886 plasma membrane	GO:0004674 protein serine/threonine kinase activity | GO:0019199 transmembrane receptor protein kinase activity | GO:0005524 ATP binding | GO:0042803 protein homodimerization activity	-	-	GO only	-15	1.81e-05	7.29e-05	22.5	1.5
CA-1_1_(paired)_trimmed_(paired)_without_duplicates_contig_30147	gi|28393472|gb|AAO42157.1| putative myotubularin	Q84W79	Q84W79_ARATH	unreviewed	Putative myotubularin	At3g10550	Arabidopsis thaliana (Mouse-ear cress)	118	1.09e-38	162.074	GO:0035335 peptidyl-tyrosine dephosphorylation | GO:0006570 tyrosine metabolic process	-	GO:0004725 protein tyrosine phosphatase activity	-	-	GO only	-3.53846	0.00238	0.00643	23	6.5
CA-1_1_(paired)_trimmed_(paired)_without_duplicates_contig_36111	gi|102139907|gb|ABF70056.1| paired amphipathic helix repeat-containing protein / transcription regulator-related	Q1EPA1	Q1EPA1_MUSAC	unreviewed	Paired amphipathic helix repeat-containing protein / transcription regulator-related	MA4_54N07.42	Musa acuminata (Banana) (Musa cavendishii)	128	1.39e-45	182.514	"GO:0006355 regulation of transcription, DNA-dependent"	GO:0005634 nucleus	-	-	-	GO only	-4.5	0.136	0.213	4.5	1
CA-1_1_(paired)_trimmed_(paired)_without_duplicates_contig_18716	gi|357446251|ref|XP_003593403.1| Transcription factor bHLH112	G7IK44	G7IK44_MEDTR	unreviewed	Transcription factor bHLH112	MTR_2g011070	Medicago truncatula (Barrel medic) (Medicago tribuloides)	101	6.74e-32	141.189	"GO:0006355 regulation of transcription, DNA-dependent"	GO:0005667 transcription factor complex	GO:0003700 sequence-specific DNA binding transcription factor activity | GO:0003677 DNA binding	-	pfam00010 HLH	GO & Domain	-7.5	0.000113	0.000398	22.5	3
CA-1_1_(paired)_trimmed_(paired)_without_duplicates_contig_11659	gi|357471655|ref|XP_003606112.1| Transcription factor TGA6	G7JIE0	G7JIE0_MEDTR	unreviewed	Transcription factor TGA6	MTR_4g053250	Medicago truncatula (Barrel medic) (Medicago tribuloides)	45	1.02e-07	64.3166	-	-	-	-	-			0.0833	0.143	0	3
CA-1_1_(paired)_trimmed_(paired)_without_duplicates_contig_26371	gi|357488535|ref|XP_003614555.1| Mitochondrial substrate carrier family protein W	G7JZG8	G7JZG8_MEDTR	unreviewed	Mitochondrial substrate carrier family protein W	MTR_5g055410	Medicago truncatula (Barrel medic) (Medicago tribuloides)	200	6.47e-87	310.931	GO:0055085 transmembrane transport | GO:0043132 NAD transport | GO:0006839 mitochondrial transport	GO:0005743 mitochondrial inner membrane | GO:0031969 chloroplast membrane | GO:0016021 integral to membrane	GO:0005488 binding | GO:0051724 NAD transporter activity	-	pfam00153 Mito_carr	GO & Domain	-3.33898	1.07e-09	7.18e-09	98.5	29.5
CA-1_1_(paired)_trimmed_(paired)_without_duplicates_contig_1263	gi|102139746|gb|ABF69953.1| protein kinase family protein	Q1EPK4	Q1EPK4_MUSAC	unreviewed	Protein kinase family protein	MA4_25J11.20	Musa acuminata (Banana) (Musa cavendishii)	377	3.45e-218	746.394	GO:0006468 protein phosphorylation | GO:0007178 transmembrane receptor protein serine/threonine kinase signaling pathway | GO:0009069 serine family amino acid metabolic process	-	GO:0005524 ATP binding | GO:0004709 MAP kinase kinase kinase activity	2.7.11.1	pfam00069 Pkinase | pfam07714 Pkinase_Tyr	GO & Enzyme & Domain	5.10345	0	0	29	148
CA-1_1_(paired)_trimmed_(paired)_without_duplicates_contig_34209	gi|150409463|gb|ABR68655.1| lectin receptor-like kinase Tg-20	A6YFC5	A6YFC5_MUSAC	unreviewed	Lectin receptor-like kinase Tg-20 (Fragment)		Musa acuminata (Banana) (Musa cavendishii)	137	1.98e-68	249.611	GO:0006468 protein phosphorylation | GO:0007178 transmembrane receptor protein serine/threonine kinase signaling pathway | GO:0009069 serine family amino acid metabolic process	-	GO:0005529 sugar binding | GO:0004715 non-membrane spanning protein tyrosine kinase activity | GO:0005524 ATP binding | GO:0004709 MAP kinase kinase kinase activity	-	pfam00069 Pkinase | pfam07714 Pkinase_Tyr	GO & Domain	-4.33333	0.0022	0.006	19.5	4.5
CA-1_1_(paired)_trimmed_(paired)_without_duplicates_contig_26553	gi|357521393|ref|XP_003630985.1| Aspartate-semialdehyde dehydrogenase	G7LBH4	G7LBH4_MEDTR	unreviewed	Aspartate-semialdehyde dehydrogenase	MTR_8g105860	Medicago truncatula (Barrel medic) (Medicago tribuloides)	31	4.06e-07	62.0949	-	-	-	-	-		-4	0.343	0.447	2	0.5
CA-1_1_(paired)_trimmed_(paired)_without_duplicates_contig_16204	"gi|15240640|ref|NP_196853.1| ADP,ATP carrier protein 2 "	B9DGS0	B9DGS0_ARATH	unreviewed	AT5G13490 protein	AT5G13490	Arabidopsis thaliana (Mouse-ear cress)	20	0.00181	50.0974	-	-	-	-	-		7	0.134	0.212	0.5	3.5
CA-1_1_(paired)_trimmed_(paired)_without_duplicates_contig_20064	gi|40850565|gb|AAR95997.1| hypothetical protein kinase	Q6RZW0	Q6RZW0_MUSAC	unreviewed	Putative uncharacterized protein G9-5	G9-5	Musa acuminata (Banana) (Musa cavendishii)	65	9.49e-16	91.422	-	-	-	-	-		20.5	2.61e-05	0.000102	1	20.5
CA-1_1_(paired)_trimmed_(paired)_without_duplicates_contig_14860	gi|357438241|ref|XP_003589396.1| IQ domain-containing protein	G7I6H0	G7I6H0_MEDTR	unreviewed	IQ domain-containing protein	MTR_1g023760	Medicago truncatula (Barrel medic) (Medicago tribuloides)	188	2.19e-26	124.748	GO:0009737 response to abscisic acid stimulus	GO:0009941 chloroplast envelope | GO:0005886 plasma membrane | GO:0005634 nucleus | GO:0005829 cytosol | GO:0005739 mitochondrion	GO:0005516 calmodulin binding	-	pfam00612 IQ	GO & Domain	-8.66667	0.00253	0.00678	13	1.5
CA-1_1_(paired)_trimmed_(paired)_without_duplicates_contig_29037	gi|357495031|ref|XP_003617804.1| Outward rectifying potassium channel	G7K4P7	G7K4P7_MEDTR	unreviewed	Outward rectifying potassium channel	MTR_5g095650	Medicago truncatula (Barrel medic) (Medicago tribuloides)	211	6.89e-81	290.935	GO:0010029 regulation of seed germination | GO:0051260 protein homooligomerization | GO:0010119 regulation of stomatal movement | GO:0071805 potassium ion transmembrane transport | GO:0030007 cellular potassium ion homeostasis	GO:0005774 vacuolar membrane | GO:0008076 voltage-gated potassium channel complex	GO:0015269 calcium-activated potassium channel activity | GO:0005509 calcium ion binding | GO:0015271 outward rectifier potassium channel activity	-	pfam07885 Ion_trans_2	GO & Domain	-10	2.6e-06	1.18e-05	30	3
CA-1_1_(paired)_trimmed_(paired)_without_duplicates_contig_12246	gi|357471623|ref|XP_003606096.1| Transmembrane protein C20orf108	G7JH97	G7JH97_MEDTR	unreviewed	Transmembrane protein C20orf108	MTR_4g052010	Medicago truncatula (Barrel medic) (Medicago tribuloides)	110	5.61e-33	145.188	-	GO:0009535 chloroplast thylakoid membrane	-	-	-	GO only	3.19728	0	0	73.5	235
CA-1_1_(paired)_trimmed_(paired)_without_duplicates_contig_12276	gi|217075032|gb|ACJ85876.1| unknown	B7FM93	B7FM93_MEDTR	unreviewed	Putative uncharacterized protein		Medicago truncatula (Barrel medic) (Medicago tribuloides)	96	1.71e-48	190.956	GO:0019464 glycine decarboxylation via glycine cleavage system | GO:0006563 L-serine metabolic process | GO:0006566 threonine metabolic process	GO:0009507 chloroplast | GO:0005960 glycine cleavage complex | GO:0005739 mitochondrion	GO:0004375 glycine dehydrogenase (decarboxylating) activity	-	pfam01597 GCV_H	GO & Domain	-11.125	2.22e-16	2.51e-15	89	8
CA-1_1_(paired)_trimmed_(paired)_without_duplicates_contig_16121	gi|357441745|ref|XP_003591150.1| Translationally-controlled tumor protein-like protein	G7I8Q1	G7I8Q1_MEDTR	unreviewed	Translationally-controlled tumor protein-like protein	MTR_1g083380	Medicago truncatula (Barrel medic) (Medicago tribuloides)	44	1.22e-21	107.863	-	GO:0005737 cytoplasm	-	-	-	GO only	4	0.343	0.447	0.5	2
CA-1_1_(paired)_trimmed_(paired)_without_duplicates_contig_2442	gi|357491441|ref|XP_003616008.1| CBL-interacting protein kinase	G7K0R1	G7K0R1_MEDTR	unreviewed	CBL-interacting protein kinase	MTR_5g075100	Medicago truncatula (Barrel medic) (Medicago tribuloides)	313	2.64e-113	398.468	"GO:0006468 protein phosphorylation | GO:0006355 regulation of transcription, DNA-dependent | GO:0007165 signal transduction | GO:0009607 response to biotic stimulus | GO:0009069 serine family amino acid metabolic process"	GO:0009506 plasmodesma | GO:0016607 nuclear speck | GO:0005773 vacuole | GO:0035061 interchromatin granule	GO:0003723 RNA binding | GO:0005516 calmodulin binding | GO:0005524 ATP binding | GO:0004683 calmodulin-dependent protein kinase activity	2.7.11.1	pfam00069 Pkinase | pfam07714 Pkinase_Tyr | pfam03822 NAF	GO & Enzyme & Domain	8.07447	0	0	47	379.5
CA-1_1_(paired)_trimmed_(paired)_without_duplicates_contig_12137	gi|357521469|ref|XP_003631023.1| Zinc finger protein	G7LCD2	G7LCD2_MEDTR	unreviewed	Zinc finger protein	MTR_8g106220	Medicago truncatula (Barrel medic) (Medicago tribuloides)	130	8.73e-42	173.627	-	GO:0005622 intracellular	GO:0008270 zinc ion binding | GO:0003677 DNA binding	-	-	GO only	3.94828	9.51e-13	8.36e-12	29	114.5
CA-1_1_(paired)_trimmed_(paired)_without_duplicates_contig_29970	gi|6606532|gb|AAF19195.1|AF206319_1 pectate lyase 1	Q9SDW4	Q9SDW4_MUSAC	unreviewed	Pectate lyase 1	PL1	Musa acuminata (Banana) (Musa cavendishii)	325	6.96e-210	718.844	-	-	GO:0030570 pectate lyase activity	-	pfam00544 Pec_lyase_C | pfam13229 Beta_helix	GO & Domain	-11.8108	0	0	218.5	18.5
CA-1_1_(paired)_trimmed_(paired)_without_duplicates_contig_28567	gi|357503013|ref|XP_003621795.1| Zinc finger protein	G7KVP6	G7KVP6_MEDTR	unreviewed	Zinc finger protein	MTR_7g022980	Medicago truncatula (Barrel medic) (Medicago tribuloides)	34	0.00313	49.2087	-	-	-	-	-		-7.66667	0.00555	0.0137	11.5	1.5
CA-1_1_(paired)_trimmed_(paired)_without_duplicates_contig_30915	gi|357482269|ref|XP_003611420.1| Vacuolar protein sorting-associated protein 13A	G7JYP4	G7JYP4_MEDTR	unreviewed	Vacuolar protein sorting-associated protein 13A	MTR_5g013780	Medicago truncatula (Barrel medic) (Medicago tribuloides)	186	4.85e-56	215.84	-	GO:0009506 plasmodesma | GO:0005773 vacuole	-	-	-	GO only	-3.1	0.0204	0.0432	15.5	5
CA-1_1_(paired)_trimmed_(paired)_without_duplicates_contig_33322	gi|102139812|gb|ABF69997.1| C2 domain-containing protein / XYPPX domain-containing protein	Q1EPG0	Q1EPG0_MUSAC	unreviewed	C2 domain-containing protein / XYPPX domain-containing protein	MA4_106O17.64	Musa acuminata (Banana) (Musa cavendishii)	136	5.71e-51	198.955	-	-	-	-	-		-3.8	0.0433	0.0829	9.5	2.5
CA-1_1_(paired)_trimmed_(paired)_without_duplicates_contig_35014	gi|357512531|ref|XP_003626554.1| hypothetical protein MTR_7g117150	G7L422	G7L422_MEDTR	unreviewed	Putative uncharacterized protein	MTR_7g117150	Medicago truncatula (Barrel medic) (Medicago tribuloides)	67	4.34e-22	110.973	-	GO:0005886 plasma membrane	GO:0005515 protein binding	-	-	GO only	-3.42857	0.0308	0.0619	12	3.5
CA-1_1_(paired)_trimmed_(paired)_without_duplicates_contig_27854	gi|3415011|gb|AAC31571.1| 1-aminocyclopropane-1-carboxylate synthase	O81636	O81636_MUSAC	unreviewed	1-aminocyclopropane-1-carboxylate synthase		Musa acuminata (Banana) (Musa cavendishii)	227	5.62e-129	450.457	GO:0042218 1-aminocyclopropane-1-carboxylate biosynthetic process	-	"GO:0030170 pyridoxal phosphate binding | GO:0016769 transferase activity, transferring nitrogenous groups | GO:0016847 1-aminocyclopropane-1-carboxylate synthase activity"	-	-	GO only	-10.1556	0	0	228.5	22.5
CA-1_1_(paired)_trimmed_(paired)_without_duplicates_contig_24509	"gi|102139937|gb|ABF70080.1| serine carboxypeptidase (carboxypeptidase D), putative "	Q1EP77	Q1EP77_MUSAC	unreviewed	Serine carboxypeptidase (Carboxypeptidase D), putative (EC 3.4.16.6)	MA4_54B05.24	Musa acuminata (Banana) (Musa cavendishii)	477	6.38e-276	937.909	GO:0006508 proteolysis	GO:0009505 plant-type cell wall | GO:0005773 vacuole | GO:0016023 cytoplasmic membrane-bounded vesicle	GO:0004185 serine-type carboxypeptidase activity	3.4.16.6	pfam00450 Peptidase_S10	GO & Enzyme & Domain	-3.47046	0	0	793	228.5
CA-1_1_(paired)_trimmed_(paired)_without_duplicates_contig_116	gi|156598411|gb|ABU85465.1| RNA polymerase beta subunit	A9QBM2	A9QBM2_MUSAC	unreviewed	RNA polymerase beta subunit (Fragment)	rpoC2	Musa acuminata (Banana) (Musa cavendishii)	1355	0	2890.38	"GO:0006351 transcription, DNA-dependent | GO:0006144 purine base metabolic process | GO:0006206 pyrimidine base metabolic process"	GO:0009507 chloroplast | GO:0005730 nucleolus	GO:0003899 DNA-directed RNA polymerase activity | GO:0003677 DNA binding	3.6.3.14 | 1.6.5.3 | 2.7.7.6	pfam00562 RNA_pol_Rpb2_6 | pfam00318 Ribosomal_S2 | pfam00623 RNA_pol_Rpb1_2 | pfam00119 ATP-synt_A | pfam04560 RNA_pol_Rpb2_7 | pfam00137 ATP-synt_C | pfam05000 RNA_pol_Rpb1_4 | pfam10385 RNA_pol_Rpb2_45	GO & Enzyme & Domain	3.94128	0	0	1388	5470.5
CA-1_1_(paired)_trimmed_(paired)_without_duplicates_contig_17157	gi|357482777|ref|XP_003611675.1| Galactosylgalactosylxylosylprotein 3-beta-glucuronosyltransferase	G7K596	G7K596_MEDTR	unreviewed	Galactosylgalactosylxylosylprotein 3-beta-glucuronosyltransferase	MTR_5g016600	Medicago truncatula (Barrel medic) (Medicago tribuloides)	53	6.47e-05	54.9853	-	-	-	-	-		4	0.343	0.447	0.5	2
CA-1_1_(paired)_trimmed_(paired)_without_duplicates_contig_964	gi|357506145|ref|XP_003623361.1| hypothetical protein MTR_7g070000	G7KT78	G7KT78_MEDTR	unreviewed	Putative uncharacterized protein	MTR_7g070000	Medicago truncatula (Barrel medic) (Medicago tribuloides)	170	9.74e-92	326.928	-	-	-	-	pfam04398 DUF538	Domain only	10.6526	0	0	47.5	506
CA-1_1_(paired)_trimmed_(paired)_without_duplicates_contig_29142	gi|149939775|gb|ABR46094.1| RPM1-interacting protein 4	B2BDP8	B2BDP8_ARATH	unreviewed	RPM1-interacting protein 4	RIN4	Arabidopsis thaliana (Mouse-ear cress)	159	5.9e-11	75.4254	-	-	-	-	pfam05627 AvrRpt-cleavage	Domain only	-3.78261	7.8e-14	7.42e-13	130.5	34.5
CA-1_1_(paired)_trimmed_(paired)_without_duplicates_contig_7033	gi|357516751|ref|XP_003628664.1| Nucleobase ascorbate transporter	G7LFG1	G7LFG1_MEDTR	unreviewed	Nucleobase ascorbate transporter	MTR_8g063220	Medicago truncatula (Barrel medic) (Medicago tribuloides)	123	3.82e-64	235.391	GO:0055085 transmembrane transport	GO:0016020 membrane | GO:0009506 plasmodesma | GO:0005773 vacuole | GO:0005618 cell wall	GO:0022857 transmembrane transporter activity	-	-	GO only	-4.27586	5.61e-08	3.13e-07	62	14.5
CA-1_1_(paired)_trimmed_(paired)_without_duplicates_contig_5094	gi|102139902|gb|ABF70051.1| kinesin light chain-related	Q1EPA6	Q1EPA6_MUSAC	unreviewed	Kinesin light chain-related	MA4_54N07.30	Musa acuminata (Banana) (Musa cavendishii)	592	7.01e-296	1004.12	-	-	GO:0005488 binding	-	pfam13424 TPR_12 | pfam13374 TPR_10 | pfam13414 TPR_11 | pfam12968 DUF3856 | pfam13176 TPR_7	GO & Domain	3.55159	0	0	378	1342.5
CA-1_1_(paired)_trimmed_(paired)_without_duplicates_contig_27178	gi|7211976|gb|AAF40447.1|AC004809_5 F13M7.11	Q9MAT8	Q9MAT8_ARATH	unreviewed	F13M7.11	F13M7.11	Arabidopsis thaliana (Mouse-ear cress)	101	1.76e-49	195.844	-	-	-	-	-		-3	0.0339	0.0667	13.5	4.5
CA-1_1_(paired)_trimmed_(paired)_without_duplicates_contig_17876	"gi|102140031|gb|ABF70162.1| RNA-binding protein, putative "	Q1ENZ5	Q1ENZ5_MUSAC	unreviewed	RNA-binding protein, putative	MA4_112I10.50	Musa acuminata (Banana) (Musa cavendishii)	261	5.48e-88	314.486	-	GO:0030529 ribonucleoprotein complex	GO:0003676 nucleic acid binding | GO:0000166 nucleotide binding	-	-	GO only	-3.36538	7.8e-09	4.78e-08	87.5	26
CA-1_1_(paired)_trimmed_(paired)_without_duplicates_contig_28562	gi|9294114|dbj|BAB01965.1| unnamed protein product	Q9LH51	Q9LH51_ARATH	unreviewed	Genomic DNA, chromosome 3, BAC clone: T23B7		Arabidopsis thaliana (Mouse-ear cress)	53	1.55e-23	114.528	-	-	-	-	-		4.25	0.0449	0.0852	2	8.5
CA-1_1_(paired)_trimmed_(paired)_without_duplicates_contig_7698	gi|357459275|ref|XP_003599918.1| Elongin-A	G7IZY7	G7IZY7_MEDTR	unreviewed	Elongin-A	MTR_3g048940	Medicago truncatula (Barrel medic) (Medicago tribuloides)	198	2.93e-76	277.16	"GO:0006355 regulation of transcription, DNA-dependent"	GO:0016021 integral to membrane | GO:0005634 nucleus	-	-	pfam06881 Elongin_A	GO & Domain	-3.0029	0	0	518	172.5
CA-1_1_(paired)_trimmed_(paired)_without_duplicates_contig_31129	gi|104294979|gb|ABF71995.1| glycosyl transferase family 43 protein	Q1ENY1	Q1ENY1_MUSAC	unreviewed	Glycosyl transferase family 43 protein	MA4_111B14.18	Musa acuminata (Banana) (Musa cavendishii)	181	2.22e-86	309.154	GO:0010417 glucuronoxylan biosynthetic process | GO:0030206 chondroitin sulfate biosynthetic process	GO:0005794 Golgi apparatus | GO:0016020 membrane	GO:0015018 galactosylgalactosylxylosylprotein 3-beta-glucuronosyltransferase activity | GO:0042285 xylosyltransferase activity	-	pfam03360 Glyco_transf_43	GO & Domain	-8.33333	3.54e-07	1.8e-06	37.5	4.5
CA-1_1_(paired)_trimmed_(paired)_without_duplicates_contig_24217	gi|102139849|gb|ABF70007.1| hypothetical protein MA4_8L21.20	Q1EPF0	Q1EPF0_MUSAC	unreviewed	Putative uncharacterized protein	MA4_8L21.20	Musa acuminata (Banana) (Musa cavendishii)	251	9.02e-128	446.458	-	GO:0070461 SAGA-type complex	-	-	pfam12767 SAGA-Tad1	GO & Domain	3.69231	0.00153	0.00432	6.5	24
CA-1_1_(paired)_trimmed_(paired)_without_duplicates_contig_27020	gi|110735060|gb|ABG89100.1| ethylene insensitive-like protein 1	B2BA45	B2BA45_MUSAC	unreviewed	Ethylene insensitive-like protein 1 (Fragment)	EIL1	Musa acuminata (Banana) (Musa cavendishii)	156	4.9e-70	254.943	"GO:0006355 regulation of transcription, DNA-dependent"	GO:0005667 transcription factor complex	GO:0003700 sequence-specific DNA binding transcription factor activity	-	-	GO only	4.08696	3.46e-06	1.54e-05	11.5	47
CA-1_1_(paired)_trimmed_(paired)_without_duplicates_contig_18369	gi|10241603|emb|CAC09580.1| protein kinase (PK)	Q9FDV7	Q9FDV7_FAGSY	unreviewed	Protein kinase (PK) (Fragment)	pk1	Fagus sylvatica (Beechnut)	109	1.66e-58	217.617	GO:0006468 protein phosphorylation | GO:0007178 transmembrane receptor protein serine/threonine kinase signaling pathway | GO:0009069 serine family amino acid metabolic process	-	GO:0004713 protein tyrosine kinase activity | GO:0005524 ATP binding | GO:0004709 MAP kinase kinase kinase activity	-	-	GO only	-4.05263	2.84e-05	0.000111	38.5	9.5
CA-1_1_(paired)_trimmed_(paired)_without_duplicates_contig_10670	gi|169743283|gb|ACA66247.1| cold-induced plasma membrane protein	B1PSN4	B1PSN4_MUSPR	unreviewed	Cold-induced plasma membrane protein	RCI	Musa ABB Group	57	3.29e-28	130.08	-	GO:0016023 cytoplasmic membrane-bounded vesicle	-	-	pfam01679 Pmp3	GO & Domain	3.28571	0	0	206.5	678.5
CA-1_1_(paired)_trimmed_(paired)_without_duplicates_contig_30653	gi|114217397|dbj|BAF31234.1| beta-D-galactosidase	Q0EDA8	Q0EDA8_PERAE	unreviewed	Beta-galactosidase (EC 3.2.1.23)	PaGAL4	Persea americana (Avocado)	23	0.000818	50.9861	-	-	-	-	-		-7.66667	0.00555	0.0137	11.5	1.5
CA-1_1_(paired)_trimmed_(paired)_without_duplicates_contig_5609	gi|19032260|emb|CAD18921.1| RNA-binding protein precursor	Q8SMH8	Q8SMH8_PERAE	unreviewed	RNA-binding protein	rbp33	Persea americana (Avocado)	115	9.45e-61	227.393	GO:0045087 innate immune response | GO:0009451 RNA modification | GO:0006396 RNA processing	GO:0009941 chloroplast envelope | GO:0009570 chloroplast stroma | GO:0030529 ribonucleoprotein complex | GO:0009535 chloroplast thylakoid membrane	GO:0008266 poly(U) RNA binding | GO:0000166 nucleotide binding	-	pfam00076 RRM_1 | pfam14259 RRM_6 | pfam13893 RRM_5	GO & Domain	6.39394	0	0	33	211
CA-1_1_(paired)_trimmed_(paired)_without_duplicates_contig_16243	gi|89179406|gb|ABD63142.1| Retrotransposon gag protein	Q2AA50	Q2AA50_ASPOF	unreviewed	Retrotransposon gag protein	19.t00014	Asparagus officinalis (Garden asparagus)	149	4.88e-70	254.943	-	-	-	-	-		8	0.099	0.165	0.5	4
CA-1_1_(paired)_trimmed_(paired)_without_duplicates_contig_32491	gi|40645046|dbj|BAD06417.1| cytochrome P450	Q76M94	Q76M94_ASPOF	unreviewed	Cytochrome P450	Asp-3	Asparagus officinalis (Garden asparagus)	47	9.23e-07	60.3175	-	-	-	-	-			0.0833	0.143	3	0
CA-1_1_(paired)_trimmed_(paired)_without_duplicates_contig_32521	gi|60657600|gb|AAX33321.1| secondary cell wall-related glycosyltransferase family 47	Q5BM99	Q5BM99_9ROSI	unreviewed	Secondary cell wall-related glycosyltransferase family 47		Populus tremula x Populus tremuloides	119	1.27e-61	230.059	-	GO:0016020 membrane | GO:0016023 cytoplasmic membrane-bounded vesicle | GO:0005739 mitochondrion	GO:0003824 catalytic activity	-	-	GO only	-15.3333	1.4e-05	5.74e-05	23	1.5
CA-1_1_(paired)_trimmed_(paired)_without_duplicates_contig_20182	gi|164562229|gb|ABY61029.1| zinc finger-homeodomain protein 1	B0LK18	B0LK18_ASPOF	unreviewed	Zinc finger-homeodomain protein 1	ZHD1	Asparagus officinalis (Garden asparagus)	109	4.83e-30	134.968	"GO:0006355 regulation of transcription, DNA-dependent | GO:0009793 embryo development ending in seed dormancy"	GO:0016023 cytoplasmic membrane-bounded vesicle | GO:0005667 transcription factor complex	GO:0043565 sequence-specific DNA binding | GO:0005515 protein binding | GO:0003700 sequence-specific DNA binding transcription factor activity	-	pfam04770 ZF-HD_dimer	GO & Domain	-6.42857	0.000194	0.000658	22.5	3.5
CA-1_1_(paired)_trimmed_(paired)_without_duplicates_contig_1033	gi|74229863|gb|ABA00460.1| serine-glyoxylate aminotransferase	Q3S2I1	Q3S2I1_SPIPO	unreviewed	Serine-glyoxylate aminotransferase		Spirodela polyrrhiza (Giant duckweed)	130	1.74e-80	289.602	GO:0009853 photorespiration | GO:0006522 alanine metabolic process | GO:0006531 aspartate metabolic process | GO:0006544 glycine metabolic process | GO:0006563 L-serine metabolic process | GO:0006566 threonine metabolic process	GO:0005777 peroxisome | GO:0005886 plasma membrane | GO:0009570 chloroplast stroma | GO:0048046 apoplast	GO:0008453 alanine-glyoxylate transaminase activity | GO:0030170 pyridoxal phosphate binding | GO:0004760 serine-pyruvate transaminase activity | GO:0050281 serine-glyoxylate transaminase activity	-	-	GO only	4.66667	0	0	181.5	847
CA-1_1_(paired)_trimmed_(paired)_without_duplicates_contig_3109	gi|55294668|emb|CAH69231.1| putative ML domain protein	Q5W1I1	Q5W1I1_NICGL	unreviewed	Putative ML domain protein (Fragment)	ml	Nicotiana glauca (Glaucous tobacco) (Tree tobacco)	117	2.1e-45	183.847	-	GO:0016023 cytoplasmic membrane-bounded vesicle	-	-	pfam02221 E1_DerP2_DerF2	GO & Domain	12.1667	0	0	21	255.5
CA-1_1_(paired)_trimmed_(paired)_without_duplicates_contig_21417	gi|343887274|dbj|BAK61820.1| hypothetical protein	F8WL75	F8WL75_CITUN	unreviewed	Putative uncharacterized protein ORF08	ORF08	Citrus unshiu (Satsuma mandarin) (Citrus nobilis var. unshiu)	351	2.64e-171	590.871	-	GO:0005774 vacuolar membrane | GO:0009507 chloroplast | GO:0005886 plasma membrane	-	-	pfam13359 DDE_4	GO & Domain	-5.8	0	0	246.5	42.5
CA-1_1_(paired)_trimmed_(paired)_without_duplicates_contig_23462	gi|346703214|emb|CBX25313.1| hypothetical_protein	G2XM95	G2XM95_ORYBR	unreviewed	Hypothetical_protein	Ob11g0014O17_2	Oryza brachyantha	62	3.46e-08	65.2053	-	-	-	-	-		-13	0.0233	0.0486	6.5	0.5
CA-1_1_(paired)_trimmed_(paired)_without_duplicates_contig_30565	gi|199601721|dbj|BAG70980.1| pentatricopeptide (PPR) repeat-containing protein	B5RHT1	B5RHT1_MUSBA	unreviewed	Pentatricopeptide (PPR) repeat-containing protein		Musa balbisiana (Banana)	104	4.1e-52	198.955	-	GO:0005739 mitochondrion	-	-	pfam13041 PPR_2 | pfam12854 PPR_1 | pfam01535 PPR | pfam13812 PPR_3	GO & Domain	-5	0.248	0.347	2.5	0.5
CA-1_1_(paired)_trimmed_(paired)_without_duplicates_contig_3327	gi|102139963|gb|ABF70103.1| glucose-inhibited division A family protein	Q1EP54	Q1EP54_MUSBA	unreviewed	Glucose-inhibited division A family protein	MBP_81C12.46	Musa balbisiana (Banana)	722	0	1394.7	GO:0032259 methylation | GO:0002098 tRNA wobble uridine modification	GO:0005737 cytoplasm	GO:0050660 flavin adenine dinucleotide binding | GO:0009021 tRNA (uracil-5-)-methyltransferase activity | GO:0047151 methylenetetrahydrofolate-tRNA-(uracil-5-)-methyltransferase (FADH2-oxidizing) activity	-	pfam01134 GIDA | pfam13932 GIDA_assoc_3	GO & Domain	3.16605	0	0	403.5	1277.5
CA-1_1_(paired)_trimmed_(paired)_without_duplicates_contig_30331	"gi|102139979|gb|ABF70114.1| protein kinase, putative "	Q1EP43	Q1EP43_MUSBA	unreviewed	Protein kinase, putative	MBP_91N22.18	Musa balbisiana (Banana)	310	4.46e-93	331.371	GO:0006468 protein phosphorylation | GO:0009069 serine family amino acid metabolic process	-	GO:0004715 non-membrane spanning protein tyrosine kinase activity | GO:0005524 ATP binding | GO:0004674 protein serine/threonine kinase activity	-	pfam12819 Malectin_like	GO & Domain	9.35714	6.4e-12	5.26e-11	7	65.5
CA-1_1_(paired)_trimmed_(paired)_without_duplicates_contig_31858	"gi|102139944|gb|ABF70084.1| trehalose-6-phosphate synthase, putative "	Q1EP73	Q1EP73_MUSBA	unreviewed	Trehalose-6-phosphate synthase, putative (EC 2.4.1.15)	MBP_81C12.6	Musa balbisiana (Banana)	72	1.65e-31	139.412	GO:0005992 trehalose biosynthetic process | GO:0005982 starch metabolic process | GO:0005985 sucrose metabolic process	-	"GO:0004805 trehalose-phosphatase activity | GO:0003825 alpha,alpha-trehalose-phosphate synthase (UDP-forming) activity"	-	-	GO only	3	0.0833	0.143	3	9
CA-1_1_(paired)_trimmed_(paired)_without_duplicates_contig_307	gi|301154095|emb|CBW30173.1| Plasma membrane ATPase 4	E1UHH0	E1UHH0_MUSBA	unreviewed	Plasma membrane ATPase 4 (EC 3.6.3.6)	pma MbP036B13g070	Musa balbisiana (Banana)	169	2.21e-101	358.921	GO:0006200 ATP catabolic process | GO:0006754 ATP biosynthetic process | GO:0015991 ATP hydrolysis coupled proton transport | GO:0006119 oxidative phosphorylation	GO:0005829 cytosol | GO:0016021 integral to membrane | GO:0009506 plasmodesma | GO:0005774 vacuolar membrane | GO:0005886 plasma membrane	"GO:0008553 hydrogen-exporting ATPase activity, phosphorylative mechanism | GO:0005524 ATP binding | GO:0005515 protein binding | GO:0000287 magnesium ion binding"	3.6.3.6	pfam04893 Yip1	GO & Enzyme & Domain	-3.5	0.0956	0.162	7	2
CA-1_1_(paired)_trimmed_(paired)_without_duplicates_contig_20366	gi|51477379|gb|AAU04752.1| DRP	Q5DMX3	Q5DMX3_CUCME	unreviewed	DRP	DRP	Cucumis melo (Muskmelon)	141	3.04e-71	258.942	GO:0006184 GTP catabolic process	-	GO:0005525 GTP binding | GO:0003924 GTPase activity	-	pfam00350 Dynamin_N	GO & Domain	-4.4	0.0207	0.0436	11	2.5
CA-1_1_(paired)_trimmed_(paired)_without_duplicates_contig_13415	gi|115334950|gb|ABI94061.1| xyloglucan endotransglucosylase/hydrolase 1	Q06BI6	Q06BI6_CUCME	unreviewed	Xyloglucan endotransglucosylase/hydrolase 1	XTH1	Cucumis melo (Muskmelon)	126	1.88e-53	207.397	GO:0006073 cellular glucan metabolic process	GO:0048046 apoplast | GO:0005618 cell wall	"GO:0004553 hydrolase activity, hydrolyzing O-glycosyl compounds | GO:0016762 xyloglucan:xyloglucosyl transferase activity"	-	pfam00722 Glyco_hydro_16	GO & Domain	-14.9759	0	0	2171.5	145
CA-1_1_(paired)_trimmed_(paired)_without_duplicates_contig_33416	"gi|102139978|gb|ABF70113.1| serine O-acetyltransferase, putative "	Q1EP44	Q1EP44_MUSBA	unreviewed	Serine O-acetyltransferase, putative (EC 2.3.1.30)	MBP_91N22.14	Musa balbisiana (Banana)	200	9.62e-122	426.462	GO:0006534 cysteine metabolic process | GO:0042967 acyl-carrier-protein biosynthetic process	GO:0005829 cytosol	GO:0009001 serine O-acetyltransferase activity	2.3.1.30	pfam06426 SATase_N | pfam00132 Hexapep	GO & Enzyme & Domain	-3.1	0.0204	0.0432	15.5	5
CA-1_1_(paired)_trimmed_(paired)_without_duplicates_contig_35084	gi|199601719|dbj|BAG70978.1| epsin N-terminal homology (ENTH) domain-containing protein	B5RHS9	B5RHS9_MUSBA	unreviewed	Epsin N-terminal homology (ENTH) domain-containing protein	Epsin	Musa balbisiana (Banana)	88	3.95e-21	106.086	-	-	-	-	-		-7.5	0.0258	0.0529	7.5	1
CA-1_1_(paired)_trimmed_(paired)_without_duplicates_contig_36223	gi|102139993|gb|ABF70128.1| glycosyl transferase family 14 protein	Q1EP29	Q1EP29_MUSBA	unreviewed	Glycosyl transferase family 14 protein	MBP_91N22.52	Musa balbisiana (Banana)	139	1.89e-72	262.941	GO:0016051 carbohydrate biosynthetic process	GO:0016021 integral to membrane	GO:0008375 acetylglucosaminyltransferase activity	-	-	GO only	-16.8571	2.21e-12	1.89e-11	59	3.5
CA-1_1_(paired)_trimmed_(paired)_without_duplicates_contig_9477	gi|102139975|gb|ABF70110.1| mitochondrial ATP synthase g subunit family protein	Q1EP47	Q1EP47_MUSBA	unreviewed	Mitochondrial ATP synthase g subunit family protein	MBP_91N22.8	Musa balbisiana (Banana)	91	5.2e-50	198.066	GO:0015986 ATP synthesis coupled proton transport	"GO:0000276 mitochondrial proton-transporting ATP synthase complex, coupling factor F(o)"	GO:0015078 hydrogen ion transmembrane transporter activity	-	pfam04718 ATP-synt_G	GO & Domain	-5.61111	7.44e-08	4.11e-07	50.5	9
CA-1_1_(paired)_trimmed_(paired)_without_duplicates_contig_9949	gi|338784270|gb|AEI98840.1| hypothetical protein	G9BBD9	G9BBD9_THIEL	unreviewed	Putative uncharacterized protein ATH-1	ATH-1	Thinopyrum elongatum (Tall wheatgrass) (Agropyrum elongatum)	47	4.5e-06	59.8731	-	-	-	-	-		4.625	1.54e-05	6.26e-05	8	37
CA-1_1_(paired)_trimmed_(paired)_without_duplicates_contig_3802	gi|121309566|dbj|BAF44106.1| ethylene receptor protein	A1IIY2	A1IIY2_MUSAC	unreviewed	Ethylene receptor protein	MA-ERS3	Musa acuminata AAA Group (dessert banana)	604	0	1202.74	-	-	-	2.7.13.3	pfam02518 HATPase_c | pfam01590 GAF | pfam00512 HisKA	Enzym & Domain	5.75191	0	0	326.5	1878
CA-1_1_(paired)_trimmed_(paired)_without_duplicates_contig_31952	gi|321437409|gb|ADW83715.1| adenine phosphoribosyltransferase	E9P1J8	E9P1J8_MUSAC	unreviewed	Adenine phosphoribosyltransferase	APT	Musa acuminata AAA Group (dessert banana)	105	2.32e-53	206.064	GO:0009116 nucleoside metabolic process | GO:0006168 adenine salvage	GO:0005829 cytosol	GO:0003999 adenine phosphoribosyltransferase activity	-	pfam00156 Pribosyltran	GO & Domain	-7	0.0027	0.00718	14	2
CA-1_1_(paired)_trimmed_(paired)_without_duplicates_contig_4616	gi|359840824|gb|AEV89263.1| IAA9	G9C9B5	G9C9B5_MUSAC	unreviewed	IAA9	IAA9	Musa acuminata AAA Group (dessert banana)	52	4.43e-20	102.975	-	-	-	-	-		-4.5	0.136	0.213	4.5	1
CA-1_1_(paired)_trimmed_(paired)_without_duplicates_contig_22404	gi|196968513|gb|ACG80829.1| phenylalanine ammonia lyase	B5LNR4	B5LNR4_MUSAC	unreviewed	Phenylalanine ammonia-lyase (EC 4.3.1.24) (Fragment)	PAL	Musa acuminata AAA Group (dessert banana)	186	4.43e-108	381.138	GO:0009698 phenylpropanoid metabolic process | GO:0009058 biosynthetic process | GO:0006559 L-phenylalanine catabolic process	GO:0005737 cytoplasm	GO:0016841 ammonia-lyase activity	-	-	GO only	-42.6	0	0	106.5	2.5
CA-1_1_(paired)_trimmed_(paired)_without_duplicates_contig_3463	gi|312165807|gb|ADQ38902.1| bHLH transcription factor	E5FY31	E5FY31_MUSAC	unreviewed	BHLH transcription factor		Musa acuminata AAA Group (dessert banana)	115	5.57e-24	116.306	-	GO:0005634 nucleus	-	-	-	GO only	-6.33333	0.0159	0.0346	9.5	1.5
CA-1_1_(paired)_trimmed_(paired)_without_duplicates_contig_28836	gi|339830706|gb|AEK20778.1| cyclin dependent kinase regulator	G0YWA2	G0YWA2_MUSAC	unreviewed	Cyclin dependent kinase regulator	CYCD2;1	Musa acuminata AAA Group (dessert banana)	229	3.4e-104	368.252	-	GO:0005634 nucleus	-	-	pfam00134 Cyclin_N	GO & Domain	-3.28571	3.86e-06	1.71e-05	57.5	17.5
CA-1_1_(paired)_trimmed_(paired)_without_duplicates_contig_30364	gi|7188335|gb|AAF37732.1|AF052221_1 4-coumarate--CoA ligase 4CL1	Q9M7S3	Q9M7S3_LOLPR	unreviewed	4-coumarate--CoA ligase 4CL1 (EC 6.2.1.12)		Lolium perenne (Perennial ryegrass)	99	2.64e-48	190.956	GO:0009805 coumarin biosynthetic process | GO:0009809 lignin biosynthetic process | GO:0009811 stilbene biosynthetic process	-	GO:0005524 ATP binding | GO:0016207 4-coumarate-CoA ligase activity	-	pfam13193 DUF4009	GO & Domain	-14.6667	2.4e-13	2.2e-12	66	4.5
CA-1_1_(paired)_trimmed_(paired)_without_duplicates_contig_12327	gi|326503450|dbj|BAJ86231.1| predicted protein	F2CTR0	F2CTR0_HORVD	unreviewed	Predicted protein		Hordeum vulgare var. distichum (Two-rowed barley)	156	1.39e-70	259.831	GO:0032312 regulation of ARF GTPase activity	GO:0005773 vacuole | GO:0005886 plasma membrane	GO:0008060 ARF GTPase activator activity | GO:0008270 zinc ion binding	-	pfam00168 C2	GO & Domain	-21.6229	0	0	1892	87.5
CA-1_1_(paired)_trimmed_(paired)_without_duplicates_contig_18219	gi|326522923|dbj|BAJ88507.1| predicted protein	F2D086	F2D086_HORVD	unreviewed	Predicted protein		Hordeum vulgare var. distichum (Two-rowed barley)	80	4.54e-32	143.411	GO:0000105 histidine biosynthetic process	GO:0009507 chloroplast	GO:0003949 1-(5-phosphoribosyl)-5-[(5-phosphoribosylamino)methylideneamino]imidazole-4-carboxamide isomerase activity	-	-	GO only	8.18182	3.77e-15	3.96e-14	11	90
CA-1_1_(paired)_trimmed_(paired)_without_duplicates_contig_27638	gi|326502464|dbj|BAJ95295.1| predicted protein	F2DJM4	F2DJM4_HORVD	unreviewed	Predicted protein		Hordeum vulgare var. distichum (Two-rowed barley)	129	8.05e-37	156.297	GO:0006468 protein phosphorylation | GO:0009069 serine family amino acid metabolic process | GO:0007165 signal transduction	-	GO:0005524 ATP binding | GO:0004674 protein serine/threonine kinase activity | GO:0004872 receptor activity	-	pfam13855 LRR_8	GO & Domain	-6.5	0.0446	0.0849	6.5	1
CA-1_1_(paired)_trimmed_(paired)_without_duplicates_contig_9347	gi|326492419|dbj|BAK01993.1| predicted protein	F2E3S1	F2E3S1_HORVD	unreviewed	Predicted protein		Hordeum vulgare var. distichum (Two-rowed barley)	199	3.76e-109	384.693	-	-	-	-	pfam07059 DUF1336 | pfam01852 START	Domain only	8.14815	0	0	27	220
CA-1_1_(paired)_trimmed_(paired)_without_duplicates_contig_29620	gi|326513396|dbj|BAK06938.1| predicted protein	F2EHW6	F2EHW6_HORVD	unreviewed	Glutamate receptor		Hordeum vulgare var. distichum (Two-rowed barley)	178	6.37e-74	267.829	GO:0006811 ion transport | GO:0007186 G-protein coupled receptor signaling pathway | GO:0035235 ionotropic glutamate receptor signaling pathway | GO:0007268 synaptic transmission	GO:0016021 integral to membrane | GO:0030288 outer membrane-bounded periplasmic space	GO:0004930 G-protein coupled receptor activity | GO:0005234 extracellular-glutamate-gated ion channel activity | GO:0004970 ionotropic glutamate receptor activity	-	-	GO only	-6.625	4.62e-05	0.000174	26.5	4
CA-1_1_(paired)_trimmed_(paired)_without_duplicates_contig_23075	gi|326491815|dbj|BAJ98132.1| predicted protein	F2DSR1	F2DSR1_HORVD	unreviewed	Predicted protein		Hordeum vulgare var. distichum (Two-rowed barley)	152	3.07e-67	246.944	-	GO:0016020 membrane	-	-	-	GO only	-5.10526	3.04e-07	1.55e-06	48.5	9.5
CA-1_1_(paired)_trimmed_(paired)_without_duplicates_contig_15101	gi|326523227|dbj|BAJ88654.1| predicted protein	F2D0N3	F2D0N3_HORVD	unreviewed	Predicted protein		Hordeum vulgare var. distichum (Two-rowed barley)	142	1.19e-63	238.946	GO:0008152 metabolic process	-	GO:0016597 amino acid binding	-	-	GO only	5.64865	8.88e-15	9.05e-14	18.5	104.5
CA-1_1_(paired)_trimmed_(paired)_without_duplicates_contig_34161	gi|326514456|dbj|BAJ96215.1| predicted protein	F2DM94	F2DM94_HORVD	unreviewed	Predicted protein (Fragment)		Hordeum vulgare var. distichum (Two-rowed barley)	224	3.73e-124	434.46	-	-	-	-	pfam13088 BNR_2	Domain only	-3.71667	7.31e-12	5.99e-11	111.5	30
CA-1_1_(paired)_trimmed_(paired)_without_duplicates_contig_3462	gi|326490559|dbj|BAJ84943.1| predicted protein	F2CQ22	F2CQ22_HORVD	unreviewed	Predicted protein (Fragment)		Hordeum vulgare var. distichum (Two-rowed barley)	116	4.04e-46	184.291	"GO:0006355 regulation of transcription, DNA-dependent"	GO:0005667 transcription factor complex	GO:0003700 sequence-specific DNA binding transcription factor activity | GO:0003677 DNA binding	-	pfam00010 HLH	GO & Domain	-21	1.77e-07	9.31e-07	31.5	1.5
CA-1_1_(paired)_trimmed_(paired)_without_duplicates_contig_35278	gi|326499408|dbj|BAJ86015.1| predicted protein	F2CT44	F2CT44_HORVD	unreviewed	Predicted protein		Hordeum vulgare var. distichum (Two-rowed barley)	93	1.38e-27	126.97	-	-	-	-	pfam14215 bHLH-MYC_N	Domain only	-5	0.0455	0.0855	7.5	1.5
CA-1_1_(paired)_trimmed_(paired)_without_duplicates_contig_30787	gi|326521320|dbj|BAJ96863.1| predicted protein	F2DP42	F2DP42_HORVD	unreviewed	Predicted protein (Fragment)		Hordeum vulgare var. distichum (Two-rowed barley)	246	3.72e-81	291.824	GO:0006464 protein modification process | GO:0010091 trichome branching | GO:0051301 cell division | GO:0015031 protein transport	GO:0005769 early endosome | GO:0005770 late endosome | GO:0000813 ESCRT I complex	GO:0043130 ubiquitin binding	-	pfam09454 Vps23_core	GO & Domain	4.4	0.0207	0.0436	2.5	11
CA-1_1_(paired)_trimmed_(paired)_without_duplicates_contig_13196	gi|326500834|dbj|BAJ95083.1| predicted protein	F2DJ12	F2DJ12_HORVD	unreviewed	Predicted protein		Hordeum vulgare var. distichum (Two-rowed barley)	135	1.22e-14	87.4228	-	-	-	-	-		3.57143	9.73e-05	0.000347	10.5	37.5
CA-1_1_(paired)_trimmed_(paired)_without_duplicates_contig_32976	gi|326521772|dbj|BAK00462.1| predicted protein	F2DZE0	F2DZE0_HORVD	unreviewed	Predicted protein		Hordeum vulgare var. distichum (Two-rowed barley)	86	1.44e-32	142.967	GO:0005975 carbohydrate metabolic process	-	"GO:0004553 hydrolase activity, hydrolyzing O-glycosyl compounds | GO:0043169 cation binding"	-	-	GO only	-46	3.46e-06	1.54e-05	23	0.5
CA-1_1_(paired)_trimmed_(paired)_without_duplicates_contig_11309	gi|326505068|dbj|BAK02921.1| predicted protein	F2E6E9	F2E6E9_HORVD	unreviewed	Predicted protein (Fragment)		Hordeum vulgare var. distichum (Two-rowed barley)	278	5.8e-155	536.661	-	GO:0009536 plastid	"GO:0016788 hydrolase activity, acting on ester bonds"	-	pfam04414 tRNA_deacylase	GO & Domain	-3.75824	0	0	171	45.5
CA-1_1_(paired)_trimmed_(paired)_without_duplicates_contig_21727	gi|326510407|dbj|BAJ87420.1| predicted protein	F2CX49	F2CX49_HORVD	unreviewed	Predicted protein		Hordeum vulgare var. distichum (Two-rowed barley)	89	3.38e-48	192.289	GO:0009958 positive gravitropism | GO:0000910 cytokinesis | GO:0016126 sterol biosynthetic process | GO:0006907 pinocytosis	GO:0005783 endoplasmic reticulum	GO:0047793 cycloeucalenol cycloisomerase activity	-	-	GO only	5.76923	3.86e-11	2.98e-10	13	75
CA-1_1_(paired)_trimmed_(paired)_without_duplicates_contig_34146	gi|326491003|dbj|BAK05601.1| predicted protein	F2EE29	F2EE29_HORVD	unreviewed	Predicted protein		Hordeum vulgare var. distichum (Two-rowed barley)	159	1.1e-75	274.05	GO:0055085 transmembrane transport | GO:0006839 mitochondrial transport | GO:0006972 hyperosmotic response | GO:0043091 L-arginine import | GO:0006561 proline biosynthetic process | GO:0015822 ornithine transport	GO:0016021 integral to membrane | GO:0005743 mitochondrial inner membrane	GO:0005476 carnitine:acyl carnitine antiporter activity | GO:0005488 binding | GO:0000064 L-ornithine transmembrane transporter activity	-	pfam00153 Mito_carr	GO & Domain	-5.73333	5.87e-07	2.9e-06	43	7.5
CA-1_1_(paired)_trimmed_(paired)_without_duplicates_contig_27495	gi|326498207|dbj|BAJ98531.1| predicted protein	F2DTW0	F2DTW0_HORVD	unreviewed	Predicted protein		Hordeum vulgare var. distichum (Two-rowed barley)	68	9.77e-34	148.299	GO:0033617 mitochondrial respiratory chain complex IV assembly | GO:0006825 copper ion transport | GO:0006878 cellular copper ion homeostasis | GO:0009790 embryo development	GO:0005743 mitochondrial inner membrane	GO:0005507 copper ion binding | GO:0016787 hydrolase activity	-	-	GO only	5.75	0.00972	0.0225	2	11.5
CA-1_1_(paired)_trimmed_(paired)_without_duplicates_contig_30737	gi|326522384|dbj|BAK07654.1| predicted protein	F2EJY2	F2EJY2_HORVD	unreviewed	Predicted protein		Hordeum vulgare var. distichum (Two-rowed barley)	285	9.86e-163	562.433	-	GO:0016020 membrane	GO:0016740 transferase activity	-	pfam03016 Exostosin	GO & Domain	-3.23636	1.21e-08	7.28e-08	89	27.5
CA-1_1_(paired)_trimmed_(paired)_without_duplicates_contig_13326	gi|326503692|dbj|BAJ86352.1| predicted protein	F2CU31	F2CU31_HORVD	unreviewed	Predicted protein		Hordeum vulgare var. distichum (Two-rowed barley)	174	5.24e-78	282.493	GO:0016192 vesicle-mediated transport | GO:0006629 lipid metabolic process | GO:0009651 response to salt stress | GO:0040007 growth | GO:0019915 lipid storage | GO:0080020 regulation of coenzyme A biosynthetic process | GO:0015940 pantothenate biosyntheti	GO:0005829 cytosol | GO:0016020 membrane	GO:0004595 pantetheine-phosphate adenylyltransferase activity	-	pfam01467 CTP_transf_2	GO & Domain	4.8534	0	0	95.5	463.5
CA-1_1_(paired)_trimmed_(paired)_without_duplicates_contig_28907	gi|326529187|dbj|BAK00987.1| predicted protein	F2E0W5	F2E0W5_HORVD	unreviewed	Predicted protein		Hordeum vulgare var. distichum (Two-rowed barley)	135	9.12e-17	94.9768	-	-	-	-	pfam01419 Jacalin	Domain only	10	6.99e-13	6.21e-12	7	70
CA-1_1_(paired)_trimmed_(paired)_without_duplicates_contig_21951	gi|326512608|dbj|BAJ99659.1| predicted protein	F2DX38	F2DX38_HORVD	unreviewed	Predicted protein		Hordeum vulgare var. distichum (Two-rowed barley)	111	6.27e-32	140.745	GO:0006508 proteolysis	GO:0016023 cytoplasmic membrane-bounded vesicle	GO:0004190 aspartic-type endopeptidase activity	-	-	GO only	-12	0.031	0.062	6	0.5
CA-1_1_(paired)_trimmed_(paired)_without_duplicates_contig_14806	gi|326495168|dbj|BAJ85680.1| predicted protein	F2CS59	F2CS59_HORVD	unreviewed	Predicted protein		Hordeum vulgare var. distichum (Two-rowed barley)	311	1.68e-112	395.802	GO:0006857 oligopeptide transport	GO:0016021 integral to membrane	GO:0005215 transporter activity	-	pfam00854 PTR2	GO & Domain	-4.61538	1.61e-11	1.29e-10	90	19.5
CA-1_1_(paired)_trimmed_(paired)_without_duplicates_contig_34203	gi|326504946|dbj|BAK06764.1| predicted protein	F2EHE2	F2EHE2_HORVD	unreviewed	Predicted protein (Fragment)		Hordeum vulgare var. distichum (Two-rowed barley)	72	2.76e-23	114.084	-	GO:0016023 cytoplasmic membrane-bounded vesicle | GO:0016020 membrane	-	-	-	GO only	-9.33333	0.0015	0.00424	14	1.5
CA-1_1_(paired)_trimmed_(paired)_without_duplicates_contig_26801	gi|326505854|dbj|BAJ91166.1| predicted protein	F2D7U5	F2D7U5_HORVD	unreviewed	Predicted protein (Fragment)		Hordeum vulgare var. distichum (Two-rowed barley)	85	3.95e-17	93.6437	-	-	-	-	-		-6.5	0.0446	0.0849	6.5	1
CA-1_1_(paired)_trimmed_(paired)_without_duplicates_contig_6562	gi|326516528|dbj|BAJ92419.1| predicted protein	F2DBE8	F2DBE8_HORVD	unreviewed	Predicted protein (Fragment)		Hordeum vulgare var. distichum (Two-rowed barley)	126	6.28e-42	172.738	"GO:0006355 regulation of transcription, DNA-dependent"	GO:0005667 transcription factor complex	GO:0003700 sequence-specific DNA binding transcription factor activity | GO:0000976 transcription regulatory region sequence-specific DNA binding	-	pfam00046 Homeobox | pfam02183 HALZ | pfam13851 GAS | pfam12474 PKK | pfam05920 Homeobox_KN	GO & Domain	5.88421	0	0	47.5	279.5
CA-1_1_(paired)_trimmed_(paired)_without_duplicates_contig_12835	gi|326490766|dbj|BAJ90050.1| predicted protein	F2D4M9	F2D4M9_HORVD	unreviewed	Predicted protein		Hordeum vulgare var. distichum (Two-rowed barley)	57	1.33e-21	109.196	-	GO:0009507 chloroplast | GO:0016020 membrane	-	-	-	GO only	8.36364	0	0	16.5	138
CA-1_1_(paired)_trimmed_(paired)_without_duplicates_contig_19870	gi|326512930|dbj|BAK03372.1| predicted protein	F2E7Q0	F2E7Q0_HORVD	unreviewed	Predicted protein (Fragment)		Hordeum vulgare var. distichum (Two-rowed barley)	65	1.17e-10	74.0923	-	-	-	-	-		-3.08696	0.000464	0.00146	35.5	11.5
CA-1_1_(paired)_trimmed_(paired)_without_duplicates_contig_19680	gi|326493568|dbj|BAJ85245.1| predicted protein	F2CQX4	F2CQX4_HORVD	unreviewed	Predicted protein		Hordeum vulgare var. distichum (Two-rowed barley)	85	1.06e-26	124.748	-	-	-	-	-		-4.25	0.0449	0.0852	8.5	2
CA-1_1_(paired)_trimmed_(paired)_without_duplicates_contig_16487	gi|326493884|dbj|BAJ85404.1| predicted protein	F2CRD3	F2CRD3_HORVD	unreviewed	Predicted protein (Fragment)		Hordeum vulgare var. distichum (Two-rowed barley)	37	3.07e-10	71.8706	-	-	-	-	-		6	0.181	0.269	0.5	3
CA-1_1_(paired)_trimmed_(paired)_without_duplicates_contig_20346	gi|326525050|dbj|BAK07795.1| predicted protein	F2EKC3	F2EKC3_HORVD	unreviewed	Predicted protein (Fragment)		Hordeum vulgare var. distichum (Two-rowed barley)	68	2.11e-23	114.528	-	-	-	-	-		-4.44444	9.49e-06	3.98e-05	40	9
CA-1_1_(paired)_trimmed_(paired)_without_duplicates_contig_13868	gi|326511232|dbj|BAJ87630.1| predicted protein	F2CXQ9	F2CXQ9_HORVD	unreviewed	Predicted protein		Hordeum vulgare var. distichum (Two-rowed barley)	148	9.19e-83	297.156	GO:0071805 potassium ion transmembrane transport	GO:0016020 membrane	GO:0015079 potassium ion transmembrane transporter activity	-	-	GO only	104	1.18e-12	1.03e-11	0.5	52
CA-1_1_(paired)_trimmed_(paired)_without_duplicates_contig_1513	gi|326494646|dbj|BAJ94442.1| predicted protein	F2DH71	F2DH71_HORVD	unreviewed	Predicted protein		Hordeum vulgare var. distichum (Two-rowed barley)	140	2.12e-61	229.17	-	-	-	-	pfam10604 Polyketide_cyc2 | pfam03364 Polyketide_cyc | pfam00407 Bet_v_1	Domain only	-7	0.00937	0.0218	10.5	1.5
CA-1_1_(paired)_trimmed_(paired)_without_duplicates_contig_29845	gi|326512912|dbj|BAK03363.1| predicted protein	F2E7P1	F2E7P1_HORVD	unreviewed	Predicted protein (Fragment)		Hordeum vulgare var. distichum (Two-rowed barley)	115	7.53e-33	143.411	-	-	-	-	-		-14	0.0176	0.0379	7	0.5
CA-1_1_(paired)_trimmed_(paired)_without_duplicates_contig_18180	gi|326516350|dbj|BAJ92330.1| predicted protein	F2DB59	F2DB59_HORVD	unreviewed	Predicted protein		Hordeum vulgare var. distichum (Two-rowed barley)	114	9.79e-08	63.8723	-	-	-	-	-		3	0.317	0.422	1	3
CA-1_1_(paired)_trimmed_(paired)_without_duplicates_contig_30525	gi|326511313|dbj|BAJ87670.1| predicted protein	F2CXU9	F2CXU9_HORVD	unreviewed	Predicted protein		Hordeum vulgare var. distichum (Two-rowed barley)	74	6.39e-29	132.302	-	-	-	-	-		3	0.00815	0.0193	7	21
CA-1_1_(paired)_trimmed_(paired)_without_duplicates_contig_32547	gi|326516370|dbj|BAJ92340.1| predicted protein	F2DB69	F2DB69_HORVD	unreviewed	Predicted protein		Hordeum vulgare var. distichum (Two-rowed barley)	99	2.47e-33	143.855	-	-	-	-	-			0.0833	0.143	3	0
CA-1_1_(paired)_trimmed_(paired)_without_duplicates_contig_4319	gi|326506024|dbj|BAJ91251.1| predicted protein	F2D830	F2D830_HORVD	unreviewed	Predicted protein		Hordeum vulgare var. distichum (Two-rowed barley)	104	7.32e-28	127.414	-	-	-	-	-		-3.75	0.0744	0.13	7.5	2
CA-1_1_(paired)_trimmed_(paired)_without_duplicates_contig_15153	gi|326509039|dbj|BAJ86912.1| predicted protein	F2CVP1	F2CVP1_HORVD	unreviewed	Predicted protein		Hordeum vulgare var. distichum (Two-rowed barley)	146	1.92e-40	167.85	-	-	-	-	-		4.35135	4.63e-10	3.22e-09	18.5	80.5
CA-1_1_(paired)_trimmed_(paired)_without_duplicates_contig_32944	gi|326497745|dbj|BAK05962.1| predicted protein	F2EF40	F2EF40_HORVD	unreviewed	Predicted protein		Hordeum vulgare var. distichum (Two-rowed barley)	95	1.31e-18	98.5316	-	-	GO:0005488 binding	-	-	GO only		0.0614	0.11	3.5	0
CA-1_1_(paired)_trimmed_(paired)_without_duplicates_contig_12866	gi|326531628|dbj|BAJ97818.1| predicted protein	F2DRU7	F2DRU7_HORVD	unreviewed	Predicted protein		Hordeum vulgare var. distichum (Two-rowed barley)	133	2.1e-62	231.392	-	GO:0005739 mitochondrion	-	-	-	GO only	-3.34286	2.56e-06	1.16e-05	58.5	17.5
CA-1_1_(paired)_trimmed_(paired)_without_duplicates_contig_14841	"gi|118748149|gb|ABL11234.1| UCW98, putative galactosyltransferease "	A1C0L4	A1C0L4_HORVD	unreviewed	UCW98, putative galactosyltransferease	UCW98	Hordeum vulgare var. distichum (Two-rowed barley)	100	1.69e-24	116.75	-	-	-	-	-		3	0.48	0.58	0.5	1.5
CA-1_1_(paired)_trimmed_(paired)_without_duplicates_contig_13997	gi|326487396|dbj|BAJ89682.1| predicted protein	F2D3L1	F2D3L1_HORVD	unreviewed	Predicted protein		Hordeum vulgare var. distichum (Two-rowed barley)	92	6.28e-37	158.074	-	GO:0009536 plastid	-	-	pfam07939 DUF1685	GO & Domain	-3.55346	0	0	282.5	79.5
CA-1_1_(paired)_trimmed_(paired)_without_duplicates_contig_17490	gi|326517946|dbj|BAK07225.1| predicted protein	F2EIQ3	F2EIQ3_HORVD	unreviewed	Predicted protein (Fragment)		Hordeum vulgare var. distichum (Two-rowed barley)	82	8.42e-27	124.748	GO:0006865 amino acid transport	GO:0016021 integral to membrane	GO:0015171 amino acid transmembrane transporter activity	-	pfam04819 DUF716	GO & Domain	9	0.0736	0.129	0.5	4.5
CA-1_1_(paired)_trimmed_(paired)_without_duplicates_contig_9330	gi|326518564|dbj|BAJ88311.1| predicted protein	F2CZP0	F2CZP0_HORVD	unreviewed	Predicted protein (Fragment)		Hordeum vulgare var. distichum (Two-rowed barley)	68	8.15e-17	94.0881	-	GO:0009536 plastid	-	-	-	GO only	9	1.54e-08	9.14e-08	5	45
CA-1_1_(paired)_trimmed_(paired)_without_duplicates_contig_4467	gi|326532502|dbj|BAK05180.1| predicted protein	F2ECV8	F2ECV8_HORVD	unreviewed	Predicted protein		Hordeum vulgare var. distichum (Two-rowed barley)	80	5.09e-23	113.195	-	-	-	-	-		-3.33333	0.0522	0.0968	10	3
CA-1_1_(paired)_trimmed_(paired)_without_duplicates_contig_29968	gi|326534332|dbj|BAJ89516.1| predicted protein	F2D345	F2D345_HORVD	unreviewed	Predicted protein		Hordeum vulgare var. distichum (Two-rowed barley)	166	2.05e-79	286.047	-	GO:0005739 mitochondrion	GO:0005507 copper ion binding	-	-	GO only	-3.88889	0.00558	0.0138	17.5	4.5
CA-1_1_(paired)_trimmed_(paired)_without_duplicates_contig_33810	gi|326501630|dbj|BAK02604.1| predicted protein	F2E5I2	F2E5I2_HORVD	unreviewed	Predicted protein		Hordeum vulgare var. distichum (Two-rowed barley)	130	3.56e-61	227.393	GO:0006200 ATP catabolic process | GO:0006810 transport	GO:0009536 plastid | GO:0005886 plasma membrane	"GO:0042626 ATPase activity, coupled to transmembrane movement of substances | GO:0005524 ATP binding"	-	-	GO only	-7	0.000239	0.000793	21	3
CA-1_1_(paired)_trimmed_(paired)_without_duplicates_contig_20935	gi|326497659|dbj|BAK05919.1| predicted protein	F2EEZ7	F2EEZ7_HORVD	unreviewed	Predicted protein (Fragment)		Hordeum vulgare var. distichum (Two-rowed barley)	300	4.47e-136	474.007	-	GO:0005739 mitochondrion	GO:0005488 binding	-	pfam13041 PPR_2 | pfam12854 PPR_1 | pfam01535 PPR | pfam13812 PPR_3	GO & Domain	4.07143	5.31e-13	4.77e-12	28	114
CA-1_1_(paired)_trimmed_(paired)_without_duplicates_contig_1039	gi|326493680|dbj|BAJ85301.1| predicted protein	F2CR30	F2CR30_HORVD	unreviewed	Predicted protein (Fragment)		Hordeum vulgare var. distichum (Two-rowed barley)	132	7.64e-26	122.971	-	-	-	-	pfam09425 CCT_2 | pfam06200 tify	Domain only	-12.3	0	0	123	10
CA-1_1_(paired)_trimmed_(paired)_without_duplicates_contig_29076	gi|60476124|gb|AAX21203.1| putative protein	Q2TM89	Q2TM89_IPHUN	unreviewed	Putative uncharacterized protein (Fragment)		Ipheion uniflorum (Springstar) (Tristagma uniflorum)	124	5.46e-62	232.281	GO:0006508 proteolysis	GO:0016020 membrane	GO:0004222 metalloendopeptidase activity	-	-	GO only	-7	0.000239	0.000793	21	3
CA-1_1_(paired)_trimmed_(paired)_without_duplicates_contig_19683	gi|255586944|ref|XP_002534072.1| ER glycerol-phosphate acyltransferase	B9T753	B9T753_RICCO	unreviewed	ER glycerol-phosphate acyltransferase (EC 2.3.1.15)	RCOM_0235670	Ricinus communis (Castor bean)	209	7.48e-77	278.493	GO:0048235 pollen sperm cell differentiation | GO:0080167 response to karrikin | GO:0042967 acyl-carrier-protein biosynthetic process | GO:0046486 glycerolipid metabolic process | GO:0008654 phospholipid biosynthetic process	GO:0016020 membrane | GO:0005739 mitochondrion	GO:0004366 glycerol-3-phosphate O-acyltransferase activity | GO:0003841 1-acylglycerol-3-phosphate O-acyltransferase activity	-	pfam01553 Acyltransferase	GO & Domain	19	5.7e-05	0.000211	1	19
CA-1_1_(paired)_trimmed_(paired)_without_duplicates_contig_4234	"gi|255583960|ref|XP_002532727.1| lsm1, putative "	B9T3A8	B9T3A8_RICCO	unreviewed	Lsm1, putative	RCOM_0392140	Ricinus communis (Castor bean)	128	2.07e-73	267.829	-	GO:0005634 nucleus | GO:0005732 small nucleolar ribonucleoprotein complex	GO:0005488 binding	-	pfam01423 LSM	GO & Domain	-4.76471	1.01e-10	7.47e-10	81	17
CA-1_1_(paired)_trimmed_(paired)_without_duplicates_contig_3956	"gi|255545634|ref|XP_002513877.1| sulfate transporter, putative "	B9RJF8	B9RJF8_RICCO	unreviewed	Sulfate transporter, putative	RCOM_1033950	Ricinus communis (Castor bean)	286	1.41e-143	498.891	GO:0008272 sulfate transport | GO:0055085 transmembrane transport	GO:0016021 integral to membrane	GO:0008271 secondary active sulfate transmembrane transporter activity	-	pfam13792 Sulfate_tra_GLY	GO & Domain	3.5873	1.2e-11	9.68e-11	31.5	113
CA-1_1_(paired)_trimmed_(paired)_without_duplicates_contig_13353	"gi|255549712|ref|XP_002515907.1| BRASSINOSTEROID INSENSITIVE 1-associated receptor kinase 1 precursor, putative "	B9RQ88	B9RQ88_RICCO	unreviewed	BRASSINOSTEROID INSENSITIVE 1-associated receptor kinase 1, putative (EC 2.7.11.30)	RCOM_1486460	Ricinus communis (Castor bean)	315	3.77e-70	258.942	GO:0006468 protein phosphorylation | GO:0007169 transmembrane receptor protein tyrosine kinase signaling pathway | GO:0009069 serine family amino acid metabolic process	GO:0009506 plasmodesma | GO:0005886 plasma membrane	GO:0004872 receptor activity | GO:0005524 ATP binding | GO:0004674 protein serine/threonine kinase activity	-	pfam12819 Malectin_like	GO & Domain		1.97e-10	1.41e-09	0	40.5
CA-1_1_(paired)_trimmed_(paired)_without_duplicates_contig_6884	"gi|255548513|ref|XP_002515313.1| ctp synthase, putative "	B9RNH4	B9RNH4_RICCO	unreviewed	CTP synthase (EC 6.3.4.2) (UTP--ammonia ligase)	RCOM_1347860	Ricinus communis (Castor bean)	464	1.42e-272	926.8	GO:0006221 pyrimidine nucleotide biosynthetic process | GO:0006206 pyrimidine base metabolic process	-	GO:0003883 CTP synthase activity	6.3.4.2	pfam06418 CTP_synth_N | pfam00117 GATase	GO & Enzyme & Domain	-3.05983	5.33e-15	5.51e-14	179	58.5
CA-1_1_(paired)_trimmed_(paired)_without_duplicates_contig_7482	gi|255574446|ref|XP_002528135.1| hypothetical protein RCOM_1195900	B9SQ66	B9SQ66_RICCO	unreviewed	Putative uncharacterized protein	RCOM_1195900	Ricinus communis (Castor bean)	69	3.58e-21	106.974	GO:0006623 protein targeting to vacuole	GO:0005887 integral to plasma membrane | GO:0016023 cytoplasmic membrane-bounded vesicle | GO:0017119 Golgi transport complex	GO:0005509 calcium ion binding	-	-	GO only	5.27778	4.37e-13	3.93e-12	18	95
CA-1_1_(paired)_trimmed_(paired)_without_duplicates_contig_11001	gi|255565128|ref|XP_002523556.1| conserved hypothetical protein	B9SC37	B9SC37_RICCO	unreviewed	Putative uncharacterized protein	RCOM_1407200	Ricinus communis (Castor bean)	204	3.86e-92	328.261	-	-	-	-	-		-4.11111	3.65e-05	0.00014	37	9
CA-1_1_(paired)_trimmed_(paired)_without_duplicates_contig_5199	"gi|255583179|ref|XP_002532355.1| Methylglutaconyl-CoA hydratase, mitochondrial precursor, putative "	B9T286	B9T286_RICCO	unreviewed	Methylglutaconyl-CoA hydratase, mitochondrial, putative (EC 4.2.1.18)	RCOM_0191380	Ricinus communis (Castor bean)	166	1.4e-73	268.718	GO:0006550 isoleucine catabolic process | GO:0006552 leucine catabolic process | GO:0006574 valine catabolic process	GO:0005739 mitochondrion	GO:0016853 isomerase activity | GO:0004490 methylglutaconyl-CoA hydratase activity	-	pfam00378 ECH	GO & Domain	5.09333	0	0	37.5	191
CA-1_1_(paired)_trimmed_(paired)_without_duplicates_contig_19385	"gi|255563310|ref|XP_002522658.1| Magnesium-dependent phosphatase, putative "	B9S9I9	B9S9I9_RICCO	unreviewed	Magnesium-dependent phosphatase, putative (EC 3.1.3.48)	RCOM_0886170	Ricinus communis (Castor bean)	162	3.09e-84	302.044	GO:0035335 peptidyl-tyrosine dephosphorylation | GO:0006570 tyrosine metabolic process	-	GO:0004725 protein tyrosine phosphatase activity	-	pfam12689 Acid_PPase | pfam13419 HAD_2 | pfam13344 Hydrolase_6	GO & Domain	-6.00517	0	0	1162	193.5
CA-1_1_(paired)_trimmed_(paired)_without_duplicates_contig_17384	"gi|255580436|ref|XP_002531044.1| Stromal membrane-associated protein, putative "	B9SYH5	B9SYH5_RICCO	unreviewed	Stromal membrane-associated protein, putative	RCOM_0517460	Ricinus communis (Castor bean)	137	1.08e-81	293.601	GO:0032857 activation of ARF GTPase activity | GO:0010227 floral organ abscission	GO:0005829 cytosol | GO:0005768 endosome | GO:0005802 trans-Golgi network | GO:0005634 nucleus	GO:0008060 ARF GTPase activator activity | GO:0008270 zinc ion binding | GO:0003677 DNA binding	-	pfam01412 ArfGap	GO & Domain	49	1.59e-06	7.4e-06	0.5	24.5
CA-1_1_(paired)_trimmed_(paired)_without_duplicates_contig_11855	gi|255569599|ref|XP_002525765.1| conserved hypothetical protein	B9SIE6	B9SIE6_RICCO	unreviewed	Putative uncharacterized protein	RCOM_1255010	Ricinus communis (Castor bean)	272	2.12e-105	372.251	-	-	-	-	pfam06764 DUF1223	Domain only	-3.64171	0	0	340.5	93.5
CA-1_1_(paired)_trimmed_(paired)_without_duplicates_contig_17722	"gi|255578499|ref|XP_002530113.1| D-galactonate transporter, putative "	B9SVU4	B9SVU4_RICCO	unreviewed	D-galactonate transporter, putative	RCOM_0127370	Ricinus communis (Castor bean)	437	7.66e-230	785.052	GO:0009624 response to nematode | GO:0055085 transmembrane transport | GO:0006817 phosphate ion transport | GO:0008643 carbohydrate transport | GO:0015711 organic anion transport	GO:0005794 Golgi apparatus | GO:0016023 cytoplasmic membrane-bounded vesicle | GO:0016021 integral to membrane	GO:0005315 inorganic phosphate transmembrane transporter activity | GO:0005351 sugar:hydrogen symporter activity | GO:0008514 organic anion transmembrane transporter activity	-	pfam07690 MFS_1 | pfam13347 MFS_2 | pfam00083 Sugar_tr | pfam07695 7TMR-DISM_7TM | pfam03547 Mem_trans | pfam09605 Trep_Strep	GO & Domain	-3.21311	0	0	196	61
CA-1_1_(paired)_trimmed_(paired)_without_duplicates_contig_4682	"gi|255558376|ref|XP_002520215.1| altered response to gravity (arg1), plant, putative "	B9S2J6	B9S2J6_RICCO	unreviewed	Altered response to gravity (Arg1), plant, putative	RCOM_0699900	Ricinus communis (Castor bean)	118	4.98e-58	221.172	GO:0006457 protein folding	-	GO:0031072 heat shock protein binding | GO:0051082 unfolded protein binding	-	pfam00226 DnaJ	GO & Domain	-3.05882	2.46e-07	1.27e-06	78	25.5
CA-1_1_(paired)_trimmed_(paired)_without_duplicates_contig_2662	gi|255586109|ref|XP_002533718.1| conserved hypothetical protein	B9T649	B9T649_RICCO	unreviewed	Putative uncharacterized protein	RCOM_0215280	Ricinus communis (Castor bean)	177	7.24e-74	270.051	GO:0006629 lipid metabolic process	GO:0016023 cytoplasmic membrane-bounded vesicle | GO:0005773 vacuole	-	-	pfam03489 SapB_2 | pfam05184 SapB_1	GO & Domain	-3.10315	0	0	1624.5	523.5
CA-1_1_(paired)_trimmed_(paired)_without_duplicates_contig_10553	"gi|255584011|ref|XP_002532751.1| phosphoglucomutase, putative "	B9T3D2	B9T3D2_RICCO	unreviewed	Phosphoglucomutase, putative (EC 5.4.2.8)	RCOM_0026140	Ricinus communis (Castor bean)	55	6.95e-23	112.751	GO:0006000 fructose metabolic process | GO:0006013 mannose metabolic process	-	GO:0004615 phosphomannomutase activity	-	-	GO only	3.95238	1.72e-05	6.93e-05	10.5	41.5
CA-1_1_(paired)_trimmed_(paired)_without_duplicates_contig_10918	"gi|255579645|ref|XP_002530663.1| retinoblastoma-binding protein, putative "	B9SXE4	B9SXE4_RICCO	unreviewed	Retinoblastoma-binding protein, putative	RCOM_1389220	Ricinus communis (Castor bean)	114	5.1e-13	80.7576	-	GO:0005634 nucleus	GO:0003676 nucleic acid binding | GO:0008270 zinc ion binding	-	-	GO only	-4.25	0.0449	0.0852	8.5	2
CA-1_1_(paired)_trimmed_(paired)_without_duplicates_contig_14135	"gi|255548257|ref|XP_002515185.1| multidrug resistance protein 1, 2, putative "	B9RN46	B9RN46_RICCO	unreviewed	Multidrug resistance protein 1, 2, putative (EC 3.6.3.27) (EC 3.6.3.44)	RCOM_1343570	Ricinus communis (Castor bean)	349	9e-186	638.861	GO:0006200 ATP catabolic process | GO:0006855 drug transmembrane transport | GO:0006817 phosphate ion transport	GO:0016021 integral to membrane	GO:0008559 xenobiotic-transporting ATPase activity | GO:0015415 phosphate ion transmembrane-transporting ATPase activity | GO:0005524 ATP binding	-	pfam00005 ABC_tran | pfam07673 DUF1602 | pfam13558 SbcCD_C	GO & Domain	4.66667	6e-07	2.97e-06	10.5	49
CA-1_1_(paired)_trimmed_(paired)_without_duplicates_contig_33702	"gi|255547836|ref|XP_002514975.1| protein phosphatase 2a, regulatory subunit, putative "	B9RMK6	B9RMK6_RICCO	unreviewed	Protein phosphatase 2a, regulatory subunit, putative	RCOM_1081480	Ricinus communis (Castor bean)	68	2.16e-24	117.194	GO:0007165 signal transduction	GO:0005777 peroxisome | GO:0000159 protein phosphatase type 2A complex	GO:0005488 binding | GO:0008601 protein phosphatase type 2A regulator activity	-	-	GO only	-3	0.00815	0.0193	21	7
[truncated: 1,128 more rows]
