# Supplementary material for: Comparison of the Transcriptomes of Ginger (Zingiber officinale Rosc.) and Mango Ginger (Curcuma amada Roxb.) in Response to the Bacterial Wilt Infection
Source: PLoS One. 2014 Jun 18;9(6):e99731. doi: 10.1371/journal.pone.0099731 (PMC4062433; doi:10.1371/journal.pone.0099731)
Supplement: Table S2 — List of functional categories of differentially expressed genes in in C. amada and Z. officinale along with their expression values. (XLS) [file pone.0099731.s004.xls]

## Sheet: Defense
Feature ID	description	Match_Uni_Full.ID	Source	Status	Protein names	Gene names	Organism	hit length	E-value	Bit score	GO Biological Process	GO Cellular Component	GO Molecular Function	Enzyme	Domain	annotation type	FC	pval	FDRP	ZONorma	CANorm
CA-1_1_(paired)_trimmed_(paired)_without_duplicates_contig_14411	gi|224107477|ref|XP_002314492.1| predicted protein	B9HSR8	B9HSR8_POPTR	unreviewed	Predicted protein	POPTRDRAFT_565798	Populus trichocarpa (Western balsam poplar) (Populus balsamifera subsp. trichocarpa)	561	1.22e-301	1023.22	GO:0042538 hyperosmotic salinity response | GO:0042742 defense response to bacterium | GO:0080052 response to histidine | GO:0042939 tripeptide transport | GO:0009753 response to jasmonic acid stimulus | GO:0043201 response to leucine | GO:0009611 respons	GO:0016020 membrane	GO:0042936 dipeptide transporter activity | GO:0042937 tripeptide transporter activity	-	pfam00854 PTR2 | pfam07690 MFS_1 | pfam00083 Sugar_tr | pfam01061 ABC2_membrane	GO & Domain	21.8	0	0	15	327
CA-1_1_(paired)_trimmed_(paired)_without_duplicates_contig_6703	gi|292668961|gb|ADE41135.1| AP2 domain class transcription factor	D5L126	D5L126_MALDO	unreviewed	AP2 domain class transcription factor (Ethylene response factor 5)	AP2D42	Malus domestica (Apple) (Pyrus malus)	113	1.02e-33	147.854	"GO:0006952 defense response | GO:0006355 regulation of transcription, DNA-dependent | GO:0009873 ethylene mediated signaling pathway"	GO:0005667 transcription factor complex	GO:0003677 DNA binding | GO:0003700 sequence-specific DNA binding transcription factor activity	-	pfam00847 AP2	GO & Domain	12.6421	0	0	47.5	600.5
CA-1_1_(paired)_trimmed_(paired)_without_duplicates_contig_28305	gi|357154044|ref|XP_003576651.1| PREDICTED: uncharacterized protein LOC100846535	I1IIP0	I1IIP0_BRADI	unreviewed	Uncharacterized protein	BRADI4G08080	Brachypodium distachyon (Purple false brome) (Trachynia distachya)	292	4.18e-99	351.367	"GO:0071366 cellular response to indolebutyric acid stimulus | GO:0031348 negative regulation of defense response | GO:0015691 cadmium ion transport | GO:0010686 tetracyclic triterpenoid biosynthetic process | GO:0042344 indole glucosinolate catabolic pro	GO:0005774 vacuolar membrane | GO:0009941 chloroplast envelope | GO:0005777 peroxisome | GO:0005829 cytosol | GO:0009506 plasmodesma | GO:0005886 plasma membrane | GO:0005739 mitochondrion	"GO:0016314 phosphatidylinositol-3,4,5-trisphosphate 3-phosphatase activity | GO:0008138 protein tyrosine/serine/threonine phosphatase activity | GO:0042299 lupeol synthase activity | GO:0004725 protein tyrosine phosphatase activity | GO:0015086 cadmium i	-	pfam10409 PTEN_C2	GO & Domain	10.5	7.44e-05	0.000271	2	21
CA-1_1_(paired)_trimmed_(paired)_without_duplicates_contig_6701	gi|115473339|ref|NP_001060268.1| Os07g0615200	Q8H395	Q8H395_ORYSJ	unreviewed	Os07g0615200 protein (Putative uncharacterized protein P0616D06.125) (cDNA clone:J013152B02, full insert sequence)	P0616D06.125 Os07g0615200	Oryza sativa subsp. japonica (Rice)	174	1.82e-24	118.527	GO:0042742 defense response to bacterium | GO:0009555 pollen development | GO:0009867 jasmonic acid mediated signaling pathway | GO:0009908 flower development	GO:0005634 nucleus	GO:0005515 protein binding	-	pfam06200 tify | pfam09425 CCT_2	GO & Domain	8.81046	0	0	76.5	674
CA-1_1_(paired)_trimmed_(paired)_without_duplicates_contig_1121	"gi|255554527|ref|XP_002518302.1| inorganic pyrophosphatase, putative "	B9RX33	B9RX33_RICCO	unreviewed	Inorganic pyrophosphatase, putative (EC 3.6.1.1)	RCOM_0816840	Ricinus communis (Castor bean)	135	2.54e-39	164.74	GO:0042742 defense response to bacterium | GO:0046686 response to cadmium ion | GO:0009651 response to salt stress | GO:0006119 oxidative phosphorylation	GO:0009941 chloroplast envelope | GO:0009570 chloroplast stroma | GO:0009579 thylakoid | GO:0016020 membrane | GO:0005829 cytosol	GO:0000287 magnesium ion binding | GO:0004427 inorganic diphosphatase activity	-	-	GO only	5.60417	0	0	24	134.5
CA-1_1_(paired)_trimmed_(paired)_without_duplicates_contig_433	gi|13430338|gb|AAK25801.1|AF338240_1 rubisco activase	Q9ATB9	Q9ATB9_ZANAE	unreviewed	Rubisco activase (Fragment)	rca4	Zantedeschia aethiopica (White calla lily)	223	6.53e-115	403.8	GO:0009753 response to jasmonic acid stimulus | GO:0042742 defense response to bacterium | GO:0009416 response to light stimulus | GO:0009409 response to cold | GO:0010150 leaf senescence	GO:0005618 cell wall | GO:0009941 chloroplast envelope | GO:0009535 chloroplast thylakoid membrane | GO:0010287 plastoglobule | GO:0005634 nucleus | GO:0010319 stromule | GO:0048046 apoplast	"GO:0046863 ribulose-1,5-bisphosphate carboxylase/oxygenase activator activity | GO:0043531 ADP binding | GO:0005524 ATP binding"	-	-	GO only	5.19707	0	0	581	3019.5
CA-1_1_(paired)_trimmed_(paired)_without_duplicates_contig_25120	gi|125529173|gb|EAY77287.1| hypothetical protein OsI_05263	A2WZ91	A2WZ91_ORYSI	unreviewed	Putative uncharacterized protein	OsI_05263	Oryza sativa subsp. indica (Rice)	158	9.44e-42	172.294	GO:0006952 defense response | GO:0006470 protein dephosphorylation	-	GO:0017111 nucleoside-triphosphatase activity | GO:0004721 phosphoprotein phosphatase activity | GO:0043531 ADP binding | GO:0005524 ATP binding	-	-	GO only	4.59091	4.73e-07	2.37e-06	11	50.5
CA-1_1_(paired)_trimmed_(paired)_without_duplicates_contig_21659	gi|38346043|emb|CAD39754.2| OSJNBa0059D20.15	Q7XX49	Q7XX49_ORYSJ	unreviewed	OSJNBa0059D20.15 protein	OSJNBa0059D20.15 OsJ_13929	Oryza sativa subsp. japonica (Rice)	446	2.32e-82	295.823	GO:0006952 defense response | GO:0006470 protein dephosphorylation	-	GO:0004721 phosphoprotein phosphatase activity | GO:0043531 ADP binding	-	pfam00931 NB-ARC | pfam13191 AAA_16 | pfam13401 AAA_22	GO & Domain	3.21951	9.97e-07	4.78e-06	20.5	66
CA-1_1_(paired)_trimmed_(paired)_without_duplicates_contig_6168	gi|4321762|gb|AAD15818.1| transcription factor MYC7E	Q9ZPN6	Q9ZPN6_MAIZE	unreviewed	Transcription factor MYC7E (Fragment)		Zea mays (Maize)	224	3.57e-69	255.387	"GO:2000068 regulation of defense response to insect | GO:0009867 jasmonic acid mediated signaling pathway | GO:0009269 response to desiccation | GO:0009611 response to wounding | GO:0009963 positive regulation of flavonoid biosynthetic process | GO:00102	GO:0005667 transcription factor complex	GO:0003677 DNA binding | GO:0005515 protein binding | GO:0003700 sequence-specific DNA binding transcription factor activity	-	pfam00010 HLH	GO & Domain	3.17949	2.5e-06	1.14e-05	19.5	62
CA-1_1_(paired)_trimmed_(paired)_without_duplicates_contig_18092	gi|242092278|ref|XP_002436629.1| hypothetical protein SORBIDRAFT_10g006200	C5Z5X8	C5Z5X8_SORBI	unreviewed	Putative uncharacterized protein Sb10g006200	Sb10g006200 SORBIDRAFT_10g006200	Sorghum bicolor (Sorghum) (Sorghum vulgare)	171	1.59e-44	182.069	GO:0010200 response to chitin | GO:0016567 protein ubiquitination | GO:0050832 defense response to fungus	-	GO:0004842 ubiquitin-protein ligase activity | GO:0008270 zinc ion binding	-	pfam13639 zf-RING_2 | pfam12678 zf-rbx1 | pfam13923 zf-C3HC4_2 | pfam00097 zf-C3HC4 | pfam13920 zf-C3HC4_3 | pfam12906 RINGv | pfam11793 FANCL_C | pfam00628 PHD	GO & Domain	3	0.000311	0.00101	13	39
CA-1_1_(paired)_trimmed_(paired)_without_duplicates_contig_17455	gi|226490993|ref|NP_001150622.1| pre-mRNA-splicing factor 19	B6TRQ7	B6TRQ7_MAIZE	unreviewed	Pre-mRNA-splicing factor 19 (Uncharacterized protein)		Zea mays (Maize)	294	1.8e-149	518.442	GO:0042742 defense response to bacterium | GO:0046686 response to cadmium ion | GO:0016567 protein ubiquitination	GO:0005730 nucleolus | GO:0005618 cell wall | GO:0080008 CUL4 RING ubiquitin ligase complex | GO:0009507 chloroplast	GO:0004842 ubiquitin-protein ligase activity | GO:0000166 nucleotide binding	-	pfam00400 WD40	GO & Domain	-3.16667	6.69e-06	2.86e-05	57	18
CA-1_1_(paired)_trimmed_(paired)_without_duplicates_contig_13087	gi|225432070|ref|XP_002280639.1| PREDICTED: probable protein Pop3	D7SYG7	D7SYG7_VITVI	unreviewed	Putative uncharacterized protein	VIT_05s0077g00410	Vitis vinifera (Grape)	107	3.49e-48	192.289	GO:0050832 defense response to fungus | GO:0042742 defense response to bacterium	GO:0005829 cytosol | GO:0005886 plasma membrane	-	-	pfam07876 Dabb	GO & Domain	-3.24551	0	0	271	83.5
CA-1_1_(paired)_trimmed_(paired)_without_duplicates_contig_24271	"gi|255587028|ref|XP_002534105.1| Spotted leaf protein, putative "	B9T786	B9T786_RICCO	unreviewed	Spotted leaf protein, putative	RCOM_0367530	Ricinus communis (Castor bean)	271	3.17e-125	438.015	GO:0042742 defense response to bacterium | GO:0016567 protein ubiquitination	GO:0005634 nucleus | GO:0005829 cytosol | GO:0000151 ubiquitin ligase complex	GO:0004842 ubiquitin-protein ligase activity | GO:0070696 transmembrane receptor protein serine/threonine kinase binding	-	pfam00514 Arm	GO & Domain	-3.25243	4.55e-15	4.74e-14	167.5	51.5
CA-1_1_(paired)_trimmed_(paired)_without_duplicates_contig_12597	gi|226493137|ref|NP_001142302.1| uncharacterized protein LOC100274471	B4FEP8	B4FEP8_MAIZE	unreviewed	Uncharacterized protein	ZEAMMB73_169513	Zea mays (Maize)	224	3.79e-137	477.562	GO:0009753 response to jasmonic acid stimulus | GO:0010193 response to ozone | GO:0009651 response to salt stress | GO:0030244 cellulose biosynthetic process | GO:0042742 defense response to bacterium | GO:0009408 response to heat | GO:0019853 L-ascorbic	GO:0005829 cytosol | GO:0005739 mitochondrion	GO:0004475 mannose-1-phosphate guanylyltransferase activity | GO:0008928 mannose-1-phosphate guanylyltransferase (GDP) activity	-	pfam00483 NTP_transferase | pfam00132 Hexapep	GO & Domain	-3.37778	7.02e-08	3.89e-07	76	22.5
CA-1_1_(paired)_trimmed_(paired)_without_duplicates_contig_26381	gi|242058717|ref|XP_002458504.1| hypothetical protein SORBIDRAFT_03g034880	C5XK66	C5XK66_SORBI	unreviewed	Putative uncharacterized protein Sb03g034880	Sb03g034880 SORBIDRAFT_03g034880	Sorghum bicolor (Sorghum) (Sorghum vulgare)	77	6.41e-35	150.965	"GO:0042742 defense response to bacterium | GO:0006075 (1->3)-beta-D-glucan biosynthetic process | GO:0009965 leaf morphogenesis | GO:0000003 reproduction | GO:0009870 defense response signaling pathway, resistance gene-dependent | GO:0052544 defense resp	"GO:0009506 plasmodesma | GO:0000148 1,3-beta-D-glucan synthase complex | GO:0016023 cytoplasmic membrane-bounded vesicle"	"GO:0003843 1,3-beta-D-glucan synthase activity"	-	-	GO only	-3.5	0.00182	0.00506	24.5	7
CA-1_1_(paired)_trimmed_(paired)_without_duplicates_contig_14619	gi|162461519|ref|NP_001105965.1| LOC100037794	A1YBM1	A1YBM1_MAIZE	unreviewed	Respiratory burst oxidase protein B		Zea mays (Maize)	398	1.15e-234	801.049	GO:0052542 defense response by callose deposition | GO:0055114 oxidation-reduction process | GO:0002679 respiratory burst involved in defense response | GO:0010119 regulation of stomatal movement | GO:0043069 negative regulation of programmed cell death |	GO:0005887 integral to plasma membrane	GO:0016174 NAD(P)H oxidase activity | GO:0005509 calcium ion binding | GO:0004601 peroxidase activity | GO:0009055 electron carrier activity | GO:0050660 flavin adenine dinucleotide binding | GO:0005506 iron ion binding	-	pfam08030 NAD_binding_6 | pfam08022 FAD_binding_8	GO & Domain	-4.18779	0	0	446	106.5
CA-1_1_(paired)_trimmed_(paired)_without_duplicates_contig_25385	gi|115476720|ref|NP_001061956.1| Os08g0453700	Q0J595	Q0J595_ORYSJ	unreviewed	Os08g0453700 protein	Os08g0453700	Oryza sativa subsp. japonica (Rice)	158	5.37e-90	321.151	GO:0006952 defense response | GO:0009408 response to heat | GO:0009845 seed germination | GO:0055114 oxidation-reduction process | GO:0006118 electron transport | GO:0006804 peroxidase reaction | GO:0006979 response to oxidative stress	GO:0016021 integral to membrane | GO:0005739 mitochondrion	GO:0050660 flavin adenine dinucleotide binding | GO:0016174 NAD(P)H oxidase activity | GO:0009055 electron carrier activity | GO:0005506 iron ion binding | GO:0005509 calcium ion binding | GO:0004601 peroxidase activity	-	pfam08022 FAD_binding_8	GO & Domain	-4.30769	2.26e-07	1.18e-06	56	13
CA-1_1_(paired)_trimmed_(paired)_without_duplicates_contig_32243	gi|357132418|ref|XP_003567827.1| PREDICTED: late embryogenesis abundant protein Lea14-A-like	I1HG22	I1HG22_BRADI	unreviewed	Uncharacterized protein	BRADI2G15410	Brachypodium distachyon (Purple false brome) (Trachynia distachya)	160	5.32e-64	239.391	GO:0009269 response to desiccation | GO:0009644 response to high light intensity | GO:0009611 response to wounding | GO:0009793 embryo development ending in seed dormancy | GO:0050832 defense response to fungus	GO:0005829 cytosol	-	-	pfam03168 LEA_2	GO & Domain	-4.54167	1.87e-07	9.83e-07	54.5	12
CA-1_1_(paired)_trimmed_(paired)_without_duplicates_contig_2448	"gi|255545176|ref|XP_002513649.1| heat shock protein, putative "	B9RIT0	B9RIT0_RICCO	unreviewed	Heat shock protein, putative	RCOM_1582180	Ricinus communis (Castor bean)	494	0	1076.55	"GO:0006457 protein folding | GO:0046685 response to arsenic-containing substance | GO:0009408 response to heat | GO:0009816 defense response to bacterium, incompatible interaction"	GO:0005886 plasma membrane | GO:0005618 cell wall | GO:0005829 cytosol	GO:0005524 ATP binding | GO:0051082 unfolded protein binding	-	pfam00183 HSP90	GO & Domain	-5	0	0	405	81
CA-1_1_(paired)_trimmed_(paired)_without_duplicates_contig_29689	gi|224066567|ref|XP_002302140.1| predicted protein	B9GT28	B9GT28_POPTR	unreviewed	Predicted protein	POPTRDRAFT_816178	Populus trichocarpa (Western balsam poplar) (Populus balsamifera subsp. trichocarpa)	127	6.55e-34	147.854	"GO:0042742 defense response to bacterium | GO:0006355 regulation of transcription, DNA-dependent | GO:0070301 cellular response to hydrogen peroxide | GO:0009737 response to abscisic acid stimulus | GO:0050832 defense response to fungus"	GO:0005739 mitochondrion | GO:0005667 transcription factor complex	GO:0043565 sequence-specific DNA binding | GO:0003700 sequence-specific DNA binding transcription factor activity	-	pfam03106 WRKY	GO & Domain	-5	6.33e-05	0.000233	30	6
CA-1_1_(paired)_trimmed_(paired)_without_duplicates_contig_10551	gi|346467639|gb|AEO33664.1| hypothetical protein	G3MJJ6	G3MJJ6_9ACAR	unreviewed	Putative uncharacterized protein (Fragment)		Amblyomma maculatum (Gulf Coast tick)	136	4.09e-58	219.839	GO:0042742 defense response to bacterium | GO:0050832 defense response to fungus | GO:0052033 pathogen-associated molecular pattern dependent induction by symbiont of host innate immune response	"GO:0016023 cytoplasmic membrane-bounded vesicle | GO:0016020 membrane | GO:0005783 endoplasmic reticulum | GO:0000136 alpha-1,6-mannosyltransferase complex"	GO:0004169 dolichyl-phosphate-mannose-protein mannosyltransferase activity	-	-	GO only	-5.46667	1.51e-06	7.05e-06	41	7.5
CA-1_1_(paired)_trimmed_(paired)_without_duplicates_contig_35921	gi|357125376|ref|XP_003564370.1| PREDICTED: disease resistance protein RPS2-like	I1HSD9	I1HSD9_BRADI	unreviewed	Uncharacterized protein	BRADI2G52150	Brachypodium distachyon (Purple false brome) (Trachynia distachya)	145	3.13e-52	203.398	GO:0006952 defense response | GO:0006470 protein dephosphorylation	-	GO:0004721 phosphoprotein phosphatase activity | GO:0043531 ADP binding	-	pfam00931 NB-ARC | pfam13191 AAA_16	GO & Domain	-6.625	4.62e-05	0.000174	26.5	4
CA-1_1_(paired)_trimmed_(paired)_without_duplicates_contig_21754	gi|195931989|gb|ACG56648.1| phenylalanine ammonia lyase	B5AKV1	B5AKV1_MUSAC	unreviewed	Phenylalanine ammonia-lyase (EC 4.3.1.24)	PAL	Musa acuminata AAA Group (dessert banana)	194	5.57e-101	357.588	GO:0009699 phenylpropanoid biosynthetic process | GO:0009611 response to wounding | GO:0006979 response to oxidative stress | GO:0006952 defense response | GO:0006559 L-phenylalanine catabolic process | GO:0080167 response to karrikin | GO:0006570 tyrosin	GO:0005829 cytosol	GO:0045548 phenylalanine ammonia-lyase activity	-	-	GO only	-8.47619	0	0	178	21
CA-1_1_(paired)_trimmed_(paired)_without_duplicates_contig_15957	gi|357113770|ref|XP_003558674.1| PREDICTED: serine/threonine-protein kinase At5g01020-like	I1H925	I1H925_BRADI	unreviewed	Uncharacterized protein	BRADI1G72740	Brachypodium distachyon (Purple false brome) (Trachynia distachya)	311	3.61e-156	540.66	GO:0042742 defense response to bacterium | GO:0006468 protein phosphorylation | GO:0009069 serine family amino acid metabolic process	GO:0009536 plastid	GO:0004715 non-membrane spanning protein tyrosine kinase activity | GO:0005524 ATP binding | GO:0004674 protein serine/threonine kinase activity	2.7.11.1	pfam07714 Pkinase_Tyr | pfam00069 Pkinase	GO & Enzyme & Domain	-8.82275	0	0	1667.5	189
CA-1_1_(paired)_trimmed_(paired)_without_duplicates_contig_6606	gi|225439922|ref|XP_002275288.1| PREDICTED: peroxidase 21	D7TQI6	D7TQI6_VITVI	unreviewed	Putative uncharacterized protein	VIT_08s0040g02200	Vitis vinifera (Grape)	315	2.3e-155	537.994	GO:0006979 response to oxidative stress | GO:0050832 defense response to fungus | GO:0055114 oxidation-reduction process | GO:0006804 peroxidase reaction	GO:0005829 cytosol	GO:0020037 heme binding | GO:0004601 peroxidase activity	1.11.1.7	pfam00141 peroxidase	GO & Enzyme & Domain	-10.9562	0	0	750.5	68.5
CA-1_1_(paired)_trimmed_(paired)_without_duplicates_contig_36288	gi|225461401|ref|XP_002282190.1| PREDICTED: MLO14 protein	F6H261	F6H261_VITVI	unreviewed	MLO-like protein	VIT_19s0014g02980	Vitis vinifera (Grape)	117	4.56e-56	216.284	GO:0006952 defense response | GO:0008219 cell death	GO:0016021 integral to membrane | GO:0005886 plasma membrane	GO:0005516 calmodulin binding	-	-	GO only	-11.5	2.69e-07	1.39e-06	34.5	3
CA-1_1_(paired)_trimmed_(paired)_without_duplicates_contig_27222	gi|195931987|gb|ACG56647.1| phenylalanine ammonia lyase	B5AKV0	B5AKV0_MUSAC	unreviewed	Phenylalanine ammonia-lyase (EC 4.3.1.24)	PAL	Musa acuminata (Banana) (Musa cavendishii)	137	2.58e-72	262.497	GO:0006979 response to oxidative stress | GO:0006952 defense response | GO:0010224 response to UV-B | GO:0009611 response to wounding | GO:0006559 L-phenylalanine catabolic process | GO:0009699 phenylpropanoid biosynthetic process | GO:0009555 pollen deve	GO:0005737 cytoplasm	GO:0045548 phenylalanine ammonia-lyase activity	-	-	GO only	-32.5	0	0	97.5	3
CA-1_1_(paired)_trimmed_(paired)_without_duplicates_contig_23937	gi|193787910|dbj|BAG50432.1| sesquiterpene synthase 5	B3ITB7	B3ITB7_ZINZE	unreviewed	Sesquiterpene synthase 5	zss5 ZSS5	Zingiber zerumbet (Shampoo ginger) (Amomum zerumbet)	155	1.5e-94	336.259	GO:0006952 defense response | GO:0008152 metabolic process	GO:0005737 cytoplasm	GO:0000287 magnesium ion binding | GO:0010333 terpene synthase activity	-	pfam01397 Terpene_synth	GO & Domain	-6039	0	0	3019.5	0.5

## Sheet: Response to Bacterium
Feature ID	description	Match_Uni_Full.ID	Source	Status	Protein names	Gene names	Organism	hit length	E-value	Bit score	GO Biological Process	GO Cellular Component	GO Molecular Function	Enzyme	Domain	annotation type	FC	pval	FDRP	ZONorma	CANorm
CA-1_1_(paired)_trimmed_(paired)_without_duplicates_contig_15617	gi|326498159|dbj|BAJ94942.1| predicted protein	F2DIM1	F2DIM1_HORVD	unreviewed	Predicted protein (Fragment)		Hordeum vulgare var. distichum (Two-rowed barley)	235	1.49e-109	386.026	GO:0042742 defense response to bacterium | GO:0016567 protein ubiquitination	GO:0005634 nucleus | GO:0005829 cytosol | GO:0000151 ubiquitin ligase complex	GO:0004842 ubiquitin-protein ligase activity | GO:0070696 transmembrane receptor protein serine/threonine kinase binding	-	pfam00514 Arm | pfam04826 Arm_2 | pfam04564 U-box | pfam13646 HEAT_2	GO & Domain	24	0.00114	0.00331	0.5	12
CA-1_1_(paired)_trimmed_(paired)_without_duplicates_contig_14411	gi|224107477|ref|XP_002314492.1| predicted protein	B9HSR8	B9HSR8_POPTR	unreviewed	Predicted protein	POPTRDRAFT_565798	Populus trichocarpa (Western balsam poplar) (Populus balsamifera subsp. trichocarpa)	561	1.22e-301	1023.22	GO:0042538 hyperosmotic salinity response | GO:0042742 defense response to bacterium | GO:0080052 response to histidine | GO:0042939 tripeptide transport | GO:0009753 response to jasmonic acid stimulus | GO:0043201 response to leucine | GO:0009611 respons	GO:0016020 membrane	GO:0042936 dipeptide transporter activity | GO:0042937 tripeptide transporter activity	-	pfam00854 PTR2 | pfam07690 MFS_1 | pfam00083 Sugar_tr | pfam01061 ABC2_membrane	GO & Domain	21.8	0	0	15	327
CA-1_1_(paired)_trimmed_(paired)_without_duplicates_contig_6701	gi|115473339|ref|NP_001060268.1| Os07g0615200	Q8H395	Q8H395_ORYSJ	unreviewed	Os07g0615200 protein (Putative uncharacterized protein P0616D06.125) (cDNA clone:J013152B02, full insert sequence)	P0616D06.125 Os07g0615200	Oryza sativa subsp. japonica (Rice)	174	1.82e-24	118.527	GO:0042742 defense response to bacterium | GO:0009555 pollen development | GO:0009867 jasmonic acid mediated signaling pathway | GO:0009908 flower development	GO:0005634 nucleus	GO:0005515 protein binding	-	pfam06200 tify | pfam09425 CCT_2	GO & Domain	8.81046	0	0	76.5	674
CA-1_1_(paired)_trimmed_(paired)_without_duplicates_contig_1121	"gi|255554527|ref|XP_002518302.1| inorganic pyrophosphatase, putative "	B9RX33	B9RX33_RICCO	unreviewed	Inorganic pyrophosphatase, putative (EC 3.6.1.1)	RCOM_0816840	Ricinus communis (Castor bean)	135	2.54e-39	164.74	GO:0042742 defense response to bacterium | GO:0046686 response to cadmium ion | GO:0009651 response to salt stress | GO:0006119 oxidative phosphorylation	GO:0009941 chloroplast envelope | GO:0009570 chloroplast stroma | GO:0009579 thylakoid | GO:0016020 membrane | GO:0005829 cytosol	GO:0000287 magnesium ion binding | GO:0004427 inorganic diphosphatase activity	-	-	GO only	5.60417	0	0	24	134.5
CA-1_1_(paired)_trimmed_(paired)_without_duplicates_contig_433	gi|13430338|gb|AAK25801.1|AF338240_1 rubisco activase	Q9ATB9	Q9ATB9_ZANAE	unreviewed	Rubisco activase (Fragment)	rca4	Zantedeschia aethiopica (White calla lily)	223	6.53e-115	403.8	GO:0009753 response to jasmonic acid stimulus | GO:0042742 defense response to bacterium | GO:0009416 response to light stimulus | GO:0009409 response to cold | GO:0010150 leaf senescence	GO:0005618 cell wall | GO:0009941 chloroplast envelope | GO:0009535 chloroplast thylakoid membrane | GO:0010287 plastoglobule | GO:0005634 nucleus | GO:0010319 stromule | GO:0048046 apoplast	"GO:0046863 ribulose-1,5-bisphosphate carboxylase/oxygenase activator activity | GO:0043531 ADP binding | GO:0005524 ATP binding"	-	-	GO only	5.19707	0	0	581	3019.5
CA-1_1_(paired)_trimmed_(paired)_without_duplicates_contig_1126	gi|371574681|gb|AEX49899.1| mitogen-activated protein kinase 4	H2ET71	H2ET71_9POAL	unreviewed	Mitogen-activated protein kinase 4	MAPK4	Saccharum hybrid cultivar ROC22	239	2.56e-145	504.668	GO:0009611 response to wounding | GO:0010200 response to chitin | GO:0010120 camalexin biosynthetic process | GO:0009617 response to bacterium | GO:0000169 activation of MAPK activity involved in osmosensory signaling pathway | GO:2000038 regulation of st	-	GO:0005515 protein binding | GO:0004707 MAP kinase activity | GO:0005524 ATP binding	2.7.11.24	pfam00069 Pkinase | pfam07714 Pkinase_Tyr	GO & Enzyme & Domain	3.00446	0	0	336.5	1011
CA-1_1_(paired)_trimmed_(paired)_without_duplicates_contig_23338	gi|115450603|ref|NP_001048902.1| Os03g0137500	Q10S27	VDAC6_ORYSJ	reviewed	Mitochondrial outer membrane protein porin 6 (Voltage-dependent anion-selective channel protein 6) (OsVDAC6)	VDAC6 Os03g0137500 LOC_Os03g04460	Oryza sativa subsp. japonica (Rice)	266	3.3e-121	424.685	GO:0009617 response to bacterium | GO:0055085 transmembrane transport | GO:0044070 regulation of anion transport	GO:0005886 plasma membrane | GO:0005741 mitochondrial outer membrane	GO:0008308 voltage-gated anion channel activity	-	pfam01459 Porin_3	GO & Domain	-3.1165	7.08e-14	6.75e-13	160.5	51.5
CA-1_1_(paired)_trimmed_(paired)_without_duplicates_contig_13087	gi|225432070|ref|XP_002280639.1| PREDICTED: probable protein Pop3	D7SYG7	D7SYG7_VITVI	unreviewed	Putative uncharacterized protein	VIT_05s0077g00410	Vitis vinifera (Grape)	107	3.49e-48	192.289	GO:0050832 defense response to fungus | GO:0042742 defense response to bacterium	GO:0005829 cytosol | GO:0005886 plasma membrane	-	-	pfam07876 Dabb	GO & Domain	-3.24551	0	0	271	83.5
CA-1_1_(paired)_trimmed_(paired)_without_duplicates_contig_12597	gi|226493137|ref|NP_001142302.1| uncharacterized protein LOC100274471	B4FEP8	B4FEP8_MAIZE	unreviewed	Uncharacterized protein	ZEAMMB73_169513	Zea mays (Maize)	224	3.79e-137	477.562	GO:0009753 response to jasmonic acid stimulus | GO:0010193 response to ozone | GO:0009651 response to salt stress | GO:0030244 cellulose biosynthetic process | GO:0042742 defense response to bacterium | GO:0009408 response to heat | GO:0019853 L-ascorbic	GO:0005829 cytosol | GO:0005739 mitochondrion	GO:0004475 mannose-1-phosphate guanylyltransferase activity | GO:0008928 mannose-1-phosphate guanylyltransferase (GDP) activity	-	pfam00483 NTP_transferase | pfam00132 Hexapep	GO & Domain	-3.37778	7.02e-08	3.89e-07	76	22.5
CA-1_1_(paired)_trimmed_(paired)_without_duplicates_contig_26381	gi|242058717|ref|XP_002458504.1| hypothetical protein SORBIDRAFT_03g034880	C5XK66	C5XK66_SORBI	unreviewed	Putative uncharacterized protein Sb03g034880	Sb03g034880 SORBIDRAFT_03g034880	Sorghum bicolor (Sorghum) (Sorghum vulgare)	77	6.41e-35	150.965	"GO:0042742 defense response to bacterium | GO:0006075 (1->3)-beta-D-glucan biosynthetic process | GO:0009965 leaf morphogenesis | GO:0000003 reproduction | GO:0009870 defense response signaling pathway, resistance gene-dependent | GO:0052544 defense resp	"GO:0009506 plasmodesma | GO:0000148 1,3-beta-D-glucan synthase complex | GO:0016023 cytoplasmic membrane-bounded vesicle"	"GO:0003843 1,3-beta-D-glucan synthase activity"	-	-	GO only	-3.5	0.00182	0.00506	24.5	7
CA-1_1_(paired)_trimmed_(paired)_without_duplicates_contig_2448	"gi|255545176|ref|XP_002513649.1| heat shock protein, putative "	B9RIT0	B9RIT0_RICCO	unreviewed	Heat shock protein, putative	RCOM_1582180	Ricinus communis (Castor bean)	494	0	1076.55	"GO:0006457 protein folding | GO:0046685 response to arsenic-containing substance | GO:0009408 response to heat | GO:0009816 defense response to bacterium, incompatible interaction"	GO:0005886 plasma membrane | GO:0005618 cell wall | GO:0005829 cytosol	GO:0005524 ATP binding | GO:0051082 unfolded protein binding	-	pfam00183 HSP90	GO & Domain	-5	0	0	405	81
CA-1_1_(paired)_trimmed_(paired)_without_duplicates_contig_29689	gi|224066567|ref|XP_002302140.1| predicted protein	B9GT28	B9GT28_POPTR	unreviewed	Predicted protein	POPTRDRAFT_816178	Populus trichocarpa (Western balsam poplar) (Populus balsamifera subsp. trichocarpa)	127	6.55e-34	147.854	"GO:0042742 defense response to bacterium | GO:0006355 regulation of transcription, DNA-dependent | GO:0070301 cellular response to hydrogen peroxide | GO:0009737 response to abscisic acid stimulus | GO:0050832 defense response to fungus"	GO:0005739 mitochondrion | GO:0005667 transcription factor complex	GO:0043565 sequence-specific DNA binding | GO:0003700 sequence-specific DNA binding transcription factor activity	-	pfam03106 WRKY	GO & Domain	-5	6.33e-05	0.000233	30	6
CA-1_1_(paired)_trimmed_(paired)_without_duplicates_contig_10551	gi|346467639|gb|AEO33664.1| hypothetical protein	G3MJJ6	G3MJJ6_9ACAR	unreviewed	Putative uncharacterized protein (Fragment)		Amblyomma maculatum (Gulf Coast tick)	136	4.09e-58	219.839	GO:0042742 defense response to bacterium | GO:0050832 defense response to fungus | GO:0052033 pathogen-associated molecular pattern dependent induction by symbiont of host innate immune response	"GO:0016023 cytoplasmic membrane-bounded vesicle | GO:0016020 membrane | GO:0005783 endoplasmic reticulum | GO:0000136 alpha-1,6-mannosyltransferase complex"	GO:0004169 dolichyl-phosphate-mannose-protein mannosyltransferase activity	-	-	GO only	-5.46667	1.51e-06	7.05e-06	41	7.5
CA-1_1_(paired)_trimmed_(paired)_without_duplicates_contig_15957	gi|357113770|ref|XP_003558674.1| PREDICTED: serine/threonine-protein kinase At5g01020-like	I1H925	I1H925_BRADI	unreviewed	Uncharacterized protein	BRADI1G72740	Brachypodium distachyon (Purple false brome) (Trachynia distachya)	311	3.61e-156	540.66	GO:0042742 defense response to bacterium | GO:0006468 protein phosphorylation | GO:0009069 serine family amino acid metabolic process	GO:0009536 plastid	GO:0004715 non-membrane spanning protein tyrosine kinase activity | GO:0005524 ATP binding | GO:0004674 protein serine/threonine kinase activity	2.7.11.1	pfam07714 Pkinase_Tyr | pfam00069 Pkinase	GO & Enzyme & Domain	-8.82275	0	0	1667.5	189
CA-1_1_(paired)_trimmed_(paired)_without_duplicates_contig_4912	"gi|255550257|ref|XP_002516179.1| guanine nucleotide-exchange, putative "	B9RR10	B9RR10_RICCO	unreviewed	Guanine nucleotide-exchange, putative	RCOM_0708240	Ricinus communis (Castor bean)	107	1.55e-62	230.059	GO:0042742 defense response to bacterium | GO:0032012 regulation of ARF protein signal transduction | GO:0016192 vesicle-mediated transport | GO:0040007 growth | GO:0043087 regulation of GTPase activity	GO:0005769 early endosome | GO:0005829 cytosol | GO:0005802 trans-Golgi network	GO:0005086 ARF guanyl-nucleotide exchange factor activity | GO:0005515 protein binding	-	-	GO only		0.00617	0.015	7.5	0

## Sheet: SA
Feature ID	description	Match_Uni_Full.ID	Source	Status	Protein names	Gene names	Organism	hit length	E-value	Bit score	GO Biological Process	GO Cellular Component	GO Molecular Function	Enzyme	Domain	annotation type	FC	pval	FDRP	ZONorma	CANorm
CA-1_1_(paired)_trimmed_(paired)_without_duplicates_contig_27137	gi|255543162|ref|XP_002512644.1| conserved hypothetical protein	B9RFX5	B9RFX5_RICCO	unreviewed	Putative uncharacterized protein	RCOM_1437820	Ricinus communis (Castor bean)	100	7.4e-18	96.7542	GO:0009611 response to wounding | GO:2000022 regulation of jasmonic acid mediated signaling pathway | GO:0009751 response to salicylic acid stimulus | GO:0009733 response to auxin stimulus | GO:0010112 regulation of systemic acquired resistance	GO:0005634 nucleus	GO:0042803 protein homodimerization activity	-	pfam09425 CCT_2 | pfam06200 tify	GO & Domain	-4.5	0.00974	0.0225	13.5	3
CA-1_1_(paired)_trimmed_(paired)_without_duplicates_contig_23169	gi|341604895|gb|AEK82608.1| ethylene-responsive element binding protein 1	G3CU72	G3CU72_HEVBR	unreviewed	Ethylene-responsive element binding protein 1	EREBP1	Hevea brasiliensis (Para rubber tree) (Siphonia brasiliensis)	193	1e-31	142.078	"GO:0009753 response to jasmonic acid stimulus | GO:0009414 response to water deprivation | GO:0009651 response to salt stress | GO:0009409 response to cold | GO:0009611 response to wounding | GO:0009751 response to salicylic acid stimulus | GO:0009737 re	GO:0016020 membrane | GO:0005667 transcription factor complex	GO:0003677 DNA binding | GO:0003700 sequence-specific DNA binding transcription factor activity	-	-	GO only	-4.63235	0	0	157.5	34

## Sheet: JA
Feature ID	description	Match_Uni_Full.ID	Source	Status	Protein names	Gene names	Organism	hit length	E-value	Bit score	GO Biological Process	GO Cellular Component	GO Molecular Function	Enzyme	Domain	annotation type	FC	pval	FDRP	ZONorma	CANorm
CA-1_1_(paired)_trimmed_(paired)_without_duplicates_contig_14411	gi|224107477|ref|XP_002314492.1| predicted protein	B9HSR8	B9HSR8_POPTR	unreviewed	Predicted protein	POPTRDRAFT_565798	Populus trichocarpa (Western balsam poplar) (Populus balsamifera subsp. trichocarpa)	561	1.22e-301	1023.22	GO:0042538 hyperosmotic salinity response | GO:0042742 defense response to bacterium | GO:0080052 response to histidine | GO:0042939 tripeptide transport | GO:0009753 response to jasmonic acid stimulus | GO:0043201 response to leucine | GO:0009611 respons	GO:0016020 membrane	GO:0042936 dipeptide transporter activity | GO:0042937 tripeptide transporter activity	-	pfam00854 PTR2 | pfam07690 MFS_1 | pfam00083 Sugar_tr | pfam01061 ABC2_membrane	GO & Domain	21.8	0	0	15	327
CA-1_1_(paired)_trimmed_(paired)_without_duplicates_contig_6701	gi|115473339|ref|NP_001060268.1| Os07g0615200	Q8H395	Q8H395_ORYSJ	unreviewed	Os07g0615200 protein (Putative uncharacterized protein P0616D06.125) (cDNA clone:J013152B02, full insert sequence)	P0616D06.125 Os07g0615200	Oryza sativa subsp. japonica (Rice)	174	1.82e-24	118.527	GO:0042742 defense response to bacterium | GO:0009555 pollen development | GO:0009867 jasmonic acid mediated signaling pathway | GO:0009908 flower development	GO:0005634 nucleus	GO:0005515 protein binding	-	pfam06200 tify | pfam09425 CCT_2	GO & Domain	8.81046	0	0	76.5	674
CA-1_1_(paired)_trimmed_(paired)_without_duplicates_contig_19915	gi|357485243|ref|XP_003612909.1| BHLH transcription factor	G7KF32	G7KF32_MEDTR	unreviewed	BHLH transcription factor	MTR_5g030430	Medicago truncatula (Barrel medic) (Medicago tribuloides)	66	3.7e-22	110.085	"GO:2000068 regulation of defense response to insect | GO:0055114 oxidation-reduction process | GO:0009867 jasmonic acid mediated signaling pathway | GO:0009269 response to desiccation | GO:0009611 response to wounding | GO:0009963 positive regulation of	GO:0005667 transcription factor complex	GO:0003677 DNA binding | GO:0005515 protein binding | GO:0003700 sequence-specific DNA binding transcription factor activity | GO:0032440 2-alkenal reductase [NAD(P)] activity	-	-	GO only	7	0.0339	0.0667	1	7
CA-1_1_(paired)_trimmed_(paired)_without_duplicates_contig_433	gi|13430338|gb|AAK25801.1|AF338240_1 rubisco activase	Q9ATB9	Q9ATB9_ZANAE	unreviewed	Rubisco activase (Fragment)	rca4	Zantedeschia aethiopica (White calla lily)	223	6.53e-115	403.8	GO:0009753 response to jasmonic acid stimulus | GO:0042742 defense response to bacterium | GO:0009416 response to light stimulus | GO:0009409 response to cold | GO:0010150 leaf senescence	GO:0005618 cell wall | GO:0009941 chloroplast envelope | GO:0009535 chloroplast thylakoid membrane | GO:0010287 plastoglobule | GO:0005634 nucleus | GO:0010319 stromule | GO:0048046 apoplast	"GO:0046863 ribulose-1,5-bisphosphate carboxylase/oxygenase activator activity | GO:0043531 ADP binding | GO:0005524 ATP binding"	-	-	GO only	5.19707	0	0	581	3019.5
CA-1_1_(paired)_trimmed_(paired)_without_duplicates_contig_6168	gi|4321762|gb|AAD15818.1| transcription factor MYC7E	Q9ZPN6	Q9ZPN6_MAIZE	unreviewed	Transcription factor MYC7E (Fragment)		Zea mays (Maize)	224	3.57e-69	255.387	"GO:2000068 regulation of defense response to insect | GO:0009867 jasmonic acid mediated signaling pathway | GO:0009269 response to desiccation | GO:0009611 response to wounding | GO:0009963 positive regulation of flavonoid biosynthetic process | GO:00102	GO:0005667 transcription factor complex	GO:0003677 DNA binding | GO:0005515 protein binding | GO:0003700 sequence-specific DNA binding transcription factor activity	-	pfam00010 HLH	GO & Domain	3.17949	2.5e-06	1.14e-05	19.5	62
CA-1_1_(paired)_trimmed_(paired)_without_duplicates_contig_25023	"gi|357137377|ref|XP_003570277.1| PREDICTED: probable alpha,alpha-trehalose-phosphate synthase "	I1IDC6	I1IDC6_BRADI	unreviewed	Uncharacterized protein	BRADI3G53790	Brachypodium distachyon (Purple false brome) (Trachynia distachya)	140	1.51e-79	286.492	GO:0009753 response to jasmonic acid stimulus | GO:0016099 monoterpenoid biosynthetic process | GO:0009611 response to wounding | GO:0080027 response to herbivore | GO:0005992 trehalose biosynthetic process | GO:0005982 starch metabolic process | GO:00059	GO:0005829 cytosol | GO:0005739 mitochondrion	"GO:0003825 alpha,alpha-trehalose-phosphate synthase (UDP-forming) activity | GO:0004805 trehalose-phosphatase activity | GO:0034768 (E)-beta-ocimene synthase activity | GO:0050551 myrcene synthase activity"	-	-	GO only	-3.29412	0.00125	0.0036	28	8.5
CA-1_1_(paired)_trimmed_(paired)_without_duplicates_contig_12597	gi|226493137|ref|NP_001142302.1| uncharacterized protein LOC100274471	B4FEP8	B4FEP8_MAIZE	unreviewed	Uncharacterized protein	ZEAMMB73_169513	Zea mays (Maize)	224	3.79e-137	477.562	GO:0009753 response to jasmonic acid stimulus | GO:0010193 response to ozone | GO:0009651 response to salt stress | GO:0030244 cellulose biosynthetic process | GO:0042742 defense response to bacterium | GO:0009408 response to heat | GO:0019853 L-ascorbic	GO:0005829 cytosol | GO:0005739 mitochondrion	GO:0004475 mannose-1-phosphate guanylyltransferase activity | GO:0008928 mannose-1-phosphate guanylyltransferase (GDP) activity	-	pfam00483 NTP_transferase | pfam00132 Hexapep	GO & Domain	-3.37778	7.02e-08	3.89e-07	76	22.5
CA-1_1_(paired)_trimmed_(paired)_without_duplicates_contig_27137	gi|255543162|ref|XP_002512644.1| conserved hypothetical protein	B9RFX5	B9RFX5_RICCO	unreviewed	Putative uncharacterized protein	RCOM_1437820	Ricinus communis (Castor bean)	100	7.4e-18	96.7542	GO:0009611 response to wounding | GO:2000022 regulation of jasmonic acid mediated signaling pathway | GO:0009751 response to salicylic acid stimulus | GO:0009733 response to auxin stimulus | GO:0010112 regulation of systemic acquired resistance	GO:0005634 nucleus	GO:0042803 protein homodimerization activity	-	pfam09425 CCT_2 | pfam06200 tify	GO & Domain	-4.5	0.00974	0.0225	13.5	3
CA-1_1_(paired)_trimmed_(paired)_without_duplicates_contig_23169	gi|341604895|gb|AEK82608.1| ethylene-responsive element binding protein 1	G3CU72	G3CU72_HEVBR	unreviewed	Ethylene-responsive element binding protein 1	EREBP1	Hevea brasiliensis (Para rubber tree) (Siphonia brasiliensis)	193	1e-31	142.078	"GO:0009753 response to jasmonic acid stimulus | GO:0009414 response to water deprivation | GO:0009651 response to salt stress | GO:0009409 response to cold | GO:0009611 response to wounding | GO:0009751 response to salicylic acid stimulus | GO:0009737 re	GO:0016020 membrane | GO:0005667 transcription factor complex	GO:0003677 DNA binding | GO:0003700 sequence-specific DNA binding transcription factor activity	-	-	GO only	-4.63235	0	0	157.5	34
CA-1_1_(paired)_trimmed_(paired)_without_duplicates_contig_30592	gi|75207630	Q9ST59	RHT1_WHEAT	reviewed	DELLA protein RHT-1 (Protein Rht-B1/Rht-D1) (Reduced height protein 1)	RHT1	Triticum aestivum (Wheat)	189	1.68e-44	181.181	"GO:0009938 negative regulation of gibberellic acid mediated signaling pathway | GO:0009867 jasmonic acid mediated signaling pathway | GO:0006355 regulation of transcription, DNA-dependent | GO:0010187 negative regulation of seed germination | GO:0042538	GO:0005667 transcription factor complex	GO:0005515 protein binding | GO:0003700 sequence-specific DNA binding transcription factor activity	-	pfam12041 DELLA	GO & Domain	-5	6.33e-05	0.000233	30	6
CA-1_1_(paired)_trimmed_(paired)_without_duplicates_contig_17793	gi|242036415|ref|XP_002465602.1| hypothetical protein SORBIDRAFT_01g041900	C5WRP9	C5WRP9_SORBI	unreviewed	Putative uncharacterized protein Sb01g041900	Sb01g041900 SORBIDRAFT_01g041900	Sorghum bicolor (Sorghum) (Sorghum vulgare)	167	4.39e-80	288.269	GO:0016132 brassinosteroid biosynthetic process | GO:0055114 oxidation-reduction process | GO:0009867 jasmonic acid mediated signaling pathway | GO:0010358 leaf shaping | GO:0009741 response to brassinosteroid stimulus | GO:0009826 unidimensional cell gro	GO:0005783 endoplasmic reticulum	"GO:0010012 steroid 22-alpha hydroxylase activity | GO:0016705 oxidoreductase activity, acting on paired donors, with incorporation or reduction of molecular oxygen | GO:0009055 electron carrier activity | GO:0020037 heme binding"	-	-	GO only	-5.69231	3.76e-06	1.67e-05	37	6.5

## Sheet: Giberellic acid
Feature ID	description	Match_Uni_Full.ID	Source	Status	Protein names	Gene names	Organism	hit length	E-value	Bit score	GO Biological Process	GO Cellular Component	GO Molecular Function	Enzyme	Domain	annotation type	FC	pval	FDRP	ZONorma	CANorm
CA-1_1_(paired)_trimmed_(paired)_without_duplicates_contig_30592	gi|75207630	Q9ST59	RHT1_WHEAT	reviewed	DELLA protein RHT-1 (Protein Rht-B1/Rht-D1) (Reduced height protein 1)	RHT1	Triticum aestivum (Wheat)	189	1.68e-44	181.181	"GO:0009938 negative regulation of gibberellic acid mediated signaling pathway | GO:0009867 jasmonic acid mediated signaling pathway | GO:0006355 regulation of transcription, DNA-dependent | GO:0010187 negative regulation of seed germination | GO:0042538	GO:0005667 transcription factor complex	GO:0005515 protein binding | GO:0003700 sequence-specific DNA binding transcription factor activity	-	pfam12041 DELLA	GO & Domain	-5	6.33e-05	0.000233	30	6
CA-1_1_(paired)_trimmed_(paired)_without_duplicates_contig_35286	"gi|255538160|ref|XP_002510145.1| F-box protein GID2, putative "	B9R752	B9R752_RICCO	unreviewed	F-box protein GID2, putative	RCOM_1588720	Ricinus communis (Castor bean)	91	3.02e-29	132.747	GO:0010162 seed dormancy | GO:0009939 positive regulation of gibberellic acid mediated signaling pathway | GO:0009845 seed germination	GO:0019005 SCF ubiquitin ligase complex | GO:0005634 nucleus	GO:0005515 protein binding	-	pfam12937 F-box-like | pfam00646 F-box	GO & Domain	-4.875	0.00139	0.00395	19.5	4
CA-1_1_(paired)_trimmed_(paired)_without_duplicates_contig_14170	gi|356556763|ref|XP_003546692.1| PREDICTED: uncharacterized protein LOC100820609	I1MCZ6	I1MCZ6_SOYBN	unreviewed	Uncharacterized protein		Glycine max (Soybean) (Glycine hispida)	194	2.28e-75	273.161	"GO:0010029 regulation of seed germination | GO:0010431 seed maturation | GO:0006355 regulation of transcription, DNA-dependent | GO:0009937 regulation of gibberellic acid mediated signaling pathway"	GO:0005667 transcription factor complex	GO:0008270 zinc ion binding | GO:0003676 nucleic acid binding | GO:0005515 protein binding | GO:0003700 sequence-specific DNA binding transcription factor activity	-	-	GO only	-7.6	1.1e-12	9.65e-12	76	10

## Sheet: Ethylene
Feature ID	description	Match_Uni_Full.ID	Source	Status	Protein names	Gene names	Organism	hit length	E-value	Bit score	GO Biological Process	GO Cellular Component	GO Molecular Function	Enzyme	Domain	annotation type	FC	pval	FDRP	ZONorma	CANorm
CA-1_1_(paired)_trimmed_(paired)_without_duplicates_contig_6703	gi|292668961|gb|ADE41135.1| AP2 domain class transcription factor	D5L126	D5L126_MALDO	unreviewed	AP2 domain class transcription factor (Ethylene response factor 5)	AP2D42	Malus domestica (Apple) (Pyrus malus)	113	1.02e-33	147.854	"GO:0006952 defense response | GO:0006355 regulation of transcription, DNA-dependent | GO:0009873 ethylene mediated signaling pathway"	GO:0005667 transcription factor complex	GO:0003677 DNA binding | GO:0003700 sequence-specific DNA binding transcription factor activity	-	pfam00847 AP2	GO & Domain	12.6421	0	0	47.5	600.5
CA-1_1_(paired)_trimmed_(paired)_without_duplicates_contig_4613	gi|58003345|gb|AAW62234.1| NADPH-protochlorophyllide oxidoreductase	Q5G286	Q5G286_MUSAC	unreviewed	NADPH-protochlorophyllide oxidoreductase		Musa acuminata (Banana) (Musa cavendishii)	153	1.27e-95	339.814	"GO:0015995 chlorophyll biosynthetic process | GO:0009723 response to ethylene stimulus | GO:0055114 oxidation-reduction process | GO:0019685 photosynthesis, dark reaction"	GO:0009941 chloroplast envelope | GO:0009535 chloroplast thylakoid membrane	GO:0016630 protochlorophyllide reductase activity | GO:0000166 nucleotide binding	-	-	GO only	-34.0952	0	0	358	10.5
CA-1_1_(paired)_trimmed_(paired)_without_duplicates_contig_24185	gi|225728849|gb|ACO24431.1| 1-aminocyclopropane-1-carboxylate oxidase	C1JYZ6	C1JYZ6_ELAOL	unreviewed	1-aminocyclopropane-1-carboxylate oxidase (Fragment)		Elaeis oleifera (American oil palm) (Corozo oleifera)	117	1.14e-47	187.846	GO:0009693 ethylene biosynthetic process | GO:0009835 ripening | GO:0055114 oxidation-reduction process	-	"GO:0046872 metal ion binding | GO:0031418 L-ascorbic acid binding | GO:0009815 1-aminocyclopropane-1-carboxylate oxidase activity | GO:0016706 oxidoreductase activity, acting on paired donors, with incorporation or reduction of molecular oxygen, 2-oxoglu	-	-	GO only	-13.25	8.57e-11	6.38e-10	53	4

## Sheet: oxidative stress
Feature ID	description	Match_Uni_Full.ID	Source	Status	Protein names	Gene names	Organism	hit length	E-value	Bit score	GO Biological Process	GO Cellular Component	GO Molecular Function	Enzyme	Domain	annotation type	FC	pval	FDRP	ZONorma	CANorm
CA-1_1_(paired)_trimmed_(paired)_without_duplicates_contig_10438	"gi|255548910|ref|XP_002515511.1| L-ascorbate peroxidase 1, cytosolic, putative "	B9RP42	B9RP42_RICCO	unreviewed	L-ascorbate peroxidase 1, cytosolic, putative (EC 1.11.1.11)	RCOM_0923970	Ricinus communis (Castor bean)	54	9.81e-21	107.419	GO:0055114 oxidation-reduction process | GO:0006979 response to oxidative stress | GO:0006804 peroxidase reaction | GO:0019852 L-ascorbic acid metabolic process	GO:0009536 plastid	GO:0020037 heme binding | GO:0016688 L-ascorbate peroxidase activity	-	-	GO only	9.08	0	0	12.5	113.5
CA-1_1_(paired)_trimmed_(paired)_without_duplicates_contig_9848	"gi|225461830|ref|XP_002285647.1| PREDICTED: peptide methionine sulfoxide reductase B1, chloroplastic-like isoform 1 "	F6H2J9	F6H2J9_VITVI	unreviewed	Putative uncharacterized protein	VIT_19s0014g00170	Vitis vinifera (Grape)	193	2.9e-90	322.04	GO:0006979 response to oxidative stress | GO:0055114 oxidation-reduction process | GO:0006464 protein modification process	GO:0009570 chloroplast stroma	GO:0033743 peptide-methionine (R)-S-oxide reductase activity | GO:0008270 zinc ion binding | GO:0008113 peptide-methionine-(S)-S-oxide reductase activity	1.8.4.12	pfam01641 SelR	GO & Enzyme & Domain	6.22	0	0	125	777.5
CA-1_1_(paired)_trimmed_(paired)_without_duplicates_contig_600	gi|223931156|gb|ACN25040.1| peroxidase	E4W4Z9	E4W4Z9_9ASPA	unreviewed	Peroxidase (EC 1.11.1.7)		Doritis pulcherrima x Phalaenopsis hybrid cultivar	311	4.94e-141	490.448	GO:0055114 oxidation-reduction process | GO:0006979 response to oxidative stress | GO:0006804 peroxidase reaction	-	GO:0020037 heme binding | GO:0004601 peroxidase activity	1.11.1.7	pfam00141 peroxidase	GO & Enzyme & Domain	4.74747	0	0	99	470
CA-1_1_(paired)_trimmed_(paired)_without_duplicates_contig_11131	gi|147838864|emb|CAN61394.1| hypothetical protein VITISV_013327	A5BII4	A5BII4_VITVI	unreviewed	Putative uncharacterized protein	VITISV_013327	Vitis vinifera (Grape)	199	1.09e-60	230.504	"GO:0006979 response to oxidative stress | GO:0009414 response to water deprivation | GO:0010117 photoprotection | GO:0009409 response to cold | GO:0009611 response to wounding | GO:0042538 hyperosmotic salinity response | GO:0035264 multicellular organis	GO:0005667 transcription factor complex	GO:0008270 zinc ion binding | GO:0043565 sequence-specific DNA binding | GO:0005515 protein binding | GO:0003700 sequence-specific DNA binding transcription factor activity	-	pfam13912 zf-C2H2_6	GO & Domain	4.33333	0	0	45	195
CA-1_1_(paired)_trimmed_(paired)_without_duplicates_contig_5843	"gi|108864453|gb|ABA94089.2| respiratory burst oxidase protein D, putative, expressed "	Q2R351	Q2R351_ORYSJ	unreviewed	Respiratory burst oxidase protein D, putative, expressed	LOC_Os11g33120	Oryza sativa subsp. japonica (Rice)	367	6.03e-209	715.734	GO:0055114 oxidation-reduction process | GO:0006804 peroxidase reaction | GO:0006979 response to oxidative stress | GO:0006118 electron transport	GO:0016021 integral to membrane	GO:0050660 flavin adenine dinucleotide binding | GO:0016174 NAD(P)H oxidase activity | GO:0005506 iron ion binding | GO:0004601 peroxidase activity | GO:0009055 electron carrier activity | GO:0005509 calcium ion binding	-	pfam08030 NAD_binding_6 | pfam08022 FAD_binding_8	GO & Domain	3.76923	2.44e-15	2.59e-14	39	147
CA-1_1_(paired)_trimmed_(paired)_without_duplicates_contig_8139	gi|296084891|emb|CBI28300.3| unnamed protein product	D7TCS7	D7TCS7_VITVI	unreviewed	Putative uncharacterized protein	VIT_06s0080g00690	Vitis vinifera (Grape)	188	4.8e-61	231.392	GO:0006979 response to oxidative stress | GO:0055114 oxidation-reduction process | GO:0006804 peroxidase reaction	GO:0009505 plant-type cell wall | GO:0009506 plasmodesma | GO:0016023 cytoplasmic membrane-bounded vesicle | GO:0016020 membrane	GO:0020037 heme binding | GO:0004601 peroxidase activity	1.11.1.7	-	GO & Enzyme	3.70175	2.89e-11	2.25e-10	28.5	105.5
CA-1_1_(paired)_trimmed_(paired)_without_duplicates_contig_6578	gi|224088571|ref|XP_002308478.1| predicted protein	B9HC96	B9HC96_POPTR	unreviewed	Predicted protein	POPTRDRAFT_802264	Populus trichocarpa (Western balsam poplar) (Populus balsamifera subsp. trichocarpa)	157	2.26e-99	352.255	"GO:0006979 response to oxidative stress | GO:0006468 protein phosphorylation | GO:0006783 heme biosynthetic process | GO:0006355 regulation of transcription, DNA-dependent | GO:0015994 chlorophyll metabolic process | GO:0009069 serine family amino acid m	GO:0005739 mitochondrion | GO:0009507 chloroplast	GO:0004325 ferrochelatase activity | GO:0004674 protein serine/threonine kinase activity | GO:0004712 protein serine/threonine/tyrosine kinase activity | GO:0005524 ATP binding | GO:0005515 protein binding	-	pfam00069 Pkinase	GO & Domain	3.7	0.00536	0.0133	5	18.5
CA-1_1_(paired)_trimmed_(paired)_without_duplicates_contig_4507	gi|359493759|ref|XP_002279640.2| PREDICTED: protein transport protein Sec24-like At4g32640-like	E0CT66	E0CT66_VITVI	unreviewed	Putative uncharacterized protein	VIT_19s0014g05310	Vitis vinifera (Grape)	150	1.97e-83	299.378	GO:0006979 response to oxidative stress | GO:0006886 intracellular protein transport | GO:0006888 ER to Golgi vesicle-mediated transport	GO:0030127 COPII vesicle coat | GO:0005829 cytosol	GO:0008270 zinc ion binding | GO:0005215 transporter activity	-	pfam08033 Sec23_BS	GO & Domain	-3.15789	0.00111	0.00322	30	9.5
CA-1_1_(paired)_trimmed_(paired)_without_duplicates_contig_25385	gi|115476720|ref|NP_001061956.1| Os08g0453700	Q0J595	Q0J595_ORYSJ	unreviewed	Os08g0453700 protein	Os08g0453700	Oryza sativa subsp. japonica (Rice)	158	5.37e-90	321.151	GO:0006952 defense response | GO:0009408 response to heat | GO:0009845 seed germination | GO:0055114 oxidation-reduction process | GO:0006118 electron transport | GO:0006804 peroxidase reaction | GO:0006979 response to oxidative stress	GO:0016021 integral to membrane | GO:0005739 mitochondrion	GO:0050660 flavin adenine dinucleotide binding | GO:0016174 NAD(P)H oxidase activity | GO:0009055 electron carrier activity | GO:0005506 iron ion binding | GO:0005509 calcium ion binding | GO:0004601 peroxidase activity	-	pfam08022 FAD_binding_8	GO & Domain	-4.30769	2.26e-07	1.18e-06	56	13
CA-1_1_(paired)_trimmed_(paired)_without_duplicates_contig_35229	gi|115440891|ref|NP_001044725.1| Os01g0835500	Q8S1T0	Q8S1T0_ORYSJ	unreviewed	Os01g0835500 protein (Putative respiratory burst oxidase) (Uncharacterized protein)	P0506B12.18-1 Os01g0835500 OsJ_03990	Oryza sativa subsp. japonica (Rice)	143	6.33e-89	317.596	GO:0022900 electron transport chain | GO:0006804 peroxidase reaction | GO:0006979 response to oxidative stress | GO:0006118 electron transport	GO:0016021 integral to membrane	"GO:0050660 flavin adenine dinucleotide binding | GO:0005506 iron ion binding | GO:0004601 peroxidase activity | GO:0009055 electron carrier activity | GO:0005509 calcium ion binding | GO:0050664 oxidoreductase activity, acting on NADH or NADPH, oxygen as	-	pfam08030 NAD_binding_6	GO & Domain	-4.38462	0.0002	0.000677	28.5	6.5
CA-1_1_(paired)_trimmed_(paired)_without_duplicates_contig_19394	gi|115468942|ref|NP_001058070.1| Os06g0613400	Q69WX8	Q69WX8_ORYSJ	unreviewed	Gamma response I protein-like (Os06g0613400 protein)	P0417G12.18 P0429G06.35 Os06g0613400	Oryza sativa subsp. japonica (Rice)	385	9.74e-92	326.928	GO:0006979 response to oxidative stress | GO:0007276 gamete generation | GO:0010212 response to ionizing radiation | GO:0000706 meiotic DNA double-strand break processing | GO:0045454 cell redox homeostasis | GO:0006749 glutathione metabolic process | GO:	GO:0005829 cytosol | GO:0005777 peroxisome	GO:0004362 glutathione-disulfide reductase activity | GO:0050660 flavin adenine dinucleotide binding | GO:0004616 phosphogluconate dehydrogenase (decarboxylating) activity | GO:0050661 NADP binding | GO:0003858 3-hydroxybutyrate dehydrogenase activity	-	pfam08573 SAE2 | pfam13851 GAS | pfam12718 Tropomyosin_1 | pfam04012 PspA_IM30 | pfam13949 ALIX_LYPXL_bnd | pfam09728 Taxilin | pfam13863 DUF4200 | pfam09311 Rab5-bind | pfam12072 DUF3552 | pfam04156 IncA | pfam08614 ATG16 | pfam03938 OmpH | pfam00038 Fil	GO & Domain	-4.63393	0	0	259.5	56
CA-1_1_(paired)_trimmed_(paired)_without_duplicates_contig_29069	gi|115465031|ref|NP_001056115.1| Os05g0528000	Q65XC8	Q65XC8_ORYSJ	unreviewed	Os05g0528000 protein (Putative cytochrome b245 beta chain)	OJ1187_E11.11 Os05g0528000 OsJ_19284	Oryza sativa subsp. japonica (Rice)	183	3.25e-108	381.583	GO:0022900 electron transport chain | GO:0006804 peroxidase reaction | GO:0006979 response to oxidative stress | GO:0006118 electron transport	GO:0016021 integral to membrane	GO:0050660 flavin adenine dinucleotide binding | GO:0016174 NAD(P)H oxidase activity | GO:0005506 iron ion binding | GO:0004601 peroxidase activity | GO:0009055 electron carrier activity | GO:0005509 calcium ion binding	-	pfam13499 EF_hand_5 | pfam00036 efhand | pfam13405 EF_hand_4 | pfam13202 EF_hand_3	GO & Domain	-7.53846	1.16e-08	7e-08	49	6.5
CA-1_1_(paired)_trimmed_(paired)_without_duplicates_contig_21754	gi|195931989|gb|ACG56648.1| phenylalanine ammonia lyase	B5AKV1	B5AKV1_MUSAC	unreviewed	Phenylalanine ammonia-lyase (EC 4.3.1.24)	PAL	Musa acuminata AAA Group (dessert banana)	194	5.57e-101	357.588	GO:0009699 phenylpropanoid biosynthetic process | GO:0009611 response to wounding | GO:0006979 response to oxidative stress | GO:0006952 defense response | GO:0006559 L-phenylalanine catabolic process | GO:0080167 response to karrikin | GO:0006570 tyrosin	GO:0005829 cytosol	GO:0045548 phenylalanine ammonia-lyase activity	-	-	GO only	-8.47619	0	0	178	21
CA-1_1_(paired)_trimmed_(paired)_without_duplicates_contig_8769	gi|225456860|ref|XP_002279764.1| PREDICTED: serine/threonine-protein kinase AFC2	D7SHG7	D7SHG7_VITVI	unreviewed	Putative uncharacterized protein	VIT_17s0000g09500	Vitis vinifera (Grape)	250	2.73e-139	484.672	"GO:0006979 response to oxidative stress | GO:0006468 protein phosphorylation | GO:0006783 heme biosynthetic process | GO:0006355 regulation of transcription, DNA-dependent | GO:0015994 chlorophyll metabolic process | GO:0009069 serine family amino acid m	GO:0005739 mitochondrion | GO:0009507 chloroplast	GO:0004325 ferrochelatase activity | GO:0004674 protein serine/threonine kinase activity | GO:0004712 protein serine/threonine/tyrosine kinase activity | GO:0005524 ATP binding | GO:0005515 protein binding	-	pfam00069 Pkinase | pfam07714 Pkinase_Tyr	GO & Domain	-8.51515	0	0	421.5	49.5
CA-1_1_(paired)_trimmed_(paired)_without_duplicates_contig_4033	gi|357132874|ref|XP_003568053.1| PREDICTED: respiratory burst oxidase homolog protein F-like isoform 1	I1HHB9	I1HHB9_BRADI	unreviewed	Uncharacterized protein	BRADI2G19090	Brachypodium distachyon (Purple false brome) (Trachynia distachya)	125	2.63e-70	255.831	GO:0022900 electron transport chain | GO:0006804 peroxidase reaction | GO:0006979 response to oxidative stress | GO:0006118 electron transport	GO:0016021 integral to membrane	GO:0050660 flavin adenine dinucleotide binding | GO:0016174 NAD(P)H oxidase activity | GO:0005506 iron ion binding | GO:0004601 peroxidase activity | GO:0009055 electron carrier activity | GO:0005509 calcium ion binding	-	pfam01794 Ferric_reduct	GO & Domain	-8.625	8.85e-07	4.27e-06	34.5	4
CA-1_1_(paired)_trimmed_(paired)_without_duplicates_contig_6606	gi|225439922|ref|XP_002275288.1| PREDICTED: peroxidase 21	D7TQI6	D7TQI6_VITVI	unreviewed	Putative uncharacterized protein	VIT_08s0040g02200	Vitis vinifera (Grape)	315	2.3e-155	537.994	GO:0006979 response to oxidative stress | GO:0050832 defense response to fungus | GO:0055114 oxidation-reduction process | GO:0006804 peroxidase reaction	GO:0005829 cytosol	GO:0020037 heme binding | GO:0004601 peroxidase activity	1.11.1.7	pfam00141 peroxidase	GO & Enzyme & Domain	-10.9562	0	0	750.5	68.5
CA-1_1_(paired)_trimmed_(paired)_without_duplicates_contig_13759	gi|28268680|dbj|BAC56865.1| respiratory burst oxidase homolog	Q84KK7	Q84KK7_NICBE	unreviewed	Respiratory burst oxidase homolog	NbrbohB	Nicotiana benthamiana	159	7.76e-51	199.843	GO:0055114 oxidation-reduction process | GO:0006804 peroxidase reaction | GO:0006979 response to oxidative stress | GO:0006118 electron transport	GO:0016021 integral to membrane	GO:0050660 flavin adenine dinucleotide binding | GO:0016174 NAD(P)H oxidase activity | GO:0005506 iron ion binding | GO:0004601 peroxidase activity | GO:0009055 electron carrier activity | GO:0005509 calcium ion binding	-	-	GO only	-17	0.00766	0.0182	8.5	0.5
CA-1_1_(paired)_trimmed_(paired)_without_duplicates_contig_27384	gi|51535474|dbj|BAD37371.1| putative adiponectin receptor 1	Q67WN9	Q67WN9_ORYSJ	unreviewed	Putative adiponectin receptor 1	P0017B12.2 P0416A11.35	Oryza sativa subsp. japonica (Rice)	127	8.71e-44	178.959	GO:0009725 response to hormone stimulus | GO:0009744 response to sucrose stimulus | GO:0006979 response to oxidative stress | GO:0007165 signal transduction	GO:0016021 integral to membrane	GO:0004872 receptor activity	-	-	GO only	-17.5846	0	0	571.5	32.5
CA-1_1_(paired)_trimmed_(paired)_without_duplicates_contig_27222	gi|195931987|gb|ACG56647.1| phenylalanine ammonia lyase	B5AKV0	B5AKV0_MUSAC	unreviewed	Phenylalanine ammonia-lyase (EC 4.3.1.24)	PAL	Musa acuminata (Banana) (Musa cavendishii)	137	2.58e-72	262.497	GO:0006979 response to oxidative stress | GO:0006952 defense response | GO:0010224 response to UV-B | GO:0009611 response to wounding | GO:0006559 L-phenylalanine catabolic process | GO:0009699 phenylpropanoid biosynthetic process | GO:0009555 pollen deve	GO:0005737 cytoplasm	GO:0045548 phenylalanine ammonia-lyase activity	-	-	GO only	-32.5	0	0	97.5	3

## Sheet: Cell Death
Feature ID	description	Match_Uni_Full.ID	Source	Status	Protein names	Gene names	Organism	hit length	E-value	Bit score	GO Biological Process	GO Cellular Component	GO Molecular Function	Enzyme	Domain	annotation type	FC	pval	FDRP	ZONorma	CANorm
CA-1_1_(paired)_trimmed_(paired)_without_duplicates_contig_14619	gi|162461519|ref|NP_001105965.1| LOC100037794	A1YBM1	A1YBM1_MAIZE	unreviewed	Respiratory burst oxidase protein B		Zea mays (Maize)	398	1.15e-234	801.049	GO:0052542 defense response by callose deposition | GO:0055114 oxidation-reduction process | GO:0002679 respiratory burst involved in defense response | GO:0010119 regulation of stomatal movement | GO:0043069 negative regulation of programmed cell death |	GO:0005887 integral to plasma membrane	GO:0016174 NAD(P)H oxidase activity | GO:0005509 calcium ion binding | GO:0004601 peroxidase activity | GO:0009055 electron carrier activity | GO:0050660 flavin adenine dinucleotide binding | GO:0005506 iron ion binding	-	pfam08030 NAD_binding_6 | pfam08022 FAD_binding_8	GO & Domain	-4.18779	0	0	446	106.5
CA-1_1_(paired)_trimmed_(paired)_without_duplicates_contig_36288	gi|225461401|ref|XP_002282190.1| PREDICTED: MLO14 protein	F6H261	F6H261_VITVI	unreviewed	MLO-like protein	VIT_19s0014g02980	Vitis vinifera (Grape)	117	4.56e-56	216.284	GO:0006952 defense response | GO:0008219 cell death	GO:0016021 integral to membrane | GO:0005886 plasma membrane	GO:0005516 calmodulin binding	-	-	GO only	-11.5	2.69e-07	1.39e-06	34.5	3
CA-1_1_(paired)_trimmed_(paired)_without_duplicates_contig_28690	gi|310942462|dbj|BAJ24148.1| seven trans-membrane protein	E2RZR5	E2RZR5_WHEAT	unreviewed	MLO-like protein	TaMlo2	Triticum aestivum (Wheat)	150	2.85e-77	278.938	GO:0008219 cell death	GO:0016023 cytoplasmic membrane-bounded vesicle | GO:0016021 integral to membrane	-	-	-	GO only	-3.85714	0.0153	0.0335	13.5	3.5
CA-1_1_(paired)_trimmed_(paired)_without_duplicates_contig_33757	gi|11066213|gb|AAG28503.1|AF196966_1 hexokinase	Q9FVD3	Q9FVD3_CITSI	unreviewed	Hexokinase		Citrus sinensis (Sweet orange) (Citrus aurantium var. sinensis)	142	8.86e-72	260.719	GO:0012501 programmed cell death | GO:0009750 response to fructose stimulus | GO:0010255 glucose mediated signaling pathway | GO:0006096 glycolysis | GO:0016310 phosphorylation | GO:0005982 starch metabolic process | GO:0005985 sucrose metabolic process |	GO:0005739 mitochondrion | GO:0009536 plastid | GO:0005774 vacuolar membrane | GO:0005634 nucleus	GO:0008270 zinc ion binding | GO:0005524 ATP binding | GO:0005515 protein binding | GO:0004340 glucokinase activity | GO:0008865 fructokinase activity	-	pfam00349 Hexokinase_1	GO & Domain	-10.6667	0.000528	0.00164	16	1.5

## Sheet: oxidation-reduction
Feature ID	description	Match_Uni_Full.ID	Source	Status	Protein names	Gene names	Organism	hit length	E-value	Bit score	GO Biological Process	GO Cellular Component	GO Molecular Function	Enzyme	Domain	annotation type	FC	pval	FDRP	ZONorma	CANorm
CA-1_1_(paired)_trimmed_(paired)_without_duplicates_contig_13760	gi|19881735|gb|AAM01136.1|AC108884_18 Putative Cell elongation protein DIMINUTO (Cell elongation protein Dwarf1)	Q8RU48	Q8RU48_ORYSJ	unreviewed	Cell elongation protein DIMINUTO, putative, expressed (Putative Cell elongation protein DIMINUTO (Cell elongation protein Dwarf1))	OSJNBb0058B20.18 LOC_Os10g25780 OsJ_31428	Oryza sativa subsp. japonica (Rice)	503		1067.66	GO:0055114 oxidation-reduction process | GO:0006040 amino sugar metabolic process	GO:0016021 integral to membrane	GO:0050614 delta24-sterol reductase activity | GO:0050660 flavin adenine dinucleotide binding | GO:0005516 calmodulin binding | GO:0008762 UDP-N-acetylmuramate dehydrogenase activity	1.3.1.72	pfam01565 FAD_binding_4	GO & Enzyme & Domain	266	0	0	0.5	133
CA-1_1_(paired)_trimmed_(paired)_without_duplicates_contig_14530	gi|297724457|ref|NP_001174592.1| Os06g0140000	Q5VPF0	Q5VPF0_ORYSJ	unreviewed	Os06g0140000 protein (Putative HcrVf3 protein)	OSJNBa0041F13.36 Os06g0140000 OsJ_20063	Oryza sativa subsp. japonica (Rice)	274	4.21e-70	258.498	GO:0016310 phosphorylation | GO:0055114 oxidation-reduction process	GO:0016023 cytoplasmic membrane-bounded vesicle	GO:0016301 kinase activity | GO:0032440 2-alkenal reductase [NAD(P)] activity	-	pfam13855 LRR_8 | pfam12799 LRR_4	GO & Domain	127	3.55e-15	3.73e-14	0.5	63.5
CA-1_1_(paired)_trimmed_(paired)_without_duplicates_contig_16761	gi|218190319|gb|EEC72746.1| hypothetical protein OsI_06373	B8AE73	B8AE73_ORYSI	unreviewed	Putative uncharacterized protein	OsI_06373	Oryza sativa subsp. indica (Rice)	153	4.87e-43	176.293	GO:0006468 protein phosphorylation | GO:0055114 oxidation-reduction process | GO:0010075 regulation of meristem growth | GO:0048229 gametophyte development | GO:0007169 transmembrane receptor protein tyrosine kinase signaling pathway | GO:0009934 regulati	GO:0016021 integral to membrane | GO:0009570 chloroplast stroma | GO:0005886 plasma membrane	GO:0016161 beta-amylase activity | GO:0004674 protein serine/threonine kinase activity | GO:0033612 receptor serine/threonine kinase binding | GO:0005524 ATP binding | GO:0032440 2-alkenal reductase [NAD(P)] activity	-	pfam13855 LRR_8 | pfam12799 LRR_4	GO & Domain	39	2.15e-05	8.55e-05	0.5	19.5
CA-1_1_(paired)_trimmed_(paired)_without_duplicates_contig_3843	gi|239056180|emb|CAQ58615.1| ATP binding / kinase/ protein serine / threonine kinase	C5DB47	C5DB47_VITVI	unreviewed	ATP binding / kinase/ protein serine / threonine kinase	26N20_130	Vitis vinifera (Grape)	438	1.58e-161	558.434	GO:0006468 protein phosphorylation | GO:0055114 oxidation-reduction process | GO:0007178 transmembrane receptor protein serine/threonine kinase signaling pathway | GO:0009069 serine family amino acid metabolic process	GO:0016023 cytoplasmic membrane-bounded vesicle | GO:0016021 integral to membrane | GO:0005739 mitochondrion	GO:0004872 receptor activity | GO:0005524 ATP binding | GO:0004709 MAP kinase kinase kinase activity | GO:0032440 2-alkenal reductase [NAD(P)] activity	2.7.11.1	pfam00069 Pkinase | pfam07714 Pkinase_Tyr	GO & Enzyme & Domain	33.3333	0	0	4.5	150
CA-1_1_(paired)_trimmed_(paired)_without_duplicates_contig_6128	gi|17644125|gb|AAL38987.1| cytochrome P450-1	Q8VZY2	Q8VZY2_MUSAC	unreviewed	Cytochrome P450-1		Musa acuminata (Banana) (Musa cavendishii)	229	9.59e-79	283.826	GO:0055114 oxidation-reduction process | GO:0006570 tyrosine metabolic process | GO:0006118 electron transport	GO:0016023 cytoplasmic membrane-bounded vesicle	GO:0050592 4-hydroxyphenylacetaldehyde oxime monooxygenase activity | GO:0009055 electron carrier activity | GO:0020037 heme binding | GO:0047085 hydroxyphenylacetonitrile 2-monooxygenase activity	-	pfam00067 p450	GO & Domain	25.35	0	0	10	253.5
CA-1_1_(paired)_trimmed_(paired)_without_duplicates_contig_6823	gi|255671795|gb|ACU26530.1| acetohydroxyacid isomeroreductase	D2DKE6	D2DKE6_SOYBN	unreviewed	Acetohydroxyacid isomeroreductase		Glycine max (Soybean) (Glycine hispida)	115	1.73e-66	245.611	GO:0055114 oxidation-reduction process | GO:0009097 isoleucine biosynthetic process | GO:0009098 leucine biosynthetic process | GO:0009099 valine biosynthetic process | GO:0015940 pantothenate biosynthetic process	GO:0009507 chloroplast	GO:0004455 ketol-acid reductoisomerase activity | GO:0070402 NADPH binding | GO:0000287 magnesium ion binding | GO:0016853 isomerase activity | GO:0042803 protein homodimerization activity	-	pfam01450 IlvC	GO & Domain	21.3	0	0	5	106.5
CA-1_1_(paired)_trimmed_(paired)_without_duplicates_contig_3790	gi|26985221|gb|AAN86275.1| non-cell-autonomous heat shock cognate protein 70	Q8GSN3	Q8GSN3_CUCMA	unreviewed	Non-cell-autonomous heat shock cognate protein 70	Hsc70-1	Cucurbita maxima (Pumpkin) (Winter squash)	283	2.01e-182	627.753	GO:0006950 response to stress | GO:0055114 oxidation-reduction process	-	GO:0005524 ATP binding | GO:0032440 2-alkenal reductase [NAD(P)] activity	-	pfam06723 MreB_Mbl	GO & Domain	16.5	0	0	14	231
CA-1_1_(paired)_trimmed_(paired)_without_duplicates_contig_16090	gi|359488637|ref|XP_003633794.1| PREDICTED: probable leucine-rich repeat receptor-like protein kinase At1g35710-like	F6I5J4	F6I5J4_VITVI	unreviewed	Putative uncharacterized protein	VIT_14s0171g00050	Vitis vinifera (Grape)	132	5.62e-38	159.852	GO:0016310 phosphorylation | GO:0007165 signal transduction | GO:0055114 oxidation-reduction process	GO:0016023 cytoplasmic membrane-bounded vesicle	GO:0016301 kinase activity | GO:0032440 2-alkenal reductase [NAD(P)] activity	-	pfam13855 LRR_8 | pfam12799 LRR_4	GO & Domain	15	0.0133	0.0297	0.5	7.5
CA-1_1_(paired)_trimmed_(paired)_without_duplicates_contig_13093	gi|225457658|ref|XP_002275562.1| PREDICTED: bifunctional dihydroflavonol 4-reductase/flavanone 4-reductase	D7UDF7	D7UDF7_VITVI	unreviewed	Putative uncharacterized protein	VIT_18s0122g00620	Vitis vinifera (Grape)	249	5.9e-110	387.359	GO:0046686 response to cadmium ion | GO:0009809 lignin biosynthetic process | GO:0055114 oxidation-reduction process | GO:0009805 coumarin biosynthetic process | GO:0009811 stilbene biosynthetic process | GO:0009813 flavonoid biosynthetic process	-	GO:0016621 cinnamoyl-CoA reductase activity | GO:0050662 coenzyme binding | GO:0000166 nucleotide binding | GO:0045552 dihydrokaempferol 4-reductase activity	-	pfam01370 Epimerase | pfam01073 3Beta_HSD | pfam13460 NAD_binding_10 | pfam00106 adh_short	GO & Domain	13.3243	0	0	18.5	246.5
CA-1_1_(paired)_trimmed_(paired)_without_duplicates_contig_18681	gi|332002324|gb|AED99253.1| Mn-superoxide dismutase	F5ANW8	F5ANW8_MUSAC	unreviewed	Superoxide dismutase (EC 1.15.1.1) (Fragment)	Mn-SOD	Musa acuminata (Banana) (Musa cavendishii)	92	5.03e-54	209.619	GO:0019430 removal of superoxide radicals | GO:0055114 oxidation-reduction process	GO:0005759 mitochondrial matrix	GO:0046872 metal ion binding | GO:0004784 superoxide dismutase activity	-	pfam02777 Sod_Fe_C	GO & Domain	12	0.00228	0.00619	1	12
CA-1_1_(paired)_trimmed_(paired)_without_duplicates_contig_14098	gi|225446195|ref|XP_002262878.1| PREDICTED: S-acyltransferase TIP1	D7T4Y3	D7T4Y3_VITVI	unreviewed	Putative uncharacterized protein	VIT_11s0118g00470	Vitis vinifera (Grape)	344	1.54e-178	614.866	GO:0055114 oxidation-reduction process	GO:0016020 membrane	GO:0032440 2-alkenal reductase [NAD(P)] activity | GO:0008270 zinc ion binding | GO:0016740 transferase activity	-	pfam12796 Ank_2 | pfam13637 Ank_4 | pfam13857 Ank_5 | pfam00023 Ank | pfam13606 Ank_3	GO & Domain	9.70588	8.66e-15	8.83e-14	8.5	82.5
CA-1_1_(paired)_trimmed_(paired)_without_duplicates_contig_4376	gi|242056427|ref|XP_002457359.1| hypothetical protein SORBIDRAFT_03g005980	C5XPZ4	C5XPZ4_SORBI	unreviewed	Putative uncharacterized protein Sb03g005980	Sb03g005980 SORBIDRAFT_03g005980	Sorghum bicolor (Sorghum) (Sorghum vulgare)	292	1.7e-140	488.671	"GO:0009860 pollen tube growth | GO:0055114 oxidation-reduction process | GO:0015995 chlorophyll biosynthetic process | GO:0019685 photosynthesis, dark reaction"	-	GO:0016630 protochlorophyllide reductase activity | GO:0000166 nucleotide binding	-	pfam00106 adh_short	GO & Domain	9.6729	0	0	53.5	517.5
CA-1_1_(paired)_trimmed_(paired)_without_duplicates_contig_10438	"gi|255548910|ref|XP_002515511.1| L-ascorbate peroxidase 1, cytosolic, putative "	B9RP42	B9RP42_RICCO	unreviewed	L-ascorbate peroxidase 1, cytosolic, putative (EC 1.11.1.11)	RCOM_0923970	Ricinus communis (Castor bean)	54	9.81e-21	107.419	GO:0055114 oxidation-reduction process | GO:0006979 response to oxidative stress | GO:0006804 peroxidase reaction | GO:0019852 L-ascorbic acid metabolic process	GO:0009536 plastid	GO:0020037 heme binding | GO:0016688 L-ascorbate peroxidase activity	-	-	GO only	9.08	0	0	12.5	113.5
CA-1_1_(paired)_trimmed_(paired)_without_duplicates_contig_13959	gi|115451669|ref|NP_001049435.1| Os03g0225700	Q8H7R6	Q8H7R6_ORYSJ	unreviewed	Os03g0225700 protein (Putative uncharacterized protein OSJNBa0081P02.15) (WAK-like kinase, putative, expressed) (cDNA clone:J033059I12, full insert sequence)	OSJNBa0081P02.15 Os03g0225700 LOC_Os03g12470	Oryza sativa subsp. japonica (Rice)	134	3.66e-68	248.722	GO:0006468 protein phosphorylation | GO:0055114 oxidation-reduction process | GO:0009069 serine family amino acid metabolic process	GO:0016023 cytoplasmic membrane-bounded vesicle | GO:0005739 mitochondrion	GO:0005524 ATP binding | GO:0032440 2-alkenal reductase [NAD(P)] activity | GO:0004674 protein serine/threonine kinase activity	-	-	GO only	9	0.0736	0.129	0.5	4.5
CA-1_1_(paired)_trimmed_(paired)_without_duplicates_contig_6276	gi|353453158|gb|AER00471.1| 1-hydroxy-2-methyl-2-(E)-butenyl 4-diphosphate reductase	G8FL08	G8FL08_9ASTR	unreviewed	1-hydroxy-2-methyl-2-(E)-butenyl 4-diphosphate reductase		Tanacetum parthenium	181	2.49e-104	368.696	"GO:0016114 terpenoid biosynthetic process | GO:0019288 isopentenyl diphosphate biosynthetic process, mevalonate-independent pathway | GO:0046677 response to antibiotic | GO:0055114 oxidation-reduction process"	GO:0009570 chloroplast stroma	GO:0051745 4-hydroxy-3-methylbut-2-en-1-yl diphosphate reductase activity | GO:0046429 4-hydroxy-3-methylbut-2-en-1-yl diphosphate synthase activity	1.17.1.2	-	GO & Enzyme	8.92079	0	0	50.5	450.5
CA-1_1_(paired)_trimmed_(paired)_without_duplicates_contig_9326	gi|242059765|ref|XP_002459028.1| hypothetical protein SORBIDRAFT_03g044750	C5XH11	C5XH11_SORBI	unreviewed	Putative uncharacterized protein Sb03g044750	Sb03g044750 SORBIDRAFT_03g044750	Sorghum bicolor (Sorghum) (Sorghum vulgare)	101	8.75e-46	186.957	GO:0055114 oxidation-reduction process | GO:0006691 leukotriene metabolic process | GO:0006693 prostaglandin metabolic process	-	GO:0050221 prostaglandin-E2 9-reductase activity | GO:0000166 nucleotide binding	-	-	GO only	8	4.12e-11	3.17e-10	8	64
CA-1_1_(paired)_trimmed_(paired)_without_duplicates_contig_24322	"gi|45680431|gb|AAS75232.1| putative inositol-1,4,5-trisphosphate 5-phosphatase "	Q75KT5	Q75KT5_ORYSJ	unreviewed	Putative inositol-1,4,5-trisphosphate 5-phosphatase	OJ1014_C08.13	Oryza sativa subsp. japonica (Rice)	74	1.7e-31	138.967	GO:0046854 phosphatidylinositol phosphorylation | GO:0055114 oxidation-reduction process	GO:0009536 plastid	GO:0004445 inositol-polyphosphate 5-phosphatase activity | GO:0032440 2-alkenal reductase [NAD(P)] activity	-	-	GO only	7.66667	0.00555	0.0137	1.5	11.5
CA-1_1_(paired)_trimmed_(paired)_without_duplicates_contig_19915	gi|357485243|ref|XP_003612909.1| BHLH transcription factor	G7KF32	G7KF32_MEDTR	unreviewed	BHLH transcription factor	MTR_5g030430	Medicago truncatula (Barrel medic) (Medicago tribuloides)	66	3.7e-22	110.085	"GO:2000068 regulation of defense response to insect | GO:0055114 oxidation-reduction process | GO:0009867 jasmonic acid mediated signaling pathway | GO:0009269 response to desiccation | GO:0009611 response to wounding | GO:0009963 positive regulation of	GO:0005667 transcription factor complex	GO:0003677 DNA binding | GO:0005515 protein binding | GO:0003700 sequence-specific DNA binding transcription factor activity | GO:0032440 2-alkenal reductase [NAD(P)] activity	-	-	GO only	7	0.0339	0.0667	1	7
CA-1_1_(paired)_trimmed_(paired)_without_duplicates_contig_8950	gi|147866000|emb|CAN83052.1| hypothetical protein VITISV_043115	A5BAZ7	A5BAZ7_VITVI	unreviewed	Putative uncharacterized protein	VIT_13s0019g01260 VITISV_043115	Vitis vinifera (Grape)	310	1.6e-189	651.303	GO:0006665 sphingolipid metabolic process | GO:0010025 wax biosynthetic process | GO:0055114 oxidation-reduction process | GO:0006699 bile acid biosynthetic process | GO:0008209 androgen metabolic process | GO:0008210 estrogen metabolic process | GO:00429	GO:0005886 plasma membrane | GO:0009923 fatty acid elongase complex | GO:0016021 integral to membrane	GO:0003865 3-oxo-5-alpha-steroid 4-dehydrogenase activity | GO:0019166 trans-2-enoyl-CoA reductase (NADPH) activity | GO:0009922 fatty acid elongase activity	-	pfam02544 Steroid_dh	GO & Domain	6.46914	0	0	40.5	262
CA-1_1_(paired)_trimmed_(paired)_without_duplicates_contig_9848	"gi|225461830|ref|XP_002285647.1| PREDICTED: peptide methionine sulfoxide reductase B1, chloroplastic-like isoform 1 "	F6H2J9	F6H2J9_VITVI	unreviewed	Putative uncharacterized protein	VIT_19s0014g00170	Vitis vinifera (Grape)	193	2.9e-90	322.04	GO:0006979 response to oxidative stress | GO:0055114 oxidation-reduction process | GO:0006464 protein modification process	GO:0009570 chloroplast stroma	GO:0033743 peptide-methionine (R)-S-oxide reductase activity | GO:0008270 zinc ion binding | GO:0008113 peptide-methionine-(S)-S-oxide reductase activity	1.8.4.12	pfam01641 SelR	GO & Enzyme & Domain	6.22	0	0	125	777.5
CA-1_1_(paired)_trimmed_(paired)_without_duplicates_contig_634	gi|27903511|gb|AAO24774.1| GCPE protein	Q84XR5	Q84XR5_CATRO	unreviewed	GCPE protein		Catharanthus roseus (Madagascar periwinkle) (Vinca rosea)	347	1.61e-217	744.172	GO:0055114 oxidation-reduction process | GO:0016114 terpenoid biosynthetic process	-	GO:0005506 iron ion binding | GO:0046429 4-hydroxy-3-methylbut-2-en-1-yl diphosphate synthase activity	1.17.7.1	pfam04551 GcpE	GO & Enzyme & Domain	5.9319	0	0	139.5	827.5
CA-1_1_(paired)_trimmed_(paired)_without_duplicates_contig_12303	"gi|374256041|gb|AEZ00882.1| putative heat shock protein hsp70, partial "	H6TNQ3	H6TNQ3_ELAGV	unreviewed	Putative heat shock protein hsp70 (Fragment)		Elaeis guineensis var. tenera (Oil palm)	164	1.06e-83	300.267	GO:0006950 response to stress | GO:0055114 oxidation-reduction process	-	GO:0032440 2-alkenal reductase [NAD(P)] activity | GO:0005524 ATP binding	-	-	GO only	5.61905	5.97e-09	3.7e-08	10.5	59
CA-1_1_(paired)_trimmed_(paired)_without_duplicates_contig_1214	gi|357451971|ref|XP_003596262.1| Receptor-like serine/threonine kinase	G7IQZ2	G7IQZ2_MEDTR	unreviewed	Receptor-like serine/threonine kinase	MTR_2g075250	Medicago truncatula (Barrel medic) (Medicago tribuloides)	171	1.03e-100	356.699	GO:0006468 protein phosphorylation | GO:0055114 oxidation-reduction process | GO:0007178 transmembrane receptor protein serine/threonine kinase signaling pathway | GO:0009069 serine family amino acid metabolic process	-	GO:0004715 non-membrane spanning protein tyrosine kinase activity | GO:0005524 ATP binding | GO:0004709 MAP kinase kinase kinase activity | GO:0032440 2-alkenal reductase [NAD(P)] activity	-	pfam07714 Pkinase_Tyr | pfam00069 Pkinase	GO & Domain	5.54974	0	0	95.5	530
CA-1_1_(paired)_trimmed_(paired)_without_duplicates_contig_600	gi|223931156|gb|ACN25040.1| peroxidase	E4W4Z9	E4W4Z9_9ASPA	unreviewed	Peroxidase (EC 1.11.1.7)		Doritis pulcherrima x Phalaenopsis hybrid cultivar	311	4.94e-141	490.448	GO:0055114 oxidation-reduction process | GO:0006979 response to oxidative stress | GO:0006804 peroxidase reaction	-	GO:0020037 heme binding | GO:0004601 peroxidase activity	1.11.1.7	pfam00141 peroxidase	GO & Enzyme & Domain	4.74747	0	0	99	470
CA-1_1_(paired)_trimmed_(paired)_without_duplicates_contig_9518	gi|193290666|gb|ACF17641.1| putative branched-chain alpha-keto acid dehydrogenase E1 beta subunit	B5LAT4	B5LAT4_CAPAN	unreviewed	Putative branched-chain alpha-keto acid dehydrogenase E1 beta subunit		Capsicum annuum (Bell pepper)	339	1.41e-201	691.295	GO:0055114 oxidation-reduction process | GO:0006094 gluconeogenesis | GO:0006096 glycolysis | GO:0009097 isoleucine biosynthetic process | GO:0009098 leucine biosynthetic process | GO:0009099 valine biosynthetic process | GO:0006550 isoleucine catabolic p	GO:0045254 pyruvate dehydrogenase complex | GO:0017086 3-methyl-2-oxobutanoate dehydrogenase (lipoamide) complex	GO:0004739 pyruvate dehydrogenase (acetyl-transferring) activity | GO:0003863 3-methyl-2-oxobutanoate dehydrogenase (2-methylpropanoyl-transferring) activity	1.2.4.4	pfam02779 Transket_pyr | pfam02780 Transketolase_C	GO & Enzyme & Domain	4.73318	0	0	215.5	1020
CA-1_1_(paired)_trimmed_(paired)_without_duplicates_contig_16729	"gi|225434524|ref|XP_002276231.1| PREDICTED: zinc transporter 6, chloroplastic "	D7SJU5	D7SJU5_VITVI	unreviewed	Putative uncharacterized protein	VIT_06s0004g06940	Vitis vinifera (Grape)	329	6.88e-139	483.339	GO:0009624 response to nematode | GO:0071577 zinc ion transmembrane transport | GO:0055114 oxidation-reduction process	GO:0016021 integral to membrane	GO:0032440 2-alkenal reductase [NAD(P)] activity | GO:0008270 zinc ion binding | GO:0005385 zinc ion transmembrane transporter activity	-	pfam02535 Zip	GO & Domain	4.66429	0	0	70	326.5
CA-1_1_(paired)_trimmed_(paired)_without_duplicates_contig_4804	gi|346466229|gb|AEO32959.1| hypothetical protein	G3MHJ1	G3MHJ1_9ACAR	unreviewed	Putative uncharacterized protein (Fragment)		Amblyomma maculatum (Gulf Coast tick)	158	5.78e-44	180.292	GO:0055114 oxidation-reduction process | GO:0006118 electron transport	-	"GO:0020037 heme binding | GO:0016705 oxidoreductase activity, acting on paired donors, with incorporation or reduction of molecular oxygen | GO:0009055 electron carrier activity"	-	-	GO only	4.45455	0	0	192.5	857.5
CA-1_1_(paired)_trimmed_(paired)_without_duplicates_contig_3778	gi|357136294|ref|XP_003569740.1| PREDICTED: NADPH-dependent diflavin oxidoreductase 1-like	I1HR91	I1HR91_BRADI	unreviewed	Uncharacterized protein	BRADI2G49010	Brachypodium distachyon (Purple false brome) (Trachynia distachya)	294	3.65e-126	441.125	GO:0055114 oxidation-reduction process | GO:0006118 electron transport	-	GO:0005506 iron ion binding | GO:0003958 NADPH-hemoprotein reductase activity | GO:0010181 FMN binding	-	pfam00258 Flavodoxin_1	GO & Domain	4.37179	0	0	39	170.5
CA-1_1_(paired)_trimmed_(paired)_without_duplicates_contig_11461	gi|115487048|ref|NP_001066011.1| Os12g0119000	Q2QYH7	C14C2_ORYSJ	reviewed	Cytochrome P450 714C2 (EC 1.14.-.-)	CYP714C2 Os12g0119000 LOC_Os12g02640 OsJ_35025	Oryza sativa subsp. japonica (Rice)	148	6.59e-62	234.058	GO:0045487 gibberellin catabolic process | GO:0055114 oxidation-reduction process | GO:0009826 unidimensional cell growth | GO:0007275 multicellular organismal development | GO:0042432 indole biosynthetic process | GO:0006118 electron transport	GO:0016023 cytoplasmic membrane-bounded vesicle	"GO:0050616 secologanin synthase activity | GO:0016705 oxidoreductase activity, acting on paired donors, with incorporation or reduction of molecular oxygen | GO:0009055 electron carrier activity | GO:0004497 monooxygenase activity | GO:0020037 heme bindi	-	-	GO only	4.17204	0	0	46.5	194
CA-1_1_(paired)_trimmed_(paired)_without_duplicates_contig_4776	gi|357119898|ref|XP_003561670.1| PREDICTED: probable leucine-rich repeat receptor-like protein kinase At5g49770-like	I1H5W6	I1H5W6_BRADI	unreviewed	Uncharacterized protein	BRADI1G63550	Brachypodium distachyon (Purple false brome) (Trachynia distachya)	325	7.18e-135	470.008	GO:0006468 protein phosphorylation | GO:0055114 oxidation-reduction process | GO:0007178 transmembrane receptor protein serine/threonine kinase signaling pathway | GO:0009069 serine family amino acid metabolic process	GO:0016023 cytoplasmic membrane-bounded vesicle | GO:0016021 integral to membrane | GO:0005739 mitochondrion	GO:0004872 receptor activity | GO:0005524 ATP binding | GO:0004709 MAP kinase kinase kinase activity | GO:0032440 2-alkenal reductase [NAD(P)] activity	-	pfam12799 LRR_4 | pfam13855 LRR_8	GO & Domain	4.125	0	0	52	214.5
CA-1_1_(paired)_trimmed_(paired)_without_duplicates_contig_23247	gi|326500364|dbj|BAK06271.1| predicted protein	F2EFZ9	F2EFZ9_HORVD	unreviewed	Predicted protein (Uncharacterized protein)		Hordeum vulgare var. distichum (Two-rowed barley)	94	4.54e-36	153.187	GO:0055114 oxidation-reduction process	-	GO:0000166 nucleotide binding | GO:0008270 zinc ion binding | GO:0051903 S-(hydroxymethyl)glutathione dehydrogenase activity	-	-	GO only	4	0.1	0.167	1.5	6
CA-1_1_(paired)_trimmed_(paired)_without_duplicates_contig_12425	gi|115472765|ref|NP_001059981.1| Os07g0559700	Q6Z401	Q6Z401_ORYSJ	unreviewed	Os07g0559700 protein (Putative monosaccharide transporter 3)	P0567H04.25 Os07g0559700 OsJ_24726	Oryza sativa subsp. japonica (Rice)	238	2.97e-131	458.011	GO:0055085 transmembrane transport | GO:0008643 carbohydrate transport | GO:0055114 oxidation-reduction process	GO:0016023 cytoplasmic membrane-bounded vesicle | GO:0016021 integral to membrane	GO:0005351 sugar:hydrogen symporter activity | GO:0032440 2-alkenal reductase [NAD(P)] activity	-	-	GO only	3.975	2.45e-09	1.58e-08	20	79.5
CA-1_1_(paired)_trimmed_(paired)_without_duplicates_contig_5843	"gi|108864453|gb|ABA94089.2| respiratory burst oxidase protein D, putative, expressed "	Q2R351	Q2R351_ORYSJ	unreviewed	Respiratory burst oxidase protein D, putative, expressed	LOC_Os11g33120	Oryza sativa subsp. japonica (Rice)	367	6.03e-209	715.734	GO:0055114 oxidation-reduction process | GO:0006804 peroxidase reaction | GO:0006979 response to oxidative stress | GO:0006118 electron transport	GO:0016021 integral to membrane	GO:0050660 flavin adenine dinucleotide binding | GO:0016174 NAD(P)H oxidase activity | GO:0005506 iron ion binding | GO:0004601 peroxidase activity | GO:0009055 electron carrier activity | GO:0005509 calcium ion binding	-	pfam08030 NAD_binding_6 | pfam08022 FAD_binding_8	GO & Domain	3.76923	2.44e-15	2.59e-14	39	147
CA-1_1_(paired)_trimmed_(paired)_without_duplicates_contig_8139	gi|296084891|emb|CBI28300.3| unnamed protein product	D7TCS7	D7TCS7_VITVI	unreviewed	Putative uncharacterized protein	VIT_06s0080g00690	Vitis vinifera (Grape)	188	4.8e-61	231.392	GO:0006979 response to oxidative stress | GO:0055114 oxidation-reduction process | GO:0006804 peroxidase reaction	GO:0009505 plant-type cell wall | GO:0009506 plasmodesma | GO:0016023 cytoplasmic membrane-bounded vesicle | GO:0016020 membrane	GO:0020037 heme binding | GO:0004601 peroxidase activity	1.11.1.7	-	GO & Enzyme	3.70175	2.89e-11	2.25e-10	28.5	105.5
CA-1_1_(paired)_trimmed_(paired)_without_duplicates_contig_4335	"gi|255554739|ref|XP_002518407.1| short-chain dehydrogenase, putative "	B9RXD8	B9RXD8_RICCO	unreviewed	Short-chain dehydrogenase, putative (EC 1.1.1.184)	RCOM_0902850	Ricinus communis (Castor bean)	127	2.06e-64	236.28	GO:0080024 indolebutyric acid metabolic process | GO:0048767 root hair elongation | GO:0080026 response to indolebutyric acid stimulus | GO:0055114 oxidation-reduction process | GO:0006691 leukotriene metabolic process | GO:0006693 prostaglandin metabolic	GO:0005777 peroxisome	GO:0004090 carbonyl reductase (NADPH) activity | GO:0000166 nucleotide binding	-	pfam13561 adh_short_C2	GO & Domain	3.66667	0.00883	0.0207	4.5	16.5
CA-1_1_(paired)_trimmed_(paired)_without_duplicates_contig_9259	gi|242088275|ref|XP_002439970.1| hypothetical protein SORBIDRAFT_09g023620	C5YZU5	C5YZU5_SORBI	unreviewed	Putative uncharacterized protein Sb09g023620	Sb09g023620 SORBIDRAFT_09g023620	Sorghum bicolor (Sorghum) (Sorghum vulgare)	370	3.46e-160	553.99	GO:0006468 protein phosphorylation | GO:0055114 oxidation-reduction process | GO:0007178 transmembrane receptor protein serine/threonine kinase signaling pathway | GO:0009069 serine family amino acid metabolic process	GO:0016023 cytoplasmic membrane-bounded vesicle | GO:0016021 integral to membrane	GO:0005524 ATP binding | GO:0004709 MAP kinase kinase kinase activity | GO:0032440 2-alkenal reductase [NAD(P)] activity	2.7.11.1	pfam07714 Pkinase_Tyr | pfam00069 Pkinase	GO & Enzyme & Domain	3.58333	3.06e-07	1.57e-06	18	64.5
CA-1_1_(paired)_trimmed_(paired)_without_duplicates_contig_2188	gi|291170333|gb|ADD82422.1| geranylgeranyl diphosphate synthase	D4P8I4	D4P8I4_9ROSI	unreviewed	Geranylgeranyl diphosphate synthase (EC 2.5.1.29)	GGPPS	Jatropha curcas	298	2.21e-144	501.557	GO:0008299 isoprenoid biosynthetic process | GO:0055114 oxidation-reduction process	-	GO:0032440 2-alkenal reductase [NAD(P)] activity | GO:0016740 transferase activity	2.5.1.29 | 2.5.1.10 | 2.5.1.1	pfam00348 polyprenyl_synt	GO & Enzyme & Domain	3.54091	0	0	110	389.5
CA-1_1_(paired)_trimmed_(paired)_without_duplicates_contig_5038	gi|357112155|ref|XP_003557875.1| PREDICTED: cytochrome P450 734A6-like	I1H544	I1H544_BRADI	unreviewed	Uncharacterized protein	BRADI1G61420	Brachypodium distachyon (Purple false brome) (Trachynia distachya)	161	5.14e-49	194.511	GO:0055114 oxidation-reduction process | GO:0006118 electron transport	-	"GO:0020037 heme binding | GO:0016705 oxidoreductase activity, acting on paired donors, with incorporation or reduction of molecular oxygen | GO:0004497 monooxygenase activity | GO:0009055 electron carrier activity"	-	-	GO only	3.53333	3.19e-13	2.9e-12	37.5	132.5
CA-1_1_(paired)_trimmed_(paired)_without_duplicates_contig_3618	gi|60476118|gb|AAX21200.1| putative protein	Q2TM92	Q2TM92_9ASPA	unreviewed	Putative uncharacterized protein (Fragment)		Phormium cookianum	48	1.94e-20	105.197	GO:0055085 transmembrane transport | GO:0055114 oxidation-reduction process | GO:0006200 ATP catabolic process	GO:0016021 integral to membrane	"GO:0042626 ATPase activity, coupled to transmembrane movement of substances | GO:0005524 ATP binding | GO:0032440 2-alkenal reductase [NAD(P)] activity"	-	-	GO only	3.3125	8.42e-06	3.55e-05	16	53
CA-1_1_(paired)_trimmed_(paired)_without_duplicates_contig_6445	gi|224113247|ref|XP_002316435.1| predicted protein	B9HV17	B9HV17_POPTR	unreviewed	Predicted protein	POPTRDRAFT_833904	Populus trichocarpa (Western balsam poplar) (Populus balsamifera subsp. trichocarpa)	105	6.86e-49	192.289	GO:0016132 brassinosteroid biosynthetic process | GO:0016126 sterol biosynthetic process | GO:0055114 oxidation-reduction process	GO:0030176 integral to endoplasmic reticulum membrane | GO:0005886 plasma membrane	GO:0009918 sterol delta7 reductase activity | GO:0005515 protein binding | GO:0047598 7-dehydrocholesterol reductase activity	-	-	GO only	3.3125	8.42e-06	3.55e-05	16	53
CA-1_1_(paired)_trimmed_(paired)_without_duplicates_contig_1344	gi|358346920|ref|XP_003637512.1| Retinol dehydrogenase	G7ZZL2	G7ZZL2_MEDTR	unreviewed	Retinol dehydrogenase	MTR_087s0057	Medicago truncatula (Barrel medic) (Medicago tribuloides)	165	4.39e-80	288.269	"GO:0055114 oxidation-reduction process | GO:0015995 chlorophyll biosynthetic process | GO:0019685 photosynthesis, dark reaction"	-	GO:0016630 protochlorophyllide reductase activity | GO:0000166 nucleotide binding	-	-	GO only	3.30952	0	0	63	208.5
CA-1_1_(paired)_trimmed_(paired)_without_duplicates_contig_17694	gi|115442373|ref|NP_001045466.1| Os01g0960400	Q5JN27	Q5JN27_ORYSJ	unreviewed	Os01g0960400 protein (Putative receptor-like protein kinase 1) (Uncharacterized protein) (cDNA clone:J013001N14, full insert sequence)	P0401G10.25-1 Os01g0960400 OsJ_04842	Oryza sativa subsp. japonica (Rice)	188	1.25e-66	246.944	GO:0006468 protein phosphorylation | GO:0055114 oxidation-reduction process | GO:0009069 serine family amino acid metabolic process	GO:0016023 cytoplasmic membrane-bounded vesicle | GO:0016021 integral to membrane	GO:0016491 oxidoreductase activity | GO:0005524 ATP binding | GO:0004674 protein serine/threonine kinase activity	-	-	GO only	3.27273	0.000266	0.000875	11	36
CA-1_1_(paired)_trimmed_(paired)_without_duplicates_contig_31837	gi|192912966|gb|ACF06591.1| cytosolic ascorbate peroxidase	B3TM10	B3TM10_ELAGV	unreviewed	Cytosolic ascorbate peroxidase		Elaeis guineensis var. tenera (Oil palm)	56	1.52e-24	117.639	GO:0042744 hydrogen peroxide catabolic process | GO:0055114 oxidation-reduction process | GO:0006804 peroxidase reaction | GO:0019852 L-ascorbic acid metabolic process	GO:0005737 cytoplasm	GO:0020037 heme binding | GO:0016688 L-ascorbate peroxidase activity	-	-	GO only	3.16667	0.066	0.118	3	9.5
CA-1_1_(paired)_trimmed_(paired)_without_duplicates_contig_12318	gi|229554825|gb|ACQ76787.1| lipoxygenase	C4NZX3	C4NZX3_CAMSI	unreviewed	Lipoxygenase (EC 1.13.11.-)	lox3	Camellia sinensis (Tea)	102	7.63e-50	196.733	GO:0031408 oxylipin biosynthetic process | GO:0055114 oxidation-reduction process	GO:0009570 chloroplast stroma | GO:0009534 chloroplast thylakoid	GO:0005506 iron ion binding | GO:0016165 lipoxygenase activity	-	-	GO only	3.05882	2.46e-07	1.27e-06	25.5	78
CA-1_1_(paired)_trimmed_(paired)_without_duplicates_contig_4155	gi|148927394|gb|ABR19828.1| cysteine proteinase	A6N8F9	A6N8F9_ELAGV	unreviewed	Cysteine proteinase	CPRF	Elaeis guineensis var. tenera (Oil palm)	127	1.61e-73	266.496	GO:0006508 proteolysis | GO:0009651 response to salt stress | GO:0055114 oxidation-reduction process	GO:0005773 vacuole | GO:0005829 cytosol	GO:0005515 protein binding | GO:0032440 2-alkenal reductase [NAD(P)] activity | GO:0004197 cysteine-type endopeptidase activity	-	pfam00112 Peptidase_C1	GO & Domain	-3.025	6.36e-06	2.73e-05	60.5	20
CA-1_1_(paired)_trimmed_(paired)_without_duplicates_contig_17099	gi|326524119|dbj|BAJ97070.1| predicted protein	F2DPP9	F2DPP9_HORVD	unreviewed	Predicted protein (Fragment)		Hordeum vulgare var. distichum (Two-rowed barley)	253	2.57e-130	454.9	GO:0006598 polyamine catabolic process | GO:0055114 oxidation-reduction process	GO:0005777 peroxisome	GO:0008131 primary amine oxidase activity | GO:0046592 polyamine oxidase activity	-	-	GO only	-3.04453	0	0	376	123.5
CA-1_1_(paired)_trimmed_(paired)_without_duplicates_contig_7572	gi|2586123|gb|AAB82764.1| b-keto acyl reductase	O24480	O24480_ALLPO	unreviewed	B-keto acyl reductase (Fragment)	glossy8	Allium porrum (Leek)	86	1.03e-47	190.512	GO:0055114 oxidation-reduction process | GO:0008209 androgen metabolic process | GO:0008210 estrogen metabolic process	-	GO:0004303 estradiol 17-beta-dehydrogenase activity | GO:0000166 nucleotide binding	-	-	GO only	-3.05882	2.51e-05	9.9e-05	52	17
CA-1_1_(paired)_trimmed_(paired)_without_duplicates_contig_32027	gi|224063291|ref|XP_002301080.1| predicted protein	B9GV19	B9GV19_POPTR	unreviewed	Predicted protein	POPTRDRAFT_711107	Populus trichocarpa (Western balsam poplar) (Populus balsamifera subsp. trichocarpa)	85	4.74e-46	184.735	GO:0055114 oxidation-reduction process | GO:0042823 pyridoxal phosphate biosynthetic process | GO:0006779 porphyrin-containing compound biosynthetic process | GO:0008615 pyridoxine biosynthetic process | GO:0042817 pyridoxal metabolic process | GO:0015994	GO:0005829 cytosol | GO:0009941 chloroplast envelope | GO:0009534 chloroplast thylakoid	GO:0004729 oxygen-dependent protoporphyrinogen oxidase activity | GO:0004733 pyridoxamine-phosphate oxidase activity | GO:0010181 FMN binding	-	-	GO only	-3.11765	0.00235	0.00635	26.5	8.5
CA-1_1_(paired)_trimmed_(paired)_without_duplicates_contig_27738	gi|22748334|gb|AAN05336.1| Putative leucine-rich repeat transmembrane protein kinase	Q8H811	Q8H811_ORYSJ	unreviewed	Leucine Rich Repeat family protein, expressed (Putative leucine-rich repeat transmembrane protein kinase) (cDNA clone:J013002E20, full insert sequence)	OJ1743A09.16 LOC_Os03g12250 OsJ_09969	Oryza sativa subsp. japonica (Rice)	141	3.31e-55	211.396	GO:0006412 translation | GO:0006468 protein phosphorylation | GO:0055114 oxidation-reduction process | GO:0009620 response to fungus | GO:0007169 transmembrane receptor protein tyrosine kinase signaling pathway | GO:0009069 serine family amino acid metabo	GO:0016021 integral to membrane | GO:0009506 plasmodesma | GO:0016023 cytoplasmic membrane-bounded vesicle | GO:0022625 cytosolic large ribosomal subunit | GO:0005886 plasma membrane	GO:0004674 protein serine/threonine kinase activity | GO:0003735 structural constituent of ribosome | GO:0004872 receptor activity | GO:0005524 ATP binding | GO:0050321 tau-protein kinase activity | GO:0032440 2-alkenal reductase [NAD(P)] activity	-	pfam13855 LRR_8 | pfam12799 LRR_4	GO & Domain	-3.16667	0.00932	0.0217	19	6
CA-1_1_(paired)_trimmed_(paired)_without_duplicates_contig_1724	gi|242073810|ref|XP_002446841.1| hypothetical protein SORBIDRAFT_06g023500	C5YCW0	C5YCW0_SORBI	unreviewed	tRNA-dihydrouridine synthase (EC 1.-.-.-)	Sb06g023500 SORBIDRAFT_06g023500	Sorghum bicolor (Sorghum) (Sorghum vulgare)	319	2.92e-176	607.312	GO:0006808 regulation of nitrogen utilization | GO:0008033 tRNA processing | GO:0055114 oxidation-reduction process	GO:0005622 intracellular	GO:0050660 flavin adenine dinucleotide binding | GO:0008270 zinc ion binding | GO:0017150 tRNA dihydrouridine synthase activity	-	pfam01207 Dus	GO & Domain	-3.17416	0	0	282.5	89
CA-1_1_(paired)_trimmed_(paired)_without_duplicates_contig_13370	gi|115485031|ref|NP_001067659.1| Os11g0265400	Q53LS6	Q53LS6_ORYSJ	unreviewed	At3g03330/T21P5_25 (Os11g0265400 protein) (Oxidoreductase, short chain dehydrogenase/reductase family protein, expressed) (cDNA clone:J033090L02, full insert sequence)	Os11g0265400 LOC_Os11g16410	Oryza sativa subsp. japonica (Rice)	326	4.81e-158	546.881	GO:0055114 oxidation-reduction process | GO:0008209 androgen metabolic process | GO:0008210 estrogen metabolic process	-	GO:0004303 estradiol 17-beta-dehydrogenase activity | GO:0000166 nucleotide binding	-	pfam00106 adh_short | pfam13561 adh_short_C2 | pfam08659 KR | pfam13460 NAD_binding_10 | pfam07993 NAD_binding_4	GO & Domain	-3.24802	0	0	818.5	252
CA-1_1_(paired)_trimmed_(paired)_without_duplicates_contig_10973	gi|224122624|ref|XP_002330528.1| predicted protein	B9N5I6	B9N5I6_POPTR	unreviewed	Predicted protein	POPTRDRAFT_828230	Populus trichocarpa (Western balsam poplar) (Populus balsamifera subsp. trichocarpa)	178	1.44e-98	349.589	GO:0055114 oxidation-reduction process | GO:0006432 phenylalanyl-tRNA aminoacylation | GO:0006118 electron transport | GO:0000162 tryptophan biosynthetic process | GO:0006571 tyrosine biosynthetic process | GO:0009094 L-phenylalanine biosynthetic process	GO:0005829 cytosol | GO:0009328 phenylalanine-tRNA ligase complex	"GO:0003723 RNA binding | GO:0016705 oxidoreductase activity, acting on paired donors, with incorporation or reduction of molecular oxygen | GO:0009055 electron carrier activity | GO:0004497 monooxygenase activity | GO:0005524 ATP binding | GO:0004826 phe	-	-	GO only	-3.25714	4.73e-06	2.07e-05	57	17.5
CA-1_1_(paired)_trimmed_(paired)_without_duplicates_contig_16248	gi|790479|emb|CAA58701.1| inorganic pyrophosphatase	Q43798	Q43798_TOBAC	unreviewed	Inorganic pyrophosphatase (EC 3.6.1.1)	ppa	Nicotiana tabacum (Common tobacco)	484	1.25e-284	966.792	GO:0015992 proton transport | GO:0055114 oxidation-reduction process | GO:0006119 oxidative phosphorylation	GO:0005774 vacuolar membrane | GO:0016021 integral to membrane	GO:0009678 hydrogen-translocating pyrophosphatase activity | GO:0004427 inorganic diphosphatase activity | GO:0032440 2-alkenal reductase [NAD(P)] activity	-	pfam03030 H_PPase | pfam07695 7TMR-DISM_7TM	GO & Domain	-3.26582	0	0	258	79
CA-1_1_(paired)_trimmed_(paired)_without_duplicates_contig_22921	gi|10505183|gb|AAG18376.1|AF283894_1 lipoxygenase	Q9FEN8	Q9FEN8_ZANAE	unreviewed	Lipoxygenase (EC 1.13.11.-) (Fragment)	lox2	Zantedeschia aethiopica (White calla lily)	354	1.79e-207	710.846	GO:0031408 oxylipin biosynthetic process | GO:0040007 growth | GO:0055114 oxidation-reduction process	GO:0009570 chloroplast stroma | GO:0009534 chloroplast thylakoid	GO:0005506 iron ion binding | GO:0016165 lipoxygenase activity	-	pfam00305 Lipoxygenase	GO & Domain	-3.2766	4.44e-14	4.31e-13	154	47
CA-1_1_(paired)_trimmed_(paired)_without_duplicates_contig_7134	gi|326527479|dbj|BAK08014.1| predicted protein	F2EKZ2	F2EKZ2_HORVD	unreviewed	Predicted protein		Hordeum vulgare var. distichum (Two-rowed barley)	415	6.09e-136	473.563	"GO:0009611 response to wounding | GO:0009737 response to abscisic acid stimulus | GO:0006355 regulation of transcription, DNA-dependent | GO:0055114 oxidation-reduction process"	GO:0005667 transcription factor complex	GO:0003700 sequence-specific DNA binding transcription factor activity | GO:0003677 DNA binding | GO:0032440 2-alkenal reductase [NAD(P)] activity	-	pfam00010 HLH	GO & Domain	-3.31858	0	0	375	113
CA-1_1_(paired)_trimmed_(paired)_without_duplicates_contig_13507	gi|302784308|ref|XP_002973926.1| hypothetical protein SELMODRAFT_100252	D8RSK4	D8RSK4_SELML	unreviewed	Putative uncharacterized protein (Fragment)	SELMODRAFT_100252	Selaginella moellendorffii (Spikemoss)	352	1.68e-112	395.802	GO:0055114 oxidation-reduction process | GO:0006066 alcohol metabolic process | GO:0006544 glycine metabolic process | GO:0006563 L-serine metabolic process | GO:0006566 threonine metabolic process	-	GO:0050660 flavin adenine dinucleotide binding | GO:0046593 mandelonitrile lyase activity | GO:0008812 choline dehydrogenase activity	-	pfam05199 GMC_oxred_C	GO & Domain	-3.34568	0	0	271	81
CA-1_1_(paired)_trimmed_(paired)_without_duplicates_contig_24777	gi|226533560|ref|NP_001142976.1| uncharacterized protein LOC100275430	B4G146	B4G146_MAIZE	unreviewed	Uncharacterized protein		Zea mays (Maize)	379	1.18e-217	744.617	GO:0051596 methylglyoxal catabolic process | GO:0055114 oxidation-reduction process | GO:0006040 amino sugar metabolic process | GO:0006090 pyruvate metabolic process | GO:0046487 glyoxylate metabolic process	GO:0005739 mitochondrion | GO:0009339 glycolate oxidase complex	GO:0042802 identical protein binding | GO:0050660 flavin adenine dinucleotide binding | GO:0008891 glycolate oxidase activity | GO:0008762 UDP-N-acetylmuramate dehydrogenase activity | GO:0004458 D-lactate dehydrogenase (cytochrome) activity | GO:0005524	-	pfam02913 FAD-oxidase_C | pfam01565 FAD_binding_4	GO & Domain	-3.36047	1.24e-13	1.16e-12	144.5	43
CA-1_1_(paired)_trimmed_(paired)_without_duplicates_contig_31510	"gi|255544986|ref|XP_002513554.1| glutamate synthase, putative "	B9RII5	B9RII5_RICCO	unreviewed	Glutamate synthase, putative (EC 1.4.1.14)	RCOM_1579610	Ricinus communis (Castor bean)	183	4.09e-101	358.032	GO:0006537 glutamate biosynthetic process | GO:0006541 glutamine metabolic process | GO:0055114 oxidation-reduction process | GO:0006118 electron transport	GO:0009501 amyloplast	"GO:0050660 flavin adenine dinucleotide binding | GO:0016040 glutamate synthase (NADH) activity | GO:0005506 iron ion binding | GO:0010181 FMN binding | GO:0051538 3 iron, 4 sulfur cluster binding"	-	-	GO only	-3.5	0.00841	0.0198	17.5	5
CA-1_1_(paired)_trimmed_(paired)_without_duplicates_contig_17632	gi|225446940|ref|XP_002263849.1| PREDICTED: probable polyol transporter 4	E3VWW3	E3VWW3_VITVI	unreviewed	Putative polyol/monosaccharide transporter	PMT4 VIT_12s0059g00250	Vitis vinifera (Grape)	509	5.47e-247	841.929	GO:0055114 oxidation-reduction process | GO:0055085 transmembrane transport | GO:0008643 carbohydrate transport	GO:0016021 integral to membrane	GO:0022891 substrate-specific transmembrane transporter activity | GO:0032440 2-alkenal reductase [NAD(P)] activity	-	pfam00083 Sugar_tr | pfam07690 MFS_1 | pfam13347 MFS_2 | pfam01925 TauE | pfam13197 DUF4013 | pfam12822 DUF3816 | pfam04608 PgpA	GO & Domain	-3.7089	0	0	541.5	146
CA-1_1_(paired)_trimmed_(paired)_without_duplicates_contig_13843	gi|295413824|gb|ADG08112.1| 4-coumarate 3-hydroxylase	D6QY03	D6QY03_EUCGL	unreviewed	4-coumarate 3-hydroxylase		Eucalyptus globulus (Blue gum)	463	1.56e-249	850.372	GO:0009813 flavonoid biosynthetic process | GO:0009809 lignin biosynthetic process | GO:0009805 coumarin biosynthetic process | GO:0055114 oxidation-reduction process | GO:0006118 electron transport	GO:0005792 microsome | GO:0005886 plasma membrane | GO:0016021 integral to membrane | GO:0005783 endoplasmic reticulum | GO:0005739 mitochondrion	GO:0016711 flavonoid 3'-monooxygenase activity | GO:0009055 electron carrier activity | GO:0020037 heme binding | GO:0046409 p-coumarate 3-hydroxylase activity	-	pfam00067 p450	GO & Domain	-3.74194	0	0	290	77.5
CA-1_1_(paired)_trimmed_(paired)_without_duplicates_contig_17559	gi|115439983|ref|NP_001044271.1| Os01g0753100	Q5JMM6	Q5JMM6_ORYSJ	unreviewed	Os01g0753100 protein (Putative NOGO-interacting mitochondrial protein)	P0503C12.2 P0435B05.30 Os01g0753100	Oryza sativa subsp. japonica (Rice)	287	1.07e-154	535.772	GO:0055114 oxidation-reduction process | GO:0006118 electron transport	GO:0005739 mitochondrion	GO:0000166 nucleotide binding | GO:0008270 zinc ion binding | GO:0003960 NADPH:quinone reductase activity	-	pfam13602 ADH_zinc_N_2 | pfam00107 ADH_zinc_N	GO & Domain	-3.78182	2.54e-11	1.98e-10	104	27.5
CA-1_1_(paired)_trimmed_(paired)_without_duplicates_contig_32869	gi|225446349|ref|XP_002274029.1| PREDICTED: riboflavin synthase alpha chain	F6H5B6	F6H5B6_VITVI	unreviewed	Putative uncharacterized protein	VIT_12s0028g03780	Vitis vinifera (Grape)	89	8.38e-41	167.406	GO:0009231 riboflavin biosynthetic process | GO:0055114 oxidation-reduction process	GO:0009507 chloroplast | GO:0009349 riboflavin synthase complex	GO:0005488 binding | GO:0004746 riboflavin synthase activity | GO:0016491 oxidoreductase activity	-	pfam00677 Lum_binding	GO & Domain	-3.8	0.0433	0.0829	9.5	2.5
CA-1_1_(paired)_trimmed_(paired)_without_duplicates_contig_15380	"gi|225441611|ref|XP_002276818.1| PREDICTED: adenylyl-sulfate kinase 1, chloroplastic "	D7TI69	D7TI69_VITVI	unreviewed	Adenylyl-sulfate kinase (EC 2.7.1.25)	VIT_08s0007g07370	Vitis vinifera (Grape)	206	2.15e-118	415.353	GO:0055114 oxidation-reduction process | GO:0000103 sulfate assimilation | GO:0048232 male gamete generation | GO:0016310 phosphorylation | GO:0006144 purine base metabolic process | GO:0006544 glycine metabolic process | GO:0006563 L-serine metabolic pro	GO:0005829 cytosol | GO:0009536 plastid	GO:0004020 adenylylsulfate kinase activity | GO:0016491 oxidoreductase activity | GO:0004072 aspartate kinase activity | GO:0005524 ATP binding | GO:0016597 amino acid binding	2.7.1.25	pfam01583 APS_kinase | pfam13671 AAA_33 | pfam13207 AAA_17 | pfam13401 AAA_22 | pfam13238 AAA_18	GO & Enzyme & Domain	-3.82105	0	0	181.5	47.5
CA-1_1_(paired)_trimmed_(paired)_without_duplicates_contig_27047	gi|75153207	Q8H8N3	TYW1_ORYSJ	reviewed	tRNA wybutosine-synthesizing protein 1 homolog	TYW1 Os03g0775300 LOC_Os03g56390 OSJNBa0070N04.14	Oryza sativa subsp. japonica (Rice)	115	3.11e-69	252.277	GO:0008033 tRNA processing | GO:0055114 oxidation-reduction process | GO:0006118 electron transport	GO:0009536 plastid	"GO:0003958 NADPH-hemoprotein reductase activity | GO:0005506 iron ion binding | GO:0010181 FMN binding | GO:0051539 4 iron, 4 sulfur cluster binding"	-	pfam08608 Wyosine_form	GO & Domain	-3.85714	0.0153	0.0335	13.5	3.5
CA-1_1_(paired)_trimmed_(paired)_without_duplicates_contig_17704	gi|326506834|dbj|BAJ91458.1| predicted protein	F2D8N7	F2D8N7_HORVD	unreviewed	Predicted protein		Hordeum vulgare var. distichum (Two-rowed barley)	113	4.55e-48	191.401	GO:0055114 oxidation-reduction process | GO:0006550 isoleucine catabolic process | GO:0006552 leucine catabolic process | GO:0006568 tryptophan metabolic process | GO:0006570 tyrosine metabolic process | GO:0006574 valine catabolic process | GO:0006769 ni	GO:0005829 cytosol	"GO:0050660 flavin adenine dinucleotide binding | GO:0016614 oxidoreductase activity, acting on CH-OH group of donors | GO:0004031 aldehyde oxidase activity | GO:0005506 iron ion binding | GO:0009055 electron carrier activity | GO:0051537 2 iron, 2 sulfur	-	-	GO only	-3.88406	0	0	268	69
CA-1_1_(paired)_trimmed_(paired)_without_duplicates_contig_32635	gi|212275636|ref|NP_001130183.1| uncharacterized protein LOC100191277	B4F885	B4F885_MAIZE	unreviewed	Uncharacterized protein		Zea mays (Maize)	164	8.12e-40	166.517	GO:0055114 oxidation-reduction process	-	GO:0005543 phospholipid binding | GO:0032440 2-alkenal reductase [NAD(P)] activity	-	-	GO only	-3.88889	0.00558	0.0138	17.5	4.5
CA-1_1_(paired)_trimmed_(paired)_without_duplicates_contig_28645	gi|242063580|ref|XP_002453079.1| hypothetical protein SORBIDRAFT_04g037940	C5XWM0	C5XWM0_SORBI	unreviewed	Putative uncharacterized protein Sb04g037940	Sb04g037940 SORBIDRAFT_04g037940	Sorghum bicolor (Sorghum) (Sorghum vulgare)	136	9.28e-57	217.173	GO:0045226 extracellular polysaccharide biosynthetic process | GO:0055114 oxidation-reduction process | GO:0009117 nucleotide metabolic process | GO:0009225 nucleotide-sugar metabolic process | GO:0019872 streptomycin biosynthetic process | GO:0030639 pol	-	GO:0008831 dTDP-4-dehydrorhamnose reductase activity | GO:0000166 nucleotide binding	-	-	GO only	-3.88889	0.00558	0.0138	17.5	4.5
CA-1_1_(paired)_trimmed_(paired)_without_duplicates_contig_30624	gi|144583293|gb|ABP01349.1| D8-sphingolipid desaturase	A4UIY7	A4UIY7_9ROSI	unreviewed	D8-sphingolipid desaturase		Jatropha curcas	330	1.39e-173	598.425	GO:0006633 fatty acid biosynthetic process | GO:0055114 oxidation-reduction process	-	"GO:0016717 oxidoreductase activity, acting on paired donors, with oxidation of a pair of donors resulting in the reduction of molecular oxygen to two molecules of water | GO:0020037 heme binding"	-	pfam00487 FA_desaturase	GO & Domain	-3.96875	9.97e-08	5.42e-07	63.5	16
CA-1_1_(paired)_trimmed_(paired)_without_duplicates_contig_26709	gi|242041709|ref|XP_002468249.1| hypothetical protein SORBIDRAFT_01g042480	C5WSN2	C5WSN2_SORBI	unreviewed	Putative uncharacterized protein Sb01g042480	Sb01g042480 SORBIDRAFT_01g042480	Sorghum bicolor (Sorghum) (Sorghum vulgare)	202	5.56e-57	218.95	GO:0006412 translation | GO:0006468 protein phosphorylation | GO:0055114 oxidation-reduction process | GO:0009620 response to fungus | GO:0007169 transmembrane receptor protein tyrosine kinase signaling pathway | GO:0009069 serine family amino acid metabo	GO:0016021 integral to membrane | GO:0009506 plasmodesma | GO:0005774 vacuolar membrane | GO:0016023 cytoplasmic membrane-bounded vesicle | GO:0022625 cytosolic large ribosomal subunit | GO:0005886 plasma membrane	GO:0004674 protein serine/threonine kinase activity | GO:0003735 structural constituent of ribosome | GO:0004713 protein tyrosine kinase activity | GO:0005524 ATP binding | GO:0050321 tau-protein kinase activity | GO:0032440 2-alkenal reductase [NAD(P)] a	-	pfam12799 LRR_4	GO & Domain	-3.97059	3.94e-08	2.23e-07	67.5	17
CA-1_1_(paired)_trimmed_(paired)_without_duplicates_contig_9229	gi|297734260|emb|CBI15507.3| unnamed protein product	D7SJ46	D7SJ46_VITVI	unreviewed	Putative uncharacterized protein	VIT_17s0000g03110	Vitis vinifera (Grape)	98	1.85e-55	210.508	GO:0055114 oxidation-reduction process | GO:0006629 lipid metabolic process | GO:0006554 lysine catabolic process | GO:0019538 protein metabolic process	-	GO:0008475 procollagen-lysine 5-dioxygenase activity | GO:0031418 L-ascorbic acid binding | GO:0005506 iron ion binding	-	pfam03171 2OG-FeII_Oxy	GO & Domain	-4	0.0201	0.0427	12	3
CA-1_1_(paired)_trimmed_(paired)_without_duplicates_contig_16742	gi|357159286|ref|XP_003578399.1| PREDICTED: probable S-acyltransferase At3g26935-like	I1IRM8	I1IRM8_BRADI	unreviewed	Uncharacterized protein	BRADI4G34790	Brachypodium distachyon (Purple false brome) (Trachynia distachya)	186	3.01e-56	216.729	GO:0055114 oxidation-reduction process	GO:0005886 plasma membrane	GO:0032440 2-alkenal reductase [NAD(P)] activity | GO:0008270 zinc ion binding	-	-	GO only	-4.06452	8.27e-08	4.55e-07	63	15.5
CA-1_1_(paired)_trimmed_(paired)_without_duplicates_contig_5616	gi|118487867|gb|ABK95756.1| unknown	A9PHA3	A9PHA3_POPTR	unreviewed	Putative uncharacterized protein		Populus trichocarpa (Western balsam poplar) (Populus balsamifera subsp. trichocarpa)	389	2e-197	677.52	GO:0080144 amino acid homeostasis | GO:0080022 primary root development | GO:0006096 glycolysis | GO:0055114 oxidation-reduction process | GO:0006094 gluconeogenesis	GO:0009536 plastid	GO:0051287 NAD binding | GO:0050661 NADP binding | GO:0004365 glyceraldehyde-3-phosphate dehydrogenase (NAD+) (phosphorylating) activity	1.2.1.12	pfam00044 Gp_dh_N | pfam02800 Gp_dh_C	GO & Enzyme & Domain	-4.13636	0	0	182	44
CA-1_1_(paired)_trimmed_(paired)_without_duplicates_contig_10552	gi|102139844|gb|ABF70002.1| zinc finger (ZPR1 type) family protein	Q1EPF5	Q1EPF5_MUSAC	unreviewed	Zinc finger (ZPR1 type) family protein	MA4_8L21.4	Musa acuminata (Banana) (Musa cavendishii)	468	7.89e-256	871.256	GO:0055114 oxidation-reduction process | GO:0006118 electron transport	GO:0005829 cytosol	"GO:0020037 heme binding | GO:0016705 oxidoreductase activity, acting on paired donors, with incorporation or reduction of molecular oxygen | GO:0004497 monooxygenase activity | GO:0009055 electron carrier activity | GO:0008270 zinc ion binding"	-	pfam03367 zf-ZPR1	GO & Domain	-4.16096	0	0	607.5	146
CA-1_1_(paired)_trimmed_(paired)_without_duplicates_contig_14619	gi|162461519|ref|NP_001105965.1| LOC100037794	A1YBM1	A1YBM1_MAIZE	unreviewed	Respiratory burst oxidase protein B		Zea mays (Maize)	398	1.15e-234	801.049	GO:0052542 defense response by callose deposition | GO:0055114 oxidation-reduction process | GO:0002679 respiratory burst involved in defense response | GO:0010119 regulation of stomatal movement | GO:0043069 negative regulation of programmed cell death |	GO:0005887 integral to plasma membrane	GO:0016174 NAD(P)H oxidase activity | GO:0005509 calcium ion binding | GO:0004601 peroxidase activity | GO:0009055 electron carrier activity | GO:0050660 flavin adenine dinucleotide binding | GO:0005506 iron ion binding	-	pfam08030 NAD_binding_6 | pfam08022 FAD_binding_8	GO & Domain	-4.18779	0	0	446	106.5
CA-1_1_(paired)_trimmed_(paired)_without_duplicates_contig_8584	"gi|104294980|gb|ABF71996.1| oxidoreductase, 2OG-Fe(II) oxygenase family protein "	Q1ENY0	Q1ENY0_MUSAC	unreviewed	Oxidoreductase, 2OG-Fe(II) oxygenase family protein	MA4_111B14.22	Musa acuminata (Banana) (Musa cavendishii)	105	1.83e-61	226.504	GO:0007568 aging | GO:0051555 flavonol biosynthetic process | GO:0009267 cellular response to starvation | GO:0055114 oxidation-reduction process	-	"GO:0045431 flavonol synthase activity | GO:0005506 iron ion binding | GO:0016702 oxidoreductase activity, acting on single donors with incorporation of molecular oxygen, incorporation of two atoms of oxygen"	-	pfam03171 2OG-FeII_Oxy	GO & Domain	-4.27273	0.00083	0.00248	23.5	5.5
CA-1_1_(paired)_trimmed_(paired)_without_duplicates_contig_20005	"gi|351723695|ref|NP_001237032.1| ferritin-3, chloroplastic "	Q948P6	FRI3_SOYBN	reviewed	Ferritin-3, chloroplastic (EC 1.16.3.1) (SFerH-3)		Glycine max (Soybean) (Glycine hispida)	203	1.46e-111	392.691	GO:0006879 cellular iron ion homeostasis | GO:0006826 iron ion transport | GO:0055114 oxidation-reduction process | GO:0015994 chlorophyll metabolic process	GO:0009507 chloroplast	GO:0008199 ferric iron binding | GO:0004322 ferroxidase activity	1.16.3.1	pfam00210 Ferritin	GO & Enzyme & Domain	-4.27419	2.11e-15	2.24e-14	132.5	31
CA-1_1_(paired)_trimmed_(paired)_without_duplicates_contig_21942	gi|242046206|ref|XP_002460974.1| hypothetical protein SORBIDRAFT_02g038600	C5XDU5	C5XDU5_SORBI	unreviewed	Putative uncharacterized protein Sb02g038600	Sb02g038600 SORBIDRAFT_02g038600	Sorghum bicolor (Sorghum) (Sorghum vulgare)	118	6.66e-53	203.843	GO:0006468 protein phosphorylation | GO:0055114 oxidation-reduction process | GO:0007165 signal transduction | GO:0009069 serine family amino acid metabolic process	GO:0016023 cytoplasmic membrane-bounded vesicle | GO:0016021 integral to membrane	GO:0004872 receptor activity | GO:0005524 ATP binding | GO:0032440 2-alkenal reductase [NAD(P)] activity | GO:0004674 protein serine/threonine kinase activity	-	-	GO only	-4.28571	0.0075	0.018	15	3.5
CA-1_1_(paired)_trimmed_(paired)_without_duplicates_contig_13887	gi|242036175|ref|XP_002465482.1| hypothetical protein SORBIDRAFT_01g039590	C5WPG6	C5WPG6_SORBI	unreviewed	Putative uncharacterized protein Sb01g039590	Sb01g039590 SORBIDRAFT_01g039590	Sorghum bicolor (Sorghum) (Sorghum vulgare)	626	1.1e-296	1006.78	GO:0048268 clathrin coat assembly | GO:0055114 oxidation-reduction process	GO:0005886 plasma membrane | GO:0030118 clathrin coat | GO:0005634 nucleus | GO:0005829 cytosol	GO:0005545 1-phosphatidylinositol binding | GO:0030276 clathrin binding | GO:0032440 2-alkenal reductase [NAD(P)] activity	-	pfam07651 ANTH | pfam01417 ENTH	GO & Domain	-4.30392	0	0	658.5	153
CA-1_1_(paired)_trimmed_(paired)_without_duplicates_contig_25385	gi|115476720|ref|NP_001061956.1| Os08g0453700	Q0J595	Q0J595_ORYSJ	unreviewed	Os08g0453700 protein	Os08g0453700	Oryza sativa subsp. japonica (Rice)	158	5.37e-90	321.151	GO:0006952 defense response | GO:0009408 response to heat | GO:0009845 seed germination | GO:0055114 oxidation-reduction process | GO:0006118 electron transport | GO:0006804 peroxidase reaction | GO:0006979 response to oxidative stress	GO:0016021 integral to membrane | GO:0005739 mitochondrion	GO:0050660 flavin adenine dinucleotide binding | GO:0016174 NAD(P)H oxidase activity | GO:0009055 electron carrier activity | GO:0005506 iron ion binding | GO:0005509 calcium ion binding | GO:0004601 peroxidase activity	-	pfam08022 FAD_binding_8	GO & Domain	-4.30769	2.26e-07	1.18e-06	56	13
CA-1_1_(paired)_trimmed_(paired)_without_duplicates_contig_3245	gi|326494280|dbj|BAJ90409.1| predicted protein	F2D0K6	F2D0K6_HORVD	unreviewed	Predicted protein (Uncharacterized protein)		Hordeum vulgare var. distichum (Two-rowed barley)	87	4.63e-35	150.965	GO:0055114 oxidation-reduction process	-	GO:0016491 oxidoreductase activity | GO:0005488 binding	-	-	GO only	-4.375	0.0036	0.00931	17.5	4
CA-1_1_(paired)_trimmed_(paired)_without_duplicates_contig_477	gi|242054261|ref|XP_002456276.1| hypothetical protein SORBIDRAFT_03g033340	C5XIF4	C5XIF4_SORBI	unreviewed	Putative uncharacterized protein Sb03g033340	Sb03g033340 SORBIDRAFT_03g033340	Sorghum bicolor (Sorghum) (Sorghum vulgare)	182	2e-96	342.48	GO:0006468 protein phosphorylation | GO:0055114 oxidation-reduction process | GO:0007165 signal transduction	GO:0005834 heterotrimeric G-protein complex | GO:0080008 CUL4 RING ubiquitin ligase complex	GO:0042802 identical protein binding | GO:0016874 ligase activity | GO:0004871 signal transducer activity | GO:0004672 protein kinase activity | GO:0005524 ATP binding | GO:0032440 2-alkenal reductase [NAD(P)] activity	-	pfam00400 WD40	GO & Domain	-4.3913	7.31e-07	3.57e-06	50.5	11.5
CA-1_1_(paired)_trimmed_(paired)_without_duplicates_contig_14172	gi|242036579|ref|XP_002465684.1| hypothetical protein SORBIDRAFT_01g043710	C5WTT3	C5WTT3_SORBI	unreviewed	Adenylyl-sulfate kinase (EC 2.7.1.25)	Sb01g043710 SORBIDRAFT_01g043710	Sorghum bicolor (Sorghum) (Sorghum vulgare)	208	1.61e-116	409.132	GO:0016310 phosphorylation | GO:0048232 male gamete generation | GO:0000103 sulfate assimilation | GO:0055114 oxidation-reduction process | GO:0006144 purine base metabolic process	GO:0005829 cytosol	GO:0016491 oxidoreductase activity | GO:0005524 ATP binding | GO:0004020 adenylylsulfate kinase activity	2.7.1.25	pfam01583 APS_kinase | pfam13671 AAA_33 | pfam13207 AAA_17 | pfam13238 AAA_18 | pfam13401 AAA_22	GO & Enzyme & Domain	-4.41975	0	0	179	40.5
CA-1_1_(paired)_trimmed_(paired)_without_duplicates_contig_4782	gi|225441864|ref|XP_002278551.1| PREDICTED: NADPH-dependent thioredoxin reductase 3-like	F6HKV5	F6HKV5_VITVI	unreviewed	Thioredoxin reductase (EC 1.8.1.9)	VIT_08s0007g08760	Vitis vinifera (Grape)	77	1.3e-42	173.182	GO:0042744 hydrogen peroxide catabolic process | GO:0055114 oxidation-reduction process | GO:0045454 cell redox homeostasis | GO:0010380 regulation of chlorophyll biosynthetic process | GO:0010581 regulation of starch biosynthetic process | GO:0019430 rem	GO:0009570 chloroplast stroma	"GO:0008047 enzyme activator activity | GO:0016671 oxidoreductase activity, acting on a sulfur group of donors, disulfide as acceptor | GO:0005515 protein binding | GO:0050660 flavin adenine dinucleotide binding | GO:0004791 thioredoxin-disulfide reductas	-	-	GO only	-4.5	0.136	0.213	4.5	1
CA-1_1_(paired)_trimmed_(paired)_without_duplicates_contig_23470	gi|212721756|ref|NP_001132758.1| uncharacterized protein LOC100194245 precursor	B4FI01	B4FI01_MAIZE	unreviewed	Leucine-rich repeat resistance protein (Uncharacterized protein)		Zea mays (Maize)	313	1.18e-174	601.98	GO:0016310 phosphorylation | GO:0007165 signal transduction | GO:0055114 oxidation-reduction process	GO:0016023 cytoplasmic membrane-bounded vesicle	GO:0016301 kinase activity | GO:0032440 2-alkenal reductase [NAD(P)] activity	2.7.11.1	pfam13855 LRR_8 | pfam12799 LRR_4	GO & Enzyme & Domain	-4.64	0	0	174	37.5
CA-1_1_(paired)_trimmed_(paired)_without_duplicates_contig_25235	gi|73665529|gb|AAZ79469.1| 4-coumarate:coenzyme A ligase	Q3YAU2	Q3YAU2_EUCCA	unreviewed	4-coumarate:coenzyme A ligase	4CL1	Eucalyptus camaldulensis (River red gum)	496	3.77e-253	862.369	GO:0055114 oxidation-reduction process | GO:0009805 coumarin biosynthetic process | GO:0009809 lignin biosynthetic process | GO:0009811 stilbene biosynthetic process	-	GO:0047077 Photinus-luciferin 4-monooxygenase (ATP-hydrolyzing) activity | GO:0005524 ATP binding | GO:0016207 4-coumarate-CoA ligase activity	6.2.1.12	pfam00501 AMP-binding | pfam13193 DUF4009	GO & Enzyme & Domain	-4.82222	0	0	325.5	67.5
CA-1_1_(paired)_trimmed_(paired)_without_duplicates_contig_13464	gi|147772122|emb|CAN62492.1| hypothetical protein VITISV_015352	A5AHT6	A5AHT6_VITVI	unreviewed	Putative uncharacterized protein	VIT_00s0220g00130 VITISV_015352	Vitis vinifera (Grape)	339	1.94e-171	591.316	GO:0055114 oxidation-reduction process	-	GO:0032440 2-alkenal reductase [NAD(P)] activity | GO:0000166 nucleotide binding | GO:0008270 zinc ion binding	-	pfam00107 ADH_zinc_N | pfam13602 ADH_zinc_N_2	GO & Domain	-4.826	0	0	1262	261.5
CA-1_1_(paired)_trimmed_(paired)_without_duplicates_contig_30020	gi|225430832|ref|XP_002273030.1| PREDICTED: minor allergen Alt a 7-like	F6GWY9	F6GWY9_VITVI	unreviewed	Putative uncharacterized protein	VIT_04s0023g01320	Vitis vinifera (Grape)	196	4.03e-88	314.93	"GO:0045892 negative regulation of transcription, DNA-dependent | GO:0055114 oxidation-reduction process"	GO:0005886 plasma membrane	GO:0016491 oxidoreductase activity | GO:0010181 FMN binding	-	pfam03358 FMN_red | pfam00258 Flavodoxin_1	GO & Domain	-4.97436	0	0	194	39
CA-1_1_(paired)_trimmed_(paired)_without_duplicates_contig_6099	gi|147799889|emb|CAN77321.1| hypothetical protein VITISV_008818	A5BVL7	A5BVL7_VITVI	unreviewed	Putative uncharacterized protein	VITISV_008818	Vitis vinifera (Grape)	110	3.55e-50	194.067	GO:0045454 cell redox homeostasis | GO:0055114 oxidation-reduction process	-	GO:0047134 protein-disulfide reductase activity	-	-	GO only	-5	0.0455	0.0855	7.5	1.5
CA-1_1_(paired)_trimmed_(paired)_without_duplicates_contig_15953	gi|224072093|ref|XP_002303623.1| predicted protein	B9GX60	B9GX60_POPTR	unreviewed	Predicted protein	POPTRDRAFT_554451	Populus trichocarpa (Western balsam poplar) (Populus balsamifera subsp. trichocarpa)	156	2.63e-70	255.831	GO:2000605 positive regulation of secondary growth | GO:0006468 protein phosphorylation | GO:0007169 transmembrane receptor protein tyrosine kinase signaling pathway | GO:0055114 oxidation-reduction process | GO:0009069 serine family amino acid metabolic	GO:0005886 plasma membrane | GO:0005618 cell wall | GO:0016021 integral to membrane	GO:0050321 tau-protein kinase activity | GO:0004872 receptor activity | GO:0005524 ATP binding | GO:0032440 2-alkenal reductase [NAD(P)] activity | GO:0004674 protein serine/threonine kinase activity	-	-	GO only	-5.17647	9.61e-07	4.62e-06	44	8.5
CA-1_1_(paired)_trimmed_(paired)_without_duplicates_contig_17793	gi|242036415|ref|XP_002465602.1| hypothetical protein SORBIDRAFT_01g041900	C5WRP9	C5WRP9_SORBI	unreviewed	Putative uncharacterized protein Sb01g041900	Sb01g041900 SORBIDRAFT_01g041900	Sorghum bicolor (Sorghum) (Sorghum vulgare)	167	4.39e-80	288.269	GO:0016132 brassinosteroid biosynthetic process | GO:0055114 oxidation-reduction process | GO:0009867 jasmonic acid mediated signaling pathway | GO:0010358 leaf shaping | GO:0009741 response to brassinosteroid stimulus | GO:0009826 unidimensional cell gro	GO:0005783 endoplasmic reticulum	"GO:0010012 steroid 22-alpha hydroxylase activity | GO:0016705 oxidoreductase activity, acting on paired donors, with incorporation or reduction of molecular oxygen | GO:0009055 electron carrier activity | GO:0020037 heme binding"	-	-	GO only	-5.69231	3.76e-06	1.67e-05	37	6.5
CA-1_1_(paired)_trimmed_(paired)_without_duplicates_contig_24558	gi|53793274|dbj|BAD54497.1| putative ZIP-like zinc transporter	Q5Z653	ZIP10_ORYSJ	reviewed	Zinc transporter 10 (ZRT/IRT-like protein 10) (OsZIP10)	ZIP10 Os06g0566300 LOC_Os06g37010 P0513E02.27 P0567G03.8	Oryza sativa subsp. japonica (Rice)	379	1.43e-156	541.993	GO:0071577 zinc ion transmembrane transport | GO:0055114 oxidation-reduction process	GO:0016021 integral to membrane	GO:0032440 2-alkenal reductase [NAD(P)] activity | GO:0005385 zinc ion transmembrane transporter activity	-	pfam02535 Zip	GO & Domain	-5.69725	0	0	310.5	54.5
CA-1_1_(paired)_trimmed_(paired)_without_duplicates_contig_9279	gi|38343963|emb|CAE01547.2| OSJNBb0022F16.2	Q7X7K8	Q7X7K8_ORYSJ	unreviewed	NADPH--cytochrome P450 reductase (EC 1.6.2.4)	OSJNBb0022F16.2 OSJNBa0060D06.20	Oryza sativa subsp. japonica (Rice)	115	6.79e-68	247.833	GO:0055114 oxidation-reduction process | GO:0006118 electron transport	GO:0005789 endoplasmic reticulum membrane	GO:0003958 NADPH-hemoprotein reductase activity | GO:0005506 iron ion binding | GO:0010181 FMN binding	-	-	GO only	-6	6.1e-05	0.000225	27	4.5
CA-1_1_(paired)_trimmed_(paired)_without_duplicates_contig_33847	gi|20161611|dbj|BAB90531.1| putative MRP-like ABC transporter	Q7FMW1	Q7FMW1_ORYSJ	unreviewed	MRP-like ABC transporter (Putative MRP-like ABC transporter)	mrp2 B1065G12.13	Oryza sativa subsp. japonica (Rice)	123	1.09e-60	225.171	GO:0055085 transmembrane transport | GO:0055114 oxidation-reduction process | GO:0006200 ATP catabolic process	GO:0016021 integral to membrane	"GO:0042626 ATPase activity, coupled to transmembrane movement of substances | GO:0005524 ATP binding | GO:0032440 2-alkenal reductase [NAD(P)] activity"	-	-	GO only	-6	0.00753	0.018	12	2
CA-1_1_(paired)_trimmed_(paired)_without_duplicates_contig_20947	gi|326502816|dbj|BAJ99036.1| predicted protein	F2CZ51	F2CZ51_HORVD	unreviewed	Predicted protein (Uncharacterized protein)		Hordeum vulgare var. distichum (Two-rowed barley)	187	2.66e-60	229.17	GO:0055114 oxidation-reduction process	-	GO:0016491 oxidoreductase activity	-	-	GO only	-6.15	0	0	307.5	50
CA-1_1_(paired)_trimmed_(paired)_without_duplicates_contig_22059	gi|242091728|ref|XP_002436354.1| hypothetical protein SORBIDRAFT_10g000920	C5Z2P8	C5Z2P8_SORBI	unreviewed	Putative uncharacterized protein Sb10g000920	Sb10g000920 SORBIDRAFT_10g000920	Sorghum bicolor (Sorghum) (Sorghum vulgare)	417	2.26e-200	687.295	GO:0009686 gibberellin biosynthetic process | GO:0055114 oxidation-reduction process | GO:0006118 electron transport	GO:0005789 endoplasmic reticulum membrane | GO:0016021 integral to membrane	GO:0051777 ent-kaurenoate oxidase activity | GO:0009055 electron carrier activity | GO:0020037 heme binding | GO:0019825 oxygen binding	-	pfam00067 p450	GO & Domain	-6.21053	0	0	354	57
CA-1_1_(paired)_trimmed_(paired)_without_duplicates_contig_28067	gi|356566002|ref|XP_003551224.1| PREDICTED: primary amine oxidase-like	I1N1K4	I1N1K4_SOYBN	unreviewed	Uncharacterized protein		Glycine max (Soybean) (Glycine hispida)	119	8.86e-72	260.719	GO:0055114 oxidation-reduction process | GO:0009308 amine metabolic process	-	GO:0005507 copper ion binding | GO:0048038 quinone binding | GO:0008131 primary amine oxidase activity	-	-	GO only	-6.3	1.15e-05	4.78e-05	31.5	5
CA-1_1_(paired)_trimmed_(paired)_without_duplicates_contig_34612	"gi|255571166|ref|XP_002526533.1| multidrug resistance-associated protein 2, 6 (mrp2, 6), abc-transoprter, putative "	B9SKL4	B9SKL4_RICCO	unreviewed	Multidrug resistance-associated protein 2, 6 (Mrp2, 6), abc-transoprter, putative (EC 1.3.1.74)	RCOM_0541580	Ricinus communis (Castor bean)	250	2.67e-141	491.337	GO:0055085 transmembrane transport | GO:0055114 oxidation-reduction process | GO:0009651 response to salt stress | GO:0006200 ATP catabolic process | GO:0030007 cellular potassium ion homeostasis | GO:0007165 signal transduction	GO:0016021 integral to membrane | GO:0000325 plant-type vacuole | GO:0043190 ATP-binding cassette (ABC) transporter complex | GO:0005774 vacuolar membrane	"GO:0008281 sulfonylurea receptor activity | GO:0042626 ATPase activity, coupled to transmembrane movement of substances | GO:0005524 ATP binding | GO:0032440 2-alkenal reductase [NAD(P)] activity"	-	-	GO only	-6.33333	6.91e-08	3.82e-07	47.5	7.5
CA-1_1_(paired)_trimmed_(paired)_without_duplicates_contig_28140	"gi|255563893|ref|XP_002522946.1| Heat-shock protein 105 kDa, putative "	B9SAC7	B9SAC7_RICCO	unreviewed	Heat-shock protein 105 kDa, putative (EC 1.3.1.74)	RCOM_0584640	Ricinus communis (Castor bean)	209	6.57e-100	354.033	GO:0006950 response to stress | GO:0055114 oxidation-reduction process	-	GO:0032440 2-alkenal reductase [NAD(P)] activity | GO:0005524 ATP binding	-	-	GO only	-6.5	8.68e-07	4.19e-06	39	6
CA-1_1_(paired)_trimmed_(paired)_without_duplicates_contig_23774	gi|356575879|ref|XP_003556064.1| PREDICTED: leucine-rich repeat extensin-like protein 6-like	I1NGJ1	I1NGJ1_SOYBN	unreviewed	Uncharacterized protein		Glycine max (Soybean) (Glycine hispida)	100	3.65e-36	152.298	GO:0016310 phosphorylation | GO:0055114 oxidation-reduction process | GO:0042546 cell wall biogenesis	GO:0005618 cell wall	GO:0016301 kinase activity | GO:0032440 2-alkenal reductase [NAD(P)] activity | GO:0005199 structural constituent of cell wall	-	pfam12799 LRR_4 | pfam13855 LRR_8	GO & Domain	-6.5	0.0446	0.0849	6.5	1
CA-1_1_(paired)_trimmed_(paired)_without_duplicates_contig_6273	gi|102139789|gb|ABF69974.1| amine oxidase family protein	Q1EPI3	Q1EPI3_MUSAC	unreviewed	Amine oxidase family protein	MA4_106O17.10	Musa acuminata (Banana) (Musa cavendishii)	327	1.73e-196	674.409	GO:0006598 polyamine catabolic process | GO:0055114 oxidation-reduction process	GO:0005777 peroxisome	GO:0008131 primary amine oxidase activity | GO:0046592 polyamine oxidase activity	-	pfam01593 Amino_oxidase | pfam13450 NAD_binding_8	GO & Domain	-6.69919	0	0	1236	184.5
CA-1_1_(paired)_trimmed_(paired)_without_duplicates_contig_17914	gi|357121195|ref|XP_003562306.1| PREDICTED: cytochrome P450 85A1-like	I1GQE7	I1GQE7_BRADI	unreviewed	Uncharacterized protein	BRADI1G15030	Brachypodium distachyon (Purple false brome) (Trachynia distachya)	184	8.57e-104	366.919	GO:0016132 brassinosteroid biosynthetic process | GO:0055114 oxidation-reduction process | GO:0006118 electron transport	GO:0016021 integral to membrane	"GO:0009055 electron carrier activity | GO:0004497 monooxygenase activity | GO:0020037 heme binding | GO:0016705 oxidoreductase activity, acting on paired donors, with incorporation or reduction of molecular oxygen"	-	-	GO only	-7.04878	0	0	144.5	20.5
CA-1_1_(paired)_trimmed_(paired)_without_duplicates_contig_10330	gi|328963147|gb|AEB71537.1| alcohol dehydrogenase	F5BX16	F5BX16_DIOKA	unreviewed	Alcohol dehydrogenase (EC 1.1.1.1)	Adh1	Diospyros kaki (Kaki persimmon) (Diospyros chinensis)	378	2.57e-231	789.94	GO:0055114 oxidation-reduction process	GO:0005737 cytoplasm	GO:0000166 nucleotide binding | GO:0008270 zinc ion binding | GO:0051903 S-(hydroxymethyl)glutathione dehydrogenase activity | GO:0004022 alcohol dehydrogenase (NAD) activity	-	pfam08240 ADH_N | pfam00107 ADH_zinc_N | pfam00899 ThiF	GO & Domain	-7.22604	0	0	3053	422.5
CA-1_1_(paired)_trimmed_(paired)_without_duplicates_contig_27255	gi|242082375|ref|XP_002445956.1| hypothetical protein SORBIDRAFT_07g028670	C5YJB8	C5YJB8_SORBI	unreviewed	Putative uncharacterized protein Sb07g028670	Sb07g028670 SORBIDRAFT_07g028670	Sorghum bicolor (Sorghum) (Sorghum vulgare)	201	8.94e-100	353.589	GO:0006468 protein phosphorylation | GO:0007169 transmembrane receptor protein tyrosine kinase signaling pathway | GO:0055114 oxidation-reduction process | GO:0009069 serine family amino acid metabolic process	GO:0016021 integral to membrane	GO:0004872 receptor activity | GO:0005524 ATP binding | GO:0032440 2-alkenal reductase [NAD(P)] activity | GO:0004674 protein serine/threonine kinase activity	-	pfam13855 LRR_8 | pfam12799 LRR_4	GO & Domain	-7.33333	3.25e-06	1.46e-05	33	4.5
CA-1_1_(paired)_trimmed_(paired)_without_duplicates_contig_5796	gi|225452859|ref|XP_002283748.1| PREDICTED: polypyrimidine tract-binding protein homolog 1 isoform 1	D7SXE2	D7SXE2_VITVI	unreviewed	Putative uncharacterized protein	VIT_14s0108g01030	Vitis vinifera (Grape)	108	3.03e-57	213.618	GO:0055114 oxidation-reduction process	-	GO:0003676 nucleic acid binding | GO:0032440 2-alkenal reductase [NAD(P)] activity | GO:0000166 nucleotide binding	-	-	GO only	-7.5	0.0258	0.0529	7.5	1
CA-1_1_(paired)_trimmed_(paired)_without_duplicates_contig_14296	gi|217426435|gb|ACK44411.1| glutamine synthetase	B7T058	B7T058_MUSPR	unreviewed	Glutamine synthetase (Fragment)	ABB	Musa ABB Group	304	7.84e-170	585.984	GO:0016132 brassinosteroid biosynthetic process | GO:0055114 oxidation-reduction process | GO:0006118 electron transport	GO:0016021 integral to membrane	"GO:0009055 electron carrier activity | GO:0004497 monooxygenase activity | GO:0020037 heme binding | GO:0016705 oxidoreductase activity, acting on paired donors, with incorporation or reduction of molecular oxygen"	-	pfam00067 p450	GO & Domain	-7.74242	0	0	255.5	33
CA-1_1_(paired)_trimmed_(paired)_without_duplicates_contig_35153	gi|326508830|dbj|BAJ86808.1| predicted protein	F2CVD7	F2CVD7_HORVD	unreviewed	Predicted protein		Hordeum vulgare var. distichum (Two-rowed barley)	100	2.87e-31	137.634	GO:0006468 protein phosphorylation | GO:0055114 oxidation-reduction process | GO:0007178 transmembrane receptor protein serine/threonine kinase signaling pathway | GO:0009069 serine family amino acid metabolic process	GO:0016023 cytoplasmic membrane-bounded vesicle | GO:0016021 integral to membrane	GO:0004872 receptor activity | GO:0004713 protein tyrosine kinase activity | GO:0005524 ATP binding | GO:0004709 MAP kinase kinase kinase activity | GO:0032440 2-alkenal reductase [NAD(P)] activity	-	pfam13855 LRR_8 | pfam12799 LRR_4	GO & Domain	-8	0.099	0.165	4	0.5
CA-1_1_(paired)_trimmed_(paired)_without_duplicates_contig_34563	gi|149347186|gb|ABR23669.1| Myc2 bHLH protein	A6NAB4	A6NAB4_VITVI	unreviewed	Myc2 bHLH protein	Myc2	Vitis vinifera (Grape)	132	4.06e-38	161.629	"GO:0009611 response to wounding | GO:0009737 response to abscisic acid stimulus | GO:0006355 regulation of transcription, DNA-dependent | GO:0055114 oxidation-reduction process"	GO:0005667 transcription factor complex	GO:0003700 sequence-specific DNA binding transcription factor activity | GO:0003677 DNA binding | GO:0032440 2-alkenal reductase [NAD(P)] activity	-	-	GO only	-8	0.00427	0.0109	12	1.5
CA-1_1_(paired)_trimmed_(paired)_without_duplicates_contig_33074	gi|356500643|ref|XP_003519141.1| PREDICTED: NADP-dependent glyceraldehyde-3-phosphate dehydrogenase-like	I1JGN1	I1JGN1_SOYBN	unreviewed	Uncharacterized protein		Glycine max (Soybean) (Glycine hispida)	159	1.69e-97	346.035	GO:0055114 oxidation-reduction process | GO:0006096 glycolysis	GO:0005737 cytoplasm	GO:0004028 3-chloroallyl aldehyde dehydrogenase activity | GO:0008886 glyceraldehyde-3-phosphate dehydrogenase (NADP+) (non-phosphorylating) activity	-	-	GO only	-8.1	1.42e-07	7.56e-07	40.5	5
CA-1_1_(paired)_trimmed_(paired)_without_duplicates_contig_12378	gi|242040075|ref|XP_002467432.1| hypothetical protein SORBIDRAFT_01g028030	C5WQQ1	C5WQQ1_SORBI	unreviewed	Putative uncharacterized protein Sb01g028030	Sb01g028030 SORBIDRAFT_01g028030	Sorghum bicolor (Sorghum) (Sorghum vulgare)	121	2.61e-44	179.403	GO:0055114 oxidation-reduction process | GO:0009813 flavonoid biosynthetic process	-	GO:0045552 dihydrokaempferol 4-reductase activity | GO:0000166 nucleotide binding | GO:0050662 coenzyme binding	-	-	GO only	-8.30769	1.02e-09	6.84e-09	54	6.5
CA-1_1_(paired)_trimmed_(paired)_without_duplicates_contig_34629	gi|326510065|dbj|BAJ87249.1| predicted protein	F2CWM8	F2CWM8_HORVD	unreviewed	Predicted protein (Fragment)		Hordeum vulgare var. distichum (Two-rowed barley)	99	2.34e-45	180.292	GO:0055114 oxidation-reduction process | GO:0006118 electron transport	GO:0009941 chloroplast envelope | GO:0005773 vacuole | GO:0005886 plasma membrane | GO:0005829 cytosol | GO:0009535 chloroplast thylakoid membrane	GO:0003960 NADPH:quinone reductase activity | GO:0008270 zinc ion binding	-	-	GO only	-8.56522	1.11e-16	1.27e-15	98.5	11.5
CA-1_1_(paired)_trimmed_(paired)_without_duplicates_contig_26488	gi|147841197|emb|CAN64116.1| hypothetical protein VITISV_041858	A5C1M0	A5C1M0_VITVI	unreviewed	Putative uncharacterized protein	VITISV_041858	Vitis vinifera (Grape)	230	9.68e-107	376.695	GO:0055114 oxidation-reduction process | GO:0006550 isoleucine catabolic process | GO:0006552 leucine catabolic process | GO:0006568 tryptophan metabolic process | GO:0006570 tyrosine metabolic process | GO:0006574 valine catabolic process | GO:0006769 ni	-	"GO:0050660 flavin adenine dinucleotide binding | GO:0016614 oxidoreductase activity, acting on CH-OH group of donors | GO:0004031 aldehyde oxidase activity | GO:0005506 iron ion binding | GO:0009055 electron carrier activity | GO:0051537 2 iron, 2 sulfur	-	-	GO only	-8.6	1.85e-11	1.46e-10	64.5	7.5
CA-1_1_(paired)_trimmed_(paired)_without_duplicates_contig_3545	gi|195614082|gb|ACG28871.1| cytochrome P450 CYP97A16	B6SVI8	B6SVI8_MAIZE	unreviewed	Cytochrome P450 CYP97A16		Zea mays (Maize)	344	8.04e-211	721.955	GO:0016123 xanthophyll biosynthetic process | GO:0055114 oxidation-reduction process | GO:0006118 electron transport	GO:0009941 chloroplast envelope	GO:0009055 electron carrier activity | GO:0020037 heme binding | GO:0019825 oxygen binding | GO:0010291 carotene beta-ring hydroxylase activity | GO:0070330 aromatase activity	-	pfam00067 p450	GO & Domain	-8.77083	0	0	842	96
CA-1_1_(paired)_trimmed_(paired)_without_duplicates_contig_18851	gi|225438615|ref|XP_002281012.1| PREDICTED: uncharacterized oxidoreductase C23D3.11	F6H4N8	F6H4N8_VITVI	unreviewed	Putative uncharacterized protein	VIT_07s0031g01250	Vitis vinifera (Grape)	192	2.84e-92	328.705	GO:0055114 oxidation-reduction process	-	GO:0016491 oxidoreductase activity | GO:0005488 binding	-	pfam08643 DUF1776	GO & Domain	-9.25	2.55e-07	1.32e-06	37	4
CA-1_1_(paired)_trimmed_(paired)_without_duplicates_contig_32358	gi|27549566|gb|AAO17067.1| glycolate oxidase	Q84LB8	Q84LB8_ZANAE	unreviewed	Glycolate oxidase (EC 1.1.3.1) (EC 1.1.3.15)	gox	Zantedeschia aethiopica (White calla lily)	118	3.74e-66	242.057	GO:0055114 oxidation-reduction process	GO:0005773 vacuole | GO:0005777 peroxisome | GO:0009570 chloroplast stroma | GO:0005634 nucleus | GO:0005829 cytosol | GO:0048046 apoplast | GO:0009339 glycolate oxidase complex	GO:0008891 glycolate oxidase activity | GO:0010181 FMN binding	-	-	GO only	-9.33333	7.12e-06	3.03e-05	28	3
CA-1_1_(paired)_trimmed_(paired)_without_duplicates_contig_21746	"gi|255577920|ref|XP_002529832.1| electron carrier, putative "	B9SV13	B9SV13_RICCO	unreviewed	Electron carrier, putative	RCOM_0258730	Ricinus communis (Castor bean)	257	3.07e-99	351.811	GO:0006066 alcohol metabolic process | GO:0009409 response to cold | GO:0055114 oxidation-reduction process | GO:0006118 electron transport	GO:0005792 microsome | GO:0016021 integral to membrane | GO:0005783 endoplasmic reticulum | GO:0005739 mitochondrion	GO:0050660 flavin adenine dinucleotide binding | GO:0009055 electron carrier activity | GO:0046577 long-chain-alcohol oxidase activity	-	-	GO only	-10.3684	0	0	98.5	9.5
CA-1_1_(paired)_trimmed_(paired)_without_duplicates_contig_14794	gi|356514078|ref|XP_003525734.1| PREDICTED: protein HOTHEAD-like	I1K0E1	I1K0E1_SOYBN	unreviewed	Uncharacterized protein		Glycine max (Soybean) (Glycine hispida)	100	2.09e-32	142.967	GO:0055114 oxidation-reduction process | GO:0006066 alcohol metabolic process | GO:0006544 glycine metabolic process | GO:0006563 L-serine metabolic process | GO:0006566 threonine metabolic process	-	GO:0050660 flavin adenine dinucleotide binding | GO:0046593 mandelonitrile lyase activity | GO:0008812 choline dehydrogenase activity	-	-	GO only	-10.5714	1.41e-07	7.52e-07	37	3.5
CA-1_1_(paired)_trimmed_(paired)_without_duplicates_contig_6606	gi|225439922|ref|XP_002275288.1| PREDICTED: peroxidase 21	D7TQI6	D7TQI6_VITVI	unreviewed	Putative uncharacterized protein	VIT_08s0040g02200	Vitis vinifera (Grape)	315	2.3e-155	537.994	GO:0006979 response to oxidative stress | GO:0050832 defense response to fungus | GO:0055114 oxidation-reduction process | GO:0006804 peroxidase reaction	GO:0005829 cytosol	GO:0020037 heme binding | GO:0004601 peroxidase activity	1.11.1.7	pfam00141 peroxidase	GO & Enzyme & Domain	-10.9562	0	0	750.5	68.5
CA-1_1_(paired)_trimmed_(paired)_without_duplicates_contig_30912	gi|115470159|ref|NP_001058678.1| Os07g0101500	Q69L93	Q69L93_ORYSJ	unreviewed	Os07g0101500 protein (Putative sterol 4-alpha-methyl-oxidase)	B1026C12.22 Os07g0101500	Oryza sativa subsp. japonica (Rice)	259	2.6e-158	547.769	GO:0006633 fatty acid biosynthetic process | GO:0055114 oxidation-reduction process	GO:0016021 integral to membrane	GO:0005506 iron ion binding | GO:0000254 C-4 methylsterol oxidase activity	1.14.13.72	pfam04116 FA_hydroxylase	GO & Enzyme & Domain	-11.1908	0	0	968	86.5
CA-1_1_(paired)_trimmed_(paired)_without_duplicates_contig_30912	gi|115470159|ref|NP_001058678.1| Os07g0101500	B9FV34	B9FV34_ORYSJ	unreviewed	Putative uncharacterized protein	OsJ_22771	Oryza sativa subsp. japonica (Rice)	259	2.6e-158	547.769	GO:0006633 fatty acid biosynthetic process | GO:0055114 oxidation-reduction process	GO:0016021 integral to membrane	GO:0005506 iron ion binding | GO:0000254 C-4 methylsterol oxidase activity	1.14.13.72	pfam04116 FA_hydroxylase	GO & Enzyme & Domain	-11.1908	0	0	968	86.5
CA-1_1_(paired)_trimmed_(paired)_without_duplicates_contig_34142	gi|237625978|gb|ACR02667.1| 3-hydroxy-3-methylglutaryl-coenzyme A reductase	C6G1Y4	C6G1Y4_9LILI	unreviewed	3-hydroxy-3-methylglutaryl-coenzyme A reductase (EC 1.1.1.34)	HMGR	Amomum villosum	182	3.18e-110	388.248	GO:0008299 isoprenoid biosynthetic process | GO:0015936 coenzyme A metabolic process | GO:0055114 oxidation-reduction process | GO:0006694 steroid biosynthetic process	GO:0005789 endoplasmic reticulum membrane | GO:0016021 integral to membrane | GO:0005739 mitochondrion	GO:0050661 NADP binding | GO:0004420 hydroxymethylglutaryl-CoA reductase (NADPH) activity	-	-	GO only	-12.5714	1.11e-16	1.27e-15	88	7
CA-1_1_(paired)_trimmed_(paired)_without_duplicates_contig_24185	gi|225728849|gb|ACO24431.1| 1-aminocyclopropane-1-carboxylate oxidase	C1JYZ6	C1JYZ6_ELAOL	unreviewed	1-aminocyclopropane-1-carboxylate oxidase (Fragment)		Elaeis oleifera (American oil palm) (Corozo oleifera)	117	1.14e-47	187.846	GO:0009693 ethylene biosynthetic process | GO:0009835 ripening | GO:0055114 oxidation-reduction process	-	"GO:0046872 metal ion binding | GO:0031418 L-ascorbic acid binding | GO:0009815 1-aminocyclopropane-1-carboxylate oxidase activity | GO:0016706 oxidoreductase activity, acting on paired donors, with incorporation or reduction of molecular oxygen, 2-oxoglu	-	-	GO only	-13.25	8.57e-11	6.38e-10	53	4
CA-1_1_(paired)_trimmed_(paired)_without_duplicates_contig_31595	gi|225460775|ref|XP_002276368.1| PREDICTED: probable serine/threonine-protein kinase WNK11	D7T875	D7T875_VITVI	unreviewed	Putative uncharacterized protein	VIT_19s0090g01690	Vitis vinifera (Grape)	106	1.28e-49	194.067	GO:0006468 protein phosphorylation | GO:0055114 oxidation-reduction process | GO:0006118 electron transport | GO:0007178 transmembrane receptor protein serine/threonine kinase signaling pathway | GO:0009069 serine family amino acid metabolic process	-	"GO:0009055 electron carrier activity | GO:0020037 heme binding | GO:0005524 ATP binding | GO:0004709 MAP kinase kinase kinase activity | GO:0016705 oxidoreductase activity, acting on paired donors, with incorporation or reduction of molecular oxygen"	-	-	GO only	-14	0.000789	0.00237	14	1
CA-1_1_(paired)_trimmed_(paired)_without_duplicates_contig_32114	gi|226496131|ref|NP_001148525.1| endoplasmic oxidoreductin-1	B6T402	B6T402_MAIZE	unreviewed	Endoplasmic oxidoreductin-1		Zea mays (Maize)	192	4.36e-95	338.036	GO:0006467 protein thiol-disulfide exchange | GO:0055114 oxidation-reduction process	GO:0005789 endoplasmic reticulum membrane	"GO:0050660 flavin adenine dinucleotide binding | GO:0016671 oxidoreductase activity, acting on a sulfur group of donors, disulfide as acceptor"	-	-	GO only	-16.2222	7.22e-15	7.4e-14	73	4.5
CA-1_1_(paired)_trimmed_(paired)_without_duplicates_contig_23880	gi|326494518|dbj|BAJ94378.1| predicted protein	F2DH07	F2DH07_HORVD	unreviewed	Predicted protein		Hordeum vulgare var. distichum (Two-rowed barley)	148	9.2e-64	236.28	GO:0055085 transmembrane transport | GO:0008643 carbohydrate transport | GO:0055114 oxidation-reduction process	GO:0016021 integral to membrane	GO:0005351 sugar:hydrogen symporter activity | GO:0032440 2-alkenal reductase [NAD(P)] activity	-	-	GO only	-16.3333	6.46e-06	2.77e-05	24.5	1.5
CA-1_1_(paired)_trimmed_(paired)_without_duplicates_contig_13759	gi|28268680|dbj|BAC56865.1| respiratory burst oxidase homolog	Q84KK7	Q84KK7_NICBE	unreviewed	Respiratory burst oxidase homolog	NbrbohB	Nicotiana benthamiana	159	7.76e-51	199.843	GO:0055114 oxidation-reduction process | GO:0006804 peroxidase reaction | GO:0006979 response to oxidative stress | GO:0006118 electron transport	GO:0016021 integral to membrane	GO:0050660 flavin adenine dinucleotide binding | GO:0016174 NAD(P)H oxidase activity | GO:0005506 iron ion binding | GO:0004601 peroxidase activity | GO:0009055 electron carrier activity | GO:0005509 calcium ion binding	-	-	GO only	-17	0.00766	0.0182	8.5	0.5
CA-1_1_(paired)_trimmed_(paired)_without_duplicates_contig_29015	gi|59804097|gb|AAX08057.1| UDP-glucose dehydrogenase	A8YQV0	A8YQV0_BAMOL	unreviewed	UDP-glucose 6-dehydrogenase (EC 1.1.1.22)	Ugdh	Bambusa oldhamii (Giant timber bamboo)	141	7.31e-90	320.707	GO:0052546 cell wall pectin metabolic process | GO:0055114 oxidation-reduction process | GO:0005982 starch metabolic process | GO:0005985 sucrose metabolic process | GO:0009117 nucleotide metabolic process	GO:0005618 cell wall | GO:0005634 nucleus | GO:0005829 cytosol	GO:0051287 NAD binding | GO:0003979 UDP-glucose 6-dehydrogenase activity	-	pfam03720 UDPG_MGDP_dh_C	GO & Domain	-18.6	0	0	93	5
CA-1_1_(paired)_trimmed_(paired)_without_duplicates_contig_1153	gi|115468044|ref|NP_001057621.1| Os06g0472200	Q69XS7	Q69XS7_ORYSJ	unreviewed	Os06g0472200 protein (Putative 2'-hydroxyisoflavone reductase) (cDNA clone:J033117F05, full insert sequence)	P0613F06.51 Os06g0472200 OsJ_21332	Oryza sativa subsp. japonica (Rice)	93	1.11e-47	187.402	GO:0055114 oxidation-reduction process	GO:0005737 cytoplasm	GO:0016491 oxidoreductase activity | GO:0000166 nucleotide binding	-	-	GO only	-19.3333	6.38e-07	3.14e-06	29	1.5
CA-1_1_(paired)_trimmed_(paired)_without_duplicates_contig_29462	gi|359480305|ref|XP_002272123.2| PREDICTED: long-chain-alcohol oxidase FAO2-like	F6HZM3	F6HZM3_VITVI	unreviewed	Putative uncharacterized protein	VIT_07s0005g03780	Vitis vinifera (Grape)	125	1.14e-56	214.063	GO:0055114 oxidation-reduction process	GO:0016021 integral to membrane | GO:0005739 mitochondrion	GO:0050660 flavin adenine dinucleotide binding | GO:0046577 long-chain-alcohol oxidase activity	-	pfam05199 GMC_oxred_C	GO & Domain	-20	3.81e-07	1.93e-06	30	1.5
CA-1_1_(paired)_trimmed_(paired)_without_duplicates_contig_4613	gi|58003345|gb|AAW62234.1| NADPH-protochlorophyllide oxidoreductase	Q5G286	Q5G286_MUSAC	unreviewed	NADPH-protochlorophyllide oxidoreductase		Musa acuminata (Banana) (Musa cavendishii)	153	1.27e-95	339.814	"GO:0015995 chlorophyll biosynthetic process | GO:0009723 response to ethylene stimulus | GO:0055114 oxidation-reduction process | GO:0019685 photosynthesis, dark reaction"	GO:0009941 chloroplast envelope | GO:0009535 chloroplast thylakoid membrane	GO:0016630 protochlorophyllide reductase activity | GO:0000166 nucleotide binding	-	-	GO only	-34.0952	0	0	358	10.5
CA-1_1_(paired)_trimmed_(paired)_without_duplicates_contig_30610	gi|242070217|ref|XP_002450385.1| hypothetical protein SORBIDRAFT_05g004610	C5Y5R0	C5Y5R0_SORBI	unreviewed	Putative uncharacterized protein Sb05g004610	Sb05g004610 SORBIDRAFT_05g004610	Sorghum bicolor (Sorghum) (Sorghum vulgare)	131	7.2e-77	277.605	GO:0006468 protein phosphorylation | GO:0055114 oxidation-reduction process | GO:0009069 serine family amino acid metabolic process	-	GO:0005509 calcium ion binding | GO:0005524 ATP binding | GO:0032440 2-alkenal reductase [NAD(P)] activity | GO:0004674 protein serine/threonine kinase activity	-	pfam13499 EF_hand_5 | pfam13833 EF_hand_6 | pfam13405 EF_hand_4 | pfam00036 efhand | pfam13202 EF_hand_3	GO & Domain	-35	6.15e-05	0.000227	17.5	0.5
CA-1_1_(paired)_trimmed_(paired)_without_duplicates_contig_35748	gi|115460102|ref|NP_001053651.1| Os04g0581000	Q7FAL4	Q7FAL4_ORYSJ	unreviewed	OSJNBa0064M23.14 protein (Os04g0581000 protein)	OSJNBa0064M23.14 Os04g0581000	Oryza sativa subsp. japonica (Rice)	118	1.75e-65	239.835	GO:0055114 oxidation-reduction process | GO:0009813 flavonoid biosynthetic process	-	GO:0045486 naringenin 3-dioxygenase activity	-	-	GO only		0	0	189	0
CA-1_1_(paired)_trimmed_(paired)_without_duplicates_contig_12166	gi|154354075|gb|ABS76147.1| beta-carotene hydroxylase	A7LP07	A7LP07_ELAOL	unreviewed	Beta-carotene hydroxylase	Chyb	Elaeis oleifera (American oil palm) (Corozo oleifera)	101	4.85e-57	217.173	GO:0006633 fatty acid biosynthetic process | GO:0055114 oxidation-reduction process	GO:0016020 membrane	GO:0016491 oxidoreductase activity | GO:0005506 iron ion binding	-	-	GO only		0.000239	0.000793	0	13.5

## Sheet: LRR_NBS
Feature ID	description	Match_Uni_Full.ID	Source	Status	Protein names	Gene names	Organism	hit length	E-value	Bit score	GO Biological Process	GO Cellular Component	GO Molecular Function	Enzyme	Domain	annotation type	FC	pval	FDRP	ZONorma	CANorm
CA-1_1_(paired)_trimmed_(paired)_without_duplicates_contig_33809	gi|154467273|gb|ABS82596.1| putative NBS-LRR protein	A7L9W5	A7L9W5_9ASPA	unreviewed	Putative NBS-LRR protein (Fragment)		Dracaena reflexa var. angustifolia	85	1.19e-25	121.193	GO:0006952 defense response | GO:0006470 protein dephosphorylation	-	GO:0017111 nucleoside-triphosphatase activity | GO:0004721 phosphoprotein phosphatase activity | GO:0043531 ADP binding | GO:0005524 ATP binding	-	pfam13401 AAA_22 | pfam13191 AAA_16	GO & Domain	-4.66667	0.0592	0.107	7	1.5
CA-1_1_(paired)_trimmed_(paired)_without_duplicates_contig_18812	gi|44888778|gb|AAS48159.1| LRR protein WM1.7	Q6QM07	Q6QM07_AEGTA	unreviewed	LRR protein WM1.7	WM1.7	Aegilops tauschii (Tausch's goatgrass) (Aegilops squarrosa)	111	7.71e-33	143.411	-	-	-	-	pfam13855 LRR_8 | pfam12799 LRR_4	Domain only	-3.14286	0.0489	0.0913	11	3.5
CA-1_1_(paired)_trimmed_(paired)_without_duplicates_contig_17447	gi|359807028|ref|NP_001241081.1| LRR receptor-like serine/threonine-protein kinase FEI 1-like precursor	C6ZRN3	C6ZRN3_SOYBN	unreviewed	Leucine-rich repeat transmembrane protein kinase		Glycine max (Soybean) (Glycine hispida)	224	9.16e-141	489.56	GO:0006468 protein phosphorylation | GO:0007169 transmembrane receptor protein tyrosine kinase signaling pathway | GO:0009069 serine family amino acid metabolic process	GO:0016023 cytoplasmic membrane-bounded vesicle | GO:0016021 integral to membrane	GO:0004714 transmembrane receptor protein tyrosine kinase activity | GO:0005524 ATP binding | GO:0004674 protein serine/threonine kinase activity	2.7.11.1	pfam00069 Pkinase | pfam07714 Pkinase_Tyr	GO & Enzyme & Domain	-3.78182	2.54e-11	1.98e-10	104	27.5
CA-1_1_(paired)_trimmed_(paired)_without_duplicates_contig_11013	gi|357485967|ref|XP_003613271.1| NBS-LRR resistance protein	G7K1H6	G7K1H6_MEDTR	unreviewed	NBS-LRR resistance protein	MTR_5g034770	Medicago truncatula (Barrel medic) (Medicago tribuloides)	78	1.68e-17	95.4211	-	-	-	-	pfam13855 LRR_8	Domain only	1.5	0.221	0.317	0	1.5
CA-1_1_(paired)_trimmed_(paired)_without_duplicates_contig_6392	gi|24461865|gb|AAN62352.1|AF506028_19 NBS-LRR type disease resistance protein	Q8H6R6	Q8H6R6_PONTR	unreviewed	NBS-LRR type disease resistance protein	CTV.11	Poncirus trifoliata (Hardy orange)	116	1.52e-15	89.6446	-	-	-	-	-		6	2.38e-05	9.41e-05	5	30
CA-1_1_(paired)_trimmed_(paired)_without_duplicates_contig_33337	gi|193795177|gb|ACF21695.1| NBS-type resistance protein RGC5	C3RVU4	C3RVU4_MUSAM	unreviewed	NBS-type resistance protein RGC5	RGC5	Musa acuminata subsp. malaccensis (Wild banana) (Musa malaccensis)	126	6.79e-37	156.297	-	-	-	-	pfam12799 LRR_4	Domain only	-3.8	0.0433	0.0829	9.5	2.5
