# Supplementary material for: Comparison of the Transcriptomes of Ginger (Zingiber officinale Rosc.) and Mango Ginger (Curcuma amada Roxb.) in Response to the Bacterial Wilt Infection
Source: PLoS One. 2014 Jun 18;9(6):e99731. doi: 10.1371/journal.pone.0099731 (PMC4062433; doi:10.1371/journal.pone.0099731)
Supplement: Table S3 — List of upregulated genes unique to C. amada during infection with R. solanacearum . (XLS) [file pone.0099731.s005.xls]

## Sheet: All
Feature ID	Description	Unique_Uniprot.UniID	Source	Protein names	Gene names	Organism	Length	Hit length	E-value	Bit score	GO Biological Process	GO Cellular Component	GO Molecular Function	Enzyme	Domain	Annotation type	FC	pval	FDRP	Zo	Zo Norma	CA	Ca Norm	Annotation
CA-1_1_(paired)_trimmed_(paired)_without_duplicates_contig_21665	gi|222637669|gb|EEE67801.1| hypothetical protein OsJ_25542	Q7XI73	BAHL2_ORYSJ	Probable E3 ubiquitin-protein ligase BAH1-like 2 (EC 6.3.2.-)	Os07g0673200 LOC_Os07g47590 OsJ_25542 P0470D12.139	Oryza sativa subsp. japonica (Rice)	321	321	5.44e-161	556.656	GO:0009626 plant-type hypersensitive response | GO:0042742 defense response to bacterium | GO:0009751 response to salicylic acid stimulus | GO:0009627 systemic acquired resistance | GO:0080021 response to benzoic acid stimulus | GO:0010167 response to nit	GO:0005634 nucleus	GO:0008270 zinc ion binding | GO:0004842 ubiquitin-protein ligase activity	-	pfam03105 SPX | pfam13923 zf-C3HC4_2 | pfam13920 zf-C3HC4_3 | pfam00097 zf-C3HC4 | pfam13639 zf-RING_2 | pfam13445 zf-RING_LisH	GO & Domain	79	0	0	0	1	110	79	ubiquitin-protein ligase activity
CA-1_1_(paired)_trimmed_(paired)_without_duplicates_contig_716	gi|211906504|gb|ACJ11745.1| heat shock protein 70	D2D325	D2D325_GOSHI	Heat shock protein 70		Gossypium hirsutum (Upland cotton) (Gossypium mexicanum)	648	145	5.14e-94	334.481	GO:0009615 response to virus | GO:0055114 oxidation-reduction process | GO:0006457 protein folding | GO:0009408 response to heat | GO:0009617 response to bacterium | GO:0016567 protein ubiquitination | GO:0046686 response to cadmium ion | GO:0009644 respo	GO:0005829 cytosol | GO:0005618 cell wall | GO:0005739 mitochondrion | GO:0005774 vacuolar membrane | GO:0005886 plasma membrane	GO:0031625 ubiquitin protein ligase binding | GO:0005524 ATP binding | GO:0032440 2-alkenal reductase [NAD(P)] activity	-	-	GO only	61.1	0	0	0	5	388	305.5	heat shock protein 70
CA-1_1_(paired)_trimmed_(paired)_without_duplicates_contig_6661	gi|356543460|ref|XP_003540178.1| PREDICTED: 4-hydroxy-3-methylbut-2-en-1-yl diphosphate synthase-like	K7LVH5	K7LVH5_SOYBN	Uncharacterized protein		Glycine max (Soybean) (Glycine hispida)	741	41	2.73e-13	82.9793	"GO:0055114 oxidation-reduction process | GO:0009862 systemic acquired resistance, salicylic acid mediated signaling pathway | GO:0019288 isopentenyl diphosphate biosynthetic process, mevalonate-independent pathway | GO:0009617 response to bacterium | GO:	GO:0009941 chloroplast envelope | GO:0009570 chloroplast stroma	"GO:0051539 4 iron, 4 sulfur cluster binding | GO:0046429 4-hydroxy-3-methylbut-2-en-1-yl diphosphate synthase activity | GO:0005506 iron ion binding"	-	-	GO only	27.9	0	0	0	5	186	139.5	PREDICTED: 4-hydroxy-3-methylbut-2-en-1-yl diphosphate synthase-like
CA-1_1_(paired)_trimmed_(paired)_without_duplicates_contig_31800	gi|357158313|ref|XP_003578087.1| PREDICTED: probable cinnamyl alcohol dehydrogenase 8C-like	I1IPY8	I1IPY8_BRADI	Uncharacterized protein	BRADI4G29780	Brachypodium distachyon (Purple false brome) (Trachynia distachya)	421	213	8.62e-89	317.152	GO:0009626 plant-type hypersensitive response | GO:0009617 response to bacterium | GO:0009809 lignin biosynthetic process | GO:0055114 oxidation-reduction process | GO:0009805 coumarin biosynthetic process | GO:0009811 stilbene biosynthetic process	-	GO:0045551 cinnamyl-alcohol dehydrogenase activity | GO:0008270 zinc ion binding | GO:0000166 nucleotide binding | GO:0046029 mannitol dehydrogenase activity	-	pfam08240 ADH_N	GO & Domain	4.66667	0.00763	0.0182	0	3	24	14	PREDICTED: probable cinnamyl alcohol dehydrogenase 8C-like
CA-1_1_(paired)_trimmed_(paired)_without_duplicates_contig_1476	gi|297746005|emb|CBI16061.3| unnamed protein product	D7SK85	D7SK85_VITVI	Putative uncharacterized protein	VIT_06s0004g05430	Vitis vinifera (Grape)	270	69	1.07e-15	89.6446	GO:0006633 fatty acid biosynthetic process | GO:0002213 defense response to insect | GO:0007568 aging | GO:0055114 oxidation-reduction process | GO:0009821 alkaloid biosynthetic process | GO:0042967 acyl-carrier-protein biosynthetic process | GO:0006691 l	GO:0005835 fatty acid synthase complex	GO:0050356 tropine dehydrogenase activity | GO:0004316 3-oxoacyl-[acyl-carrier-protein] reductase (NADPH) activity | GO:0051287 NAD binding | GO:0004090 carbonyl reductase (NADPH) activity | GO:0004022 alcohol dehydrogenase (NAD) activity	-	-	GO only	271	0	0	0	0.5	181	135.5	tropine dehydrogenase activity
CA-1_1_(paired)_trimmed_(paired)_without_duplicates_contig_18573	gi|165967914|gb|ABY75803.1| resistance gene candidate NBS-type protein	B6RJZ0	B6RJZ0_MUSAM	Resistance gene candidate NBS-type protein (Fragment)	RGC3	Musa acuminata subsp. malaccensis (Wild banana) (Musa malaccensis)	361	309	3.56e-85	305.154	GO:0006952 defense response | GO:0006470 protein dephosphorylation	-	GO:0017111 nucleoside-triphosphatase activity | GO:0004721 phosphoprotein phosphatase activity | GO:0003676 nucleic acid binding | GO:0043531 ADP binding | GO:0005524 ATP binding	-	-	GO only	42.5	3.13e-10	2.21e-09	0	1	63	42.5	resistance gene candidate NBS-type protein
CA-1_1_(paired)_trimmed_(paired)_without_duplicates_contig_12296	gi|356577359|ref|XP_003556794.1| PREDICTED: disease resistance protein RPM1-like	I1NDY1	I1NDY1_SOYBN	Uncharacterized protein		Glycine max (Soybean) (Glycine hispida)	932	150	4.53e-36	154.52	GO:0006952 defense response | GO:0006915 apoptotic process	GO:0016023 cytoplasmic membrane-bounded vesicle | GO:0009536 plastid	GO:0043531 ADP binding | GO:0005524 ATP binding	-	pfam00931 NB-ARC | pfam13401 AAA_22 | pfam13191 AAA_16	GO & Domain	29.5	5.59e-08	3.12e-07	0	0	46	29.5	disease resistance protein RPM1-like
CA-1_1_(paired)_trimmed_(paired)_without_duplicates_contig_12373	gi|108707240|gb|ABF95035.1| Phosphoenolpyruvate carboxykinase, putative, expressed	Q10NX1	Q10NX1_ORYSJ	Phosphoenolpyruvate carboxykinase, putative, expressed	LOC_Os03g15050	Oryza sativa subsp. japonica (Rice)	455	55	1.34e-21	108.752	"GO:0009965 leaf morphogenesis | GO:0016310 phosphorylation | GO:0009817 defense response to fungus, incompatible interaction | GO:0006094 gluconeogenesis | GO:0046686 response to cadmium ion | GO:0016036 cellular response to phosphate starvation | GO:000	GO:0005829 cytosol | GO:0005730 nucleolus | GO:0016020 membrane	GO:0004612 phosphoenolpyruvate carboxykinase (ATP) activity | GO:0003677 DNA binding | GO:0005524 ATP binding | GO:0016301 kinase activity	-	-	GO only	24.5	7.43e-07	3.62e-06	0	0	39	24.5	phosphoenolpyruvate carboxykinase (ATP) activity
CA-1_1_(paired)_trimmed_(paired)_without_duplicates_contig_1045	gi|224108908|ref|XP_002333333.1| predicted protein	B9NDJ7	B9NDJ7_POPTR	Fructose-bisphosphate aldolase (EC 4.1.2.13) (Fragment)	POPTRDRAFT_938245	Populus trichocarpa (Western balsam poplar) (Populus balsamifera subsp. trichocarpa)	183	126	6.44e-77	278.049	GO:0006096 glycolysis | GO:0006000 fructose metabolic process | GO:0006013 mannose metabolic process | GO:0006020 inositol metabolic process | GO:0006094 gluconeogenesis | GO:0006098 pentose-phosphate shunt | GO:0015976 carbon utilization	-	GO:0004332 fructose-bisphosphate aldolase activity	-	-	GO only	3901	0	0	0	0	4951	3901	fructose-bisphosphate aldolase activity
CA-1_1_(paired)_trimmed_(paired)_without_duplicates_contig_14052	gi|226500980|ref|NP_001141179.1| uncharacterized protein LOC100273266	B4FTN1	B4FTN1_MAIZE	NifU-like N-terminal domain-containing protein (NifU-like domain-containing protein) (Uncharacterized protein)	ZEAMMB73_170437	Zea mays (Maize)	180	164	5.17e-79	284.714	GO:0016226 iron-sulfur cluster assembly	GO:0005739 mitochondrion | GO:0009507 chloroplast	GO:0005506 iron ion binding | GO:0005198 structural molecule activity | GO:0051536 iron-sulfur cluster binding	-	pfam01592 NifU_N	GO & Domain	434	0	0	0	0.5	281	217	pfam01592 NifU_N iron ion binding
CA-1_1_(paired)_trimmed_(paired)_without_duplicates_contig_178	gi|125541223|gb|EAY87618.1| hypothetical protein OsI_09029	A2X9V8	A2X9V8_ORYSI	Putative uncharacterized protein	OsI_09029	Oryza sativa subsp. indica (Rice)	1078	344	5.73e-185	636.195	GO:0006508 proteolysis	-	GO:0004222 metalloendopeptidase activity | GO:0008270 zinc ion binding	-	-	GO only	395	0	0	0	1	503	395	metalloendopeptidase activity
CA-1_1_(paired)_trimmed_(paired)_without_duplicates_contig_15188	gi|225429646|ref|XP_002281111.1| PREDICTED: thermospermine synthase ACAULIS5	D7STV8	D7STV8_VITVI	Putative uncharacterized protein	VIT_04s0008g01740	Vitis vinifera (Grape)	336	306	3.59e-171	590.427	GO:0048759 vessel member cell differentiation | GO:0009826 unidimensional cell growth | GO:0009926 auxin polar transport | GO:0006525 arginine metabolic process | GO:0006560 proline metabolic process | GO:0019482 beta-alanine metabolic process	GO:0005737 cytoplasm	GO:0004766 spermidine synthase activity | GO:0016768 spermine synthase activity | GO:0010487 thermospermine synthase activity	2.5.1.16	pfam01564 Spermine_synth | pfam13659 Methyltransf_26	GO & Enzyme & Domain	368	0	0	0	0.5	241	184	thermospermine synthase ACAULIS5
CA-1_1_(paired)_trimmed_(paired)_without_duplicates_contig_14661	gi|224124726|ref|XP_002329933.1| predicted protein	B9N3U8	B9N3U8_POPTR	Predicted protein	POPTRDRAFT_837209	Populus trichocarpa (Western balsam poplar) (Populus balsamifera subsp. trichocarpa)	1020	479	4.13e-230	785.941	GO:0048015 phosphatidylinositol-mediated signaling | GO:0019722 calcium-mediated signaling | GO:0010152 pollen maturation	-	-	-	pfam00168 C2 | pfam02893 GRAM	GO & Domain	292	0	0	0	0.5	194	146	pfam00168 C2 | pfam02893 GRAM
CA-1_1_(paired)_trimmed_(paired)_without_duplicates_contig_12155	gi|224056583|ref|XP_002298922.1| predicted protein	B9GGY3	B9GGY3_POPTR	Predicted protein (Fragment)	POPTRDRAFT_749057	Populus trichocarpa (Western balsam poplar) (Populus balsamifera subsp. trichocarpa)	251	38	7.63e-14	85.2011	GO:0006090 pyruvate metabolic process	-	GO:0004416 hydroxyacylglutathione hydrolase activity	-	-	GO only	218	0	0	0	0	283	218.5	hydroxyacylglutathione hydrolase activity
CA-1_1_(paired)_trimmed_(paired)_without_duplicates_contig_1792	gi|350537481|ref|NP_001234807.1| beta-tubulin	Q38MV0	Q38MV0_SOLLC	Beta-tubulin (Uncharacterized protein)	TUB	Solanum lycopersicum (Tomato) (Lycopersicon esculentum)	451	161	2.16e-103	365.586	GO:0051258 protein polymerization | GO:0006184 GTP catabolic process | GO:0007018 microtubule-based movement	GO:0005874 microtubule | GO:0005737 cytoplasm	GO:0003924 GTPase activity | GO:0005198 structural molecule activity | GO:0005525 GTP binding	-	pfam00091 Tubulin	GO & Domain	204	0	0	0	1	265	204	beta-tubulin
CA-1_1_(paired)_trimmed_(paired)_without_duplicates_contig_1191	gi|224137878|ref|XP_002322674.1| predicted protein	B9II07	B9II07_POPTR	Predicted protein	POPTRDRAFT_576277	Populus trichocarpa (Western balsam poplar) (Populus balsamifera subsp. trichocarpa)	341	282	1.45e-126	442.459	"GO:0006468 protein phosphorylation | GO:0006355 regulation of transcription, DNA-dependent | GO:0009069 serine family amino acid metabolic process"	GO:0005634 nucleus	GO:0004674 protein serine/threonine kinase activity | GO:0003677 DNA binding | GO:0005524 ATP binding	-	pfam00076 RRM_1 | pfam14259 RRM_6 | pfam13893 RRM_5	GO & Domain	196	0	0	0	0	256	196.5	protein serine/threonine kinase activity
CA-1_1_(paired)_trimmed_(paired)_without_duplicates_contig_1444	gi|357123105|ref|XP_003563253.1| PREDICTED: ATP-dependent zinc metalloprotease FTSH 1, chloroplastic-like isoform 1	I1GV85	I1GV85_BRADI	Uncharacterized protein	BRADI1G29900	Brachypodium distachyon (Purple false brome) (Trachynia distachya)	681	141	7.31e-90	320.707	GO:0007049 cell cycle | GO:0006200 ATP catabolic process | GO:0051301 cell division | GO:0006508 proteolysis | GO:0030163 protein catabolic process	GO:0016021 integral to membrane | GO:0031969 chloroplast membrane | GO:0005886 plasma membrane	GO:0008270 zinc ion binding | GO:0004222 metalloendopeptidase activity | GO:0005524 ATP binding | GO:0008568 microtubule-severing ATPase activity	-	pfam00004 AAA | pfam07728 AAA_5 | pfam13401 AAA_22	GO & Domain	192	0	0	0	0.5	132	96	ATP-dependent zinc metalloprotease FTSH 1, chloroplastic-like isoform 1
CA-1_1_(paired)_trimmed_(paired)_without_duplicates_contig_21204	gi|255578969|ref|XP_002530337.1| Beta-fructofuranosidase, insoluble isoenzyme 3 precursor, putative	B9SWG8	B9SWG8_RICCO	Beta-fructofuranosidase, insoluble isoenzyme 3, putative (EC 3.2.1.26)	RCOM_0293270	Ricinus communis (Castor bean)	578	61	1.05e-32	145.188	GO:0071836 nectar secretion | GO:0005982 starch metabolic process | GO:0005987 sucrose catabolic process	GO:0005618 cell wall | GO:0017177 glucosidase II complex	GO:0004575 sucrose alpha-glucosidase activity | GO:0031219 levanase activity	-	-	GO only	170	0	0	0	1	224	170	sucrose alpha-glucosidase activity
CA-1_1_(paired)_trimmed_(paired)_without_duplicates_contig_16560	gi|224069860|ref|XP_002303058.1| predicted protein	B9GQL5	B9GQL5_POPTR	Predicted protein	POPTRDRAFT_830583	Populus trichocarpa (Western balsam poplar) (Populus balsamifera subsp. trichocarpa)	201	179	1.38e-64	242.057	GO:0015031 protein transport	GO:0005744 mitochondrial inner membrane presequence translocase complex | GO:0016021 integral to membrane | GO:0009941 chloroplast envelope	GO:0015450 P-P-bond-hydrolysis-driven protein transmembrane transporter activity	-	pfam02466 Tim17	GO & Domain	153	0	0	0	0.5	107	76.5	P-P-bond-hydrolysis-driven protein transmembrane transporter activity
CA-1_1_(paired)_trimmed_(paired)_without_duplicates_contig_17433	gi|115463087|ref|NP_001055143.1| Os05g0304600	Q0DJB6	Q0DJB6_ORYSJ	Lipoxygenase (EC 1.13.11.-)	Os05g0304600	Oryza sativa subsp. japonica (Rice)	847	527	6.59e-244	831.709	GO:0031408 oxylipin biosynthetic process | GO:0055114 oxidation-reduction process	GO:0009536 plastid	GO:0005506 iron ion binding | GO:0016165 lipoxygenase activity	-	pfam00305 Lipoxygenase	GO & Domain	137	2.22e-16	2.51e-15	0	0.5	97	68.5	Lipoxygenase
CA-1_1_(paired)_trimmed_(paired)_without_duplicates_contig_20640	gi|38492172|gb|AAR22388.1| ANT-like protein	Q6SA75	Q6SA75_TOBAC	ANT-like protein		Nicotiana tabacum (Common tobacco)	643	212	4.9e-26	126.081	"GO:0006355 regulation of transcription, DNA-dependent"	GO:0005667 transcription factor complex	GO:0003700 sequence-specific DNA binding transcription factor activity | GO:0003677 DNA binding	-	-	GO only	132.5	0	0	0	1	177	132.5	ANT-like protein
CA-1_1_(paired)_trimmed_(paired)_without_duplicates_contig_14382	gi|79314589|ref|NP_001030828.1| RING/U-box domain-containing protein	F4JCT1	F4JCT1_ARATH	RING/U-box domain-containing protein	AT3G48070	Arabidopsis thaliana (Mouse-ear cress)	350	112	1.75e-12	79.4245	-	-	GO:0008270 zinc ion binding	-	-	GO only	129	2e-15	2.13e-14	0	0.5	92	64.5	RING/U-box domain-containing protein
CA-1_1_(paired)_trimmed_(paired)_without_duplicates_contig_19348	gi|225458880|ref|XP_002283423.1| PREDICTED: 70 kDa peptidyl-prolyl isomerase	E0CP01	E0CP01_VITVI	Putative uncharacterized protein	VIT_18s0001g08830	Vitis vinifera (Grape)	600	532	6.07e-194	665.967	GO:0006457 protein folding | GO:0000413 protein peptidyl-prolyl isomerization	GO:0016020 membrane	GO:0003755 peptidyl-prolyl cis-trans isomerase activity | GO:0005528 FK506 binding	5.2.1.8	pfam00254 FKBP_C | pfam13414 TPR_11 | pfam13424 TPR_12 | pfam12895 Apc3	GO & Enzyme & Domain	128.5	0	0	0	1	172	128.5	70 kDa peptidyl-prolyl isomerase
CA-1_1_(paired)_trimmed_(paired)_without_duplicates_contig_16868	gi|225429550|ref|XP_002279283.1| PREDICTED: putative GATA transcription factor 22	D7STR6	D7STR6_VITVI	Putative uncharacterized protein	VIT_04s0008g01290	Vitis vinifera (Grape)	306	240	8.88e-40	167.85	"GO:0006355 regulation of transcription, DNA-dependent"	GO:0005667 transcription factor complex	GO:0003700 sequence-specific DNA binding transcription factor activity | GO:0043565 sequence-specific DNA binding | GO:0008270 zinc ion binding	-	pfam00320 GATA	GO & Domain	122	1.2e-14	1.21e-13	0	0.5	88	61	putative GATA transcription factor 22
CA-1_1_(paired)_trimmed_(paired)_without_duplicates_contig_13543	gi|351721168|ref|NP_001238480.1| uncharacterized protein LOC100306158	C6SY85	C6SY85_SOYBN	Uncharacterized protein		Glycine max (Soybean) (Glycine hispida)	204	101	4.69e-54	208.73	GO:0046686 response to cadmium ion | GO:0006511 ubiquitin-dependent protein catabolic process	GO:0005839 proteasome core complex | GO:0005886 plasma membrane | GO:0005774 vacuolar membrane | GO:0005634 nucleus | GO:0005829 cytosol | GO:0048046 apoplast	GO:0004298 threonine-type endopeptidase activity	-	-	GO only	121	1.55e-14	1.55e-13	0	0.5	87	60.5	threonine-type endopeptidase activity
CA-1_1_(paired)_trimmed_(paired)_without_duplicates_contig_18727	gi|242085822|ref|XP_002443336.1| hypothetical protein SORBIDRAFT_08g017740	C5YPM0	C5YPM0_SORBI	Putative uncharacterized protein Sb08g017740	Sb08g017740 SORBIDRAFT_08g017740	Sorghum bicolor (Sorghum) (Sorghum vulgare)	612	293	3.56e-41	172.294	GO:0016042 lipid catabolic process | GO:0046486 glycerolipid metabolic process	-	GO:0004091 carboxylesterase activity | GO:0004806 triglyceride lipase activity	-	-	GO only	115.5	0	0	0	1	156	115.5	carboxylesterase activity
CA-1_1_(paired)_trimmed_(paired)_without_duplicates_contig_13030	gi|8118507|gb|AAF73006.1|AF262997_1 NADP-dependent malic protein	Q9M4Q9	Q9M4Q9_RICCO	Malic enzyme		Ricinus communis (Castor bean)	641	96	2.41e-50	198.066	GO:0006108 malate metabolic process | GO:0006090 pyruvate metabolic process | GO:0006099 tricarboxylic acid cycle	-	GO:0051287 NAD binding | GO:0046872 metal ion binding | GO:0016619 malate dehydrogenase (oxaloacetate-decarboxylating) activity	-	-	GO only	106	0	0	0	0	145	106.5	malate dehydrogenase (oxaloacetate-decarboxylating) activity
CA-1_1_(paired)_trimmed_(paired)_without_duplicates_contig_14491	gi|357517191|ref|XP_003628884.1| RNA methyltransferase-like protein	G7LIJ4	G7LIJ4_MEDTR	RNA methyltransferase-like protein	MTR_8g068220	Medicago truncatula (Barrel medic) (Medicago tribuloides)	638	73	2.52e-34	150.076	GO:0001510 RNA methylation | GO:0006396 RNA processing	GO:0009536 plastid	GO:0003723 RNA binding | GO:0008173 RNA methyltransferase activity	-	pfam00588 SpoU_methylase | pfam06747 CHCH	GO & Domain	92	2.52e-11	1.96e-10	0	0.5	68	46	RNA methyltransferase-like protein
CA-1_1_(paired)_trimmed_(paired)_without_duplicates_contig_4838	gi|639722|gb|AAA61682.1| calcium-dependent protein kinase	Q41793	Q41793_MAIZE	Calcium-dependent protein kinase (Fragment)	CDPK	Zea mays (Maize)	465	43	9.01e-19	102.086	GO:0046777 protein autophosphorylation | GO:0080092 regulation of pollen tube growth | GO:0009069 serine family amino acid metabolic process	GO:0009536 plastid | GO:0005886 plasma membrane	GO:0005509 calcium ion binding | GO:0005524 ATP binding | GO:0004683 calmodulin-dependent protein kinase activity	-	-	GO only	89.2222	0	0	0	4.5	510	401.5	calcium-dependent protein kinase
CA-1_1_(paired)_trimmed_(paired)_without_duplicates_contig_2529	gi|115444431|ref|NP_001045995.1| Os02g0165100	Q6H6V1	Q6H6V1_ORYSJ	Os02g0165100 protein (Putative receptor protein kinase PERK) (cDNA clone:J013073C06, full insert sequence)	OSJNBa0023I17.12 OJ1661_C12.29 Os02g0165100	Oryza sativa subsp. japonica (Rice)	388	130	4.09e-33	145.633	GO:0046777 protein autophosphorylation | GO:0009069 serine family amino acid metabolic process	GO:0005739 mitochondrion	GO:0004715 non-membrane spanning protein tyrosine kinase activity | GO:0005524 ATP binding | GO:0004674 protein serine/threonine kinase activity	2.7.11.1	-	GO & Enzyme	88.3333	0	0	0	1.5	177	132.5	non-membrane spanning protein tyrosine kinase activity
CA-1_1_(paired)_trimmed_(paired)_without_duplicates_contig_2434	gi|356505382|ref|XP_003521470.1| PREDICTED: signal recognition particle 54 kDa protein, chloroplastic-like	I1JQ35	I1JQ35_SOYBN	Uncharacterized protein		Glycine max (Soybean) (Glycine hispida)	565	135	2.19e-73	266.052	"GO:0045038 protein import into chloroplast thylakoid membrane | GO:0006617 SRP-dependent cotranslational protein targeting to membrane, signal sequence recognition"	"GO:0005786 signal recognition particle, endoplasmic reticulum targeting | GO:0080085 signal recognition particle, chloroplast targeting | GO:0009570 chloroplast stroma"	GO:0017111 nucleoside-triphosphatase activity | GO:0003729 mRNA binding | GO:0005048 signal sequence binding | GO:0008312 7S RNA binding | GO:0005515 protein binding | GO:0005525 GTP binding	-	pfam00448 SRP54	GO & Domain	82.3333	0	0	0	1.5	166	123.5	PREDICTED: signal recognition particle 54 kDa protein, chloroplastic-like
CA-1_1_(paired)_trimmed_(paired)_without_duplicates_contig_17416	gi|226509426|ref|NP_001149968.1| LOC100283595	B6TJT2	B6TJT2_MAIZE	Auxin-induced protein PCNT115		Zea mays (Maize)	344	113	3.99e-42	173.182	GO:0055114 oxidation-reduction process | GO:0042816 vitamin B6 metabolic process	-	GO:0050236 pyridoxine:NADP 4-dehydrogenase activity	-	-	GO only	78	9.02e-10	6.11e-09	0	0.5	59	39	pyridoxine:NADP 4-dehydrogenase activity
CA-1_1_(paired)_trimmed_(paired)_without_duplicates_contig_11110	gi|225452714|ref|XP_002282633.1| PREDICTED: 2-aminoethanethiol dioxygenase isoform 2	D7SX67	D7SX67_VITVI	Putative uncharacterized protein	VIT_14s0108g00090	Vitis vinifera (Grape)	279	259	7.15e-92	327.372	GO:0009061 anaerobic respiration | GO:0019530 taurine metabolic process	-	GO:0047800 cysteamine dioxygenase activity	-	pfam07847 DUF1637	GO & Domain	76.5	0	0	0	0	107	76.5	2-aminoethanethiol dioxygenase isoform 2
CA-1_1_(paired)_trimmed_(paired)_without_duplicates_contig_17986	gi|224126057|ref|XP_002319745.1| chromodomain protein	B9I6F0	B9I6F0_POPTR	Chromodomain protein	CRD902 POPTRDRAFT_571324	Populus trichocarpa (Western balsam poplar) (Populus balsamifera subsp. trichocarpa)	438	302	5.63e-48	192.734	"GO:0009825 multidimensional cell growth | GO:0010048 vernalization response | GO:0009910 negative regulation of flower development | GO:0048364 root development | GO:0048573 photoperiodism, flowering | GO:0010016 shoot morphogenesis | GO:0006342 chromati	GO:0000791 euchromatin | GO:0005720 nuclear heterochromatin	GO:0035064 methylated histone residue binding | GO:0003677 DNA binding	-	pfam00385 Chromo	GO & Domain	75.5	0	0	0	1	106	75.5	chromodomain protein
CA-1_1_(paired)_trimmed_(paired)_without_duplicates_contig_10204	gi|224482647|gb|ACN50180.1| enolase	C0L7E2	C0L7E2_ANNCH	Enolase		Annona cherimola (Custard apple) (Cherimoya)	445	64	5.81e-27	127.859	GO:0006096 glycolysis | GO:0000162 tryptophan biosynthetic process | GO:0006094 gluconeogenesis | GO:0006571 tyrosine biosynthetic process | GO:0009094 L-phenylalanine biosynthetic process	GO:0009986 cell surface | GO:0000015 phosphopyruvate hydratase complex | GO:0005576 extracellular region	GO:0004634 phosphopyruvate hydratase activity | GO:0000287 magnesium ion binding	-	-	GO only	73	0	0	0	0	103	73	enolase
CA-1_1_(paired)_trimmed_(paired)_without_duplicates_contig_14987	gi|359494595|ref|XP_002262881.2| PREDICTED: nuclear transcription factor Y subunit C-9	A5B007	A5B007_VITVI	Putative uncharacterized protein	VIT_19s0085g00520 VITISV_021045	Vitis vinifera (Grape)	269	200	2.17e-88	315.819	"GO:0045893 positive regulation of transcription, DNA-dependent"	GO:0005829 cytosol | GO:0016602 CCAAT-binding factor complex	GO:0043565 sequence-specific DNA binding | GO:0003700 sequence-specific DNA binding transcription factor activity	-	pfam00808 CBFD_NFYB_HMF | pfam00125 Histone	GO & Domain	66	1.96e-08	1.15e-07	0	0.5	51	33	nuclear transcription factor Y subunit C-9
CA-1_1_(paired)_trimmed_(paired)_without_duplicates_contig_24722	gi|326505434|dbj|BAJ95388.1| predicted protein	F2DJW7	F2DJW7_HORVD	Predicted protein (Fragment)		Hordeum vulgare var. distichum (Two-rowed barley)	529	399	5.65e-114	400.69	GO:0006508 proteolysis	GO:0031225 anchored to membrane | GO:0016023 cytoplasmic membrane-bounded vesicle	GO:0004190 aspartic-type endopeptidase activity	-	pfam00026 Asp	GO & Domain	62.6667	0	0	0	1.5	129	94	aspartic-type endopeptidase activity
CA-1_1_(paired)_trimmed_(paired)_without_duplicates_contig_15134	gi|255547830|ref|XP_002514972.1| Signal recognition particle subunit srp72, putative	B9RMK3	B9RMK3_RICCO	Signal recognition particle subunit SRP72	RCOM_1081350	Ricinus communis (Castor bean)	664	73	1.08e-11	77.6471	GO:0006614 SRP-dependent cotranslational protein targeting to membrane	GO:0048500 signal recognition particle	GO:0008312 7S RNA binding	-	-	GO only	56	2.59e-07	1.34e-06	0	0.5	44	28	Signal recognition particle subunit srp72, putative
CA-1_1_(paired)_trimmed_(paired)_without_duplicates_contig_28215	gi|209167918|gb|ACI41983.1| putative pyruvate decarboxylase 1	G8XQZ3	G8XQZ3_DIOKA	Putative pyruvate decarboxylase 1 (Fragment)	PDC1	Diospyros kaki (Kaki persimmon) (Diospyros chinensis)	482	280	2.02e-167	577.985	GO:0006094 gluconeogenesis | GO:0006096 glycolysis	GO:0009536 plastid	GO:0000287 magnesium ion binding | GO:0030976 thiamine pyrophosphate binding | GO:0004737 pyruvate decarboxylase activity	-	pfam02775 TPP_enzyme_C	GO & Domain	55.75	0	0	0	2	151	111.5	pyruvate decarboxylase activity
CA-1_1_(paired)_trimmed_(paired)_without_duplicates_contig_17515	gi|225452545|ref|XP_002275234.1| PREDICTED: ankyrin repeat domain-containing protein EMB506, chloroplastic	A5ACZ8	A5ACZ8_VITVI	Putative uncharacterized protein	VIT_14s0066g01750 VITISV_022633	Vitis vinifera (Grape)	322	49	8.51e-21	106.53	GO:0009793 embryo development ending in seed dormancy	-	GO:0005515 protein binding	-	-	GO only	52	7.29e-07	3.56e-06	0	0.5	41	26	PREDICTED: ankyrin repeat domain-containing protein EMB506, chloroplastic
CA-1_1_(paired)_trimmed_(paired)_without_duplicates_contig_17054	gi|76160962|gb|ABA40444.1| ubiquitin-conjugating enzyme family protein-like protein	Q3HVN0	Q3HVN0_SOLTU	Ubiquitin-conjugating enzyme family protein-like (Ubiquitin-conjugating enzyme family protein-like protein) (Uncharacterized protein)	PGSC0003DMG400016382	Solanum tuberosum (Potato)	146	100	3.73e-59	222.061	GO:0006301 postreplication repair | GO:0016567 protein ubiquitination	GO:0031372 UBC13-MMS2 complex | GO:0005829 cytosol	GO:0005515 protein binding | GO:0004842 ubiquitin-protein ligase activity	-	-	GO only	50	1.22e-06	5.8e-06	0	0.5	40	25	ubiquitin-conjugating enzyme family protein-like protein
CA-1_1_(paired)_trimmed_(paired)_without_duplicates_contig_18294	gi|224135727|ref|XP_002327289.1| predicted protein	B9MWG6	B9MWG6_POPTR	Predicted protein	POPTRDRAFT_810138	Populus trichocarpa (Western balsam poplar) (Populus balsamifera subsp. trichocarpa)	370	353	6.75e-184	632.64	GO:0009695 jasmonic acid biosynthetic process | GO:0009611 response to wounding	GO:0005739 mitochondrion	GO:0016629 12-oxophytodienoate reductase activity	1.3.1.42	pfam00724 Oxidored_FMN	GO & Enzyme & Domain	47.5	2.44e-11	1.91e-10	0	1	70	47.5	12-oxophytodienoate reductase activity
CA-1_1_(paired)_trimmed_(paired)_without_duplicates_contig_19023	gi|60657598|gb|AAX33320.1| secondary cell wall-related glycosyltransferase family 47	Q5BMA0	Q5BMA0_9ROSI	Secondary cell wall-related glycosyltransferase family 47		Populus tremula x Populus tremuloides	412	171	5e-111	390.914	GO:0010417 glucuronoxylan biosynthetic process | GO:0009834 secondary cell wall biogenesis	GO:0016023 cytoplasmic membrane-bounded vesicle | GO:0016020 membrane	GO:0080116 glucuronoxylan glucuronosyltransferase activity	-	-	GO only	45.5	6.76e-11	5.07e-10	0	1	67	45.5	secondary cell wall-related glycosyltransferase family 47
CA-1_1_(paired)_trimmed_(paired)_without_duplicates_contig_1390	gi|356558799|ref|XP_003547690.1| PREDICTED: abhydrolase domain-containing protein FAM108C1-like	I1MLR6	I1MLR6_SOYBN	Uncharacterized protein		Glycine max (Soybean) (Glycine hispida)	368	114	5.76e-69	251.388	GO:0006508 proteolysis	-	GO:0008236 serine-type peptidase activity	-	pfam12695 Abhydrolase_5 | pfam12697 Abhydrolase_6	GO & Domain	43	7.56e-06	3.21e-05	0	0.5	35	21.5	abhydrolase domain-containing protein FAM108C1-like
CA-1_1_(paired)_trimmed_(paired)_without_duplicates_contig_3107	gi|108862467|gb|ABA97399.2| Prenyl transferase, putative, expressed	Q0INZ4	SPS3_ORYSJ	Probable solanesyl-diphosphate synthase 3, chloroplastic (OsSPS3) (EC 2.5.1.84) (Probable all-trans-nonaprenyl-diphosphate synthase 3 (geranyl-diphosphate specific)) (Fragment)	SPS3 Os12g0271700 LOC_Os12g17320 OsJ_17673	Oryza sativa subsp. japonica (Rice)	372	135	2.69e-65	239.391	GO:0008299 isoprenoid biosynthetic process | GO:0015979 photosynthesis | GO:0006694 steroid biosynthetic process	-	GO:0000010 trans-hexaprenyltranstransferase activity	-	-	GO only	41.5	0	0	0	3	167	124.5	Prenyl transferase, putative, expressed
CA-1_1_(paired)_trimmed_(paired)_without_duplicates_contig_1615	gi|356524696|ref|XP_003530964.1| PREDICTED: protein sel-1 homolog 2-like	I1KQL1	I1KQL1_SOYBN	Uncharacterized protein		Glycine max (Soybean) (Glycine hispida)	671	140	4.39e-80	288.269	GO:0042538 hyperosmotic salinity response | GO:0030433 ER-associated protein catabolic process	GO:0016020 membrane | GO:0005783 endoplasmic reticulum | GO:0005739 mitochondrion	GO:0005488 binding	-	pfam13414 TPR_11 | pfam08238 Sel1	GO & Domain	41	1.27e-05	5.25e-05	0	0.5	33	20.5	PREDICTED: protein sel-1 homolog 2-like
CA-1_1_(paired)_trimmed_(paired)_without_duplicates_contig_17813	gi|324983997|gb|ADY68781.1| 14-3-3-like protein	F1BWX0	F1BWX0_GOSRA	14-3-3-like protein	14-3-3L	Gossypium raimondii (New World cotton)	253	242	2.29e-112	395.357	-	-	GO:0019904 protein domain specific binding | GO:0045309 protein phosphorylated amino acid binding	-	pfam00244 14-3-3	GO & Domain	38.5	2.42e-09	1.57e-08	0	1	58	38.5	non-membrane spanning protein tyrosine kinase activity
CA-1_1_(paired)_trimmed_(paired)_without_duplicates_contig_28211	gi|357441247|ref|XP_003590901.1| F-box protein PP2-B1	G7I5N1	G7I5N1_MEDTR	F-box protein PP2-B1	MTR_1g079460	Medicago truncatula (Barrel medic) (Medicago tribuloides)	269	259	1.5e-60	231.392	-	-	GO:0030246 carbohydrate binding	-	pfam14299 PP2 | pfam00646 F-box | pfam12937 F-box-like	GO & Domain	36.25	4.44e-16	4.91e-15	0	2	102	72.5	F-box protein PP2-B1
CA-1_1_(paired)_trimmed_(paired)_without_duplicates_contig_5773	gi|326533076|dbj|BAJ93510.1| predicted protein	F2DEI9	F2DEI9_HORVD	Predicted protein		Hordeum vulgare var. distichum (Two-rowed barley)	483	73	1.14e-19	102.975	GO:0008152 metabolic process	GO:0016023 cytoplasmic membrane-bounded vesicle	GO:0030170 pyridoxal phosphate binding | GO:0047654 alliin lyase activity	-	-	GO only	36.2222	0	0	0	4.5	215	163	alliin lyase activity
CA-1_1_(paired)_trimmed_(paired)_without_duplicates_contig_15622	gi|218193860|gb|EEC76287.1| hypothetical protein OsI_13792	B8AKX3	B8AKX3_ORYSI	Putative uncharacterized protein	OsI_13792	Oryza sativa subsp. indica (Rice)	943	146	3.68e-54	208.73	"GO:0042023 DNA endoreduplication | GO:0045892 negative regulation of transcription, DNA-dependent"	GO:0005829 cytosol | GO:0009524 phragmoplast | GO:0005634 nucleus	GO:0030371 translation repressor activity | GO:0008270 zinc ion binding	-	-	GO only	35	6.15e-05	0.000227	0	0.5	29	17.5	translation repressor activity
CA-1_1_(paired)_trimmed_(paired)_without_duplicates_contig_26218	gi|15225820|ref|NP_180261.1| 4-diphosphocytidyl-2-C-methyl-D-erythritol kinase	O81014	ISPE_ARATH	4-diphosphocytidyl-2-C-methyl-D-erythritol kinase, chloroplastic (EC 2.7.1.148) (4-(cytidine-5'-diphospho)-2-C-methyl-D-erythritol kinase) (CDPMEK) (CMEK) (Protein PIGMENT DEFECTIVE 277)	ISPE CMK PDE227 At2g26930 F12C20.3	Arabidopsis thaliana (Mouse-ear cress)	383	148	4.6e-37	158.519	GO:0006694 steroid biosynthetic process	GO:0009507 chloroplast	GO:0050515 4-(cytidine 5'-diphospho)-2-C-methyl-D-erythritol kinase activity	-	-	GO only	34.25	2.22e-15	2.36e-14	0	2	97	68.5	4-diphosphocytidyl-2-C-methyl-D-erythritol kinase
CA-1_1_(paired)_trimmed_(paired)_without_duplicates_contig_5303	gi|15228456|ref|NP_186958.1| 2-alkenal reductase	Q9M9M7	Q9M9M7_ARATH	Putative NADP-dependent oxidoreductase (Zinc-binding dehydrogenase family protein)	T17B22.23 AT3G03080 At3g03080	Arabidopsis thaliana (Mouse-ear cress)	350	340	7.44e-146	506.445	GO:0055114 oxidation-reduction process | GO:0006979 response to oxidative stress	-	GO:0032440 2-alkenal reductase [NAD(P)] activity | GO:0000166 nucleotide binding | GO:0008270 zinc ion binding	-	pfam00107 ADH_zinc_N | pfam13602 ADH_zinc_N_2	GO & Domain	33.5556	0	0	0	4.5	200	151	2-alkenal reductase
CA-1_1_(paired)_trimmed_(paired)_without_duplicates_contig_3529	gi|255567019|ref|XP_002524492.1| conserved hypothetical protein	B9SES3	B9SES3_RICCO	Putative uncharacterized protein	RCOM_0223710	Ricinus communis (Castor bean)	131	103	5.51e-27	125.637	-	GO:0009536 plastid	GO:0051082 unfolded protein binding | GO:0031072 heat shock protein binding	-	pfam00684 DnaJ_CXXCXGXG	GO & Domain	32.875	0	0	0	4	176	131.5	heat shock protein binding pfam00684 DnaJ_CXXCXGXG
CA-1_1_(paired)_trimmed_(paired)_without_duplicates_contig_20011	gi|225429590|ref|XP_002279407.1| PREDICTED: probable WRKY transcription factor 50	D7STT5	D7STT5_VITVI	Putative uncharacterized protein	VIT_04s0008g01470	Vitis vinifera (Grape)	166	115	8.26e-27	125.193	"GO:0006355 regulation of transcription, DNA-dependent"	GO:0005667 transcription factor complex	GO:0003700 sequence-specific DNA binding transcription factor activity | GO:0043565 sequence-specific DNA binding	-	pfam03106 WRKY	GO & Domain	31	1.14e-07	6.14e-07	0	1	48	31	PREDICTED: probable WRKY transcription factor 50
CA-1_1_(paired)_trimmed_(paired)_without_duplicates_contig_18467	gi|356512586|ref|XP_003524999.1| PREDICTED: LETM1 and EF-hand domain-containing protein 1, mitochondrial-like	K7KQN8	K7KQN8_SOYBN	Uncharacterized protein		Glycine max (Soybean) (Glycine hispida)	736	109	6.52e-60	228.726	"GO:0009765 photosynthesis, light harvesting"	GO:0016021 integral to membrane | GO:0005739 mitochondrion | GO:0009507 chloroplast	GO:0005509 calcium ion binding	-	pfam08135 EPV_E5	GO & Domain	27.5	6.91e-07	3.38e-06	0	1	43	27.5	LETM1 and EF-hand domain-containing protein 1, mitochondrial-like
CA-1_1_(paired)_trimmed_(paired)_without_duplicates_contig_26533	gi|346469965|gb|AEO34827.1| hypothetical protein	G3MMV9	G3MMV9_9ACAR	Putative uncharacterized protein		Amblyomma maculatum (Gulf Coast tick)	142	142	5.25e-92	327.816	GO:0006886 intracellular protein transport	GO:0030125 clathrin vesicle coat | GO:0005739 mitochondrion	GO:0008565 protein transporter activity	-	pfam01217 Clat_adaptor_s	GO & Domain	27	3.68e-12	3.08e-11	0	2	78	54	protein transporter activity
CA-1_1_(paired)_trimmed_(paired)_without_duplicates_contig_1043	gi|226491003|ref|NP_001141904.1| uncharacterized protein LOC100274052	B4FYT5	B4FYT5_MAIZE	Protein Kinase C630.09c (Uncharacterized protein)	ZEAMMB73_265089	Zea mays (Maize)	429	68	3.55e-32	141.189	GO:0016310 phosphorylation | GO:0009853 photorespiration | GO:0006544 glycine metabolic process | GO:0006563 L-serine metabolic process | GO:0006566 threonine metabolic process | GO:0046486 glycerolipid metabolic process | GO:0046487 glyoxylate metabolic	GO:0009941 chloroplast envelope | GO:0009570 chloroplast stroma	GO:0008887 glycerate kinase activity	-	-	GO only	26.5	2.64e-07	1.36e-06	0	0	42	26.5	glycerate kinase activity
CA-1_1_(paired)_trimmed_(paired)_without_duplicates_contig_23421	gi|238014192|gb|ACR38131.1| unknown	C4JAD1	C4JAD1_MAIZE	Tyrosine specific protein phosphatase family protein (Uncharacterized protein)	ZEAMMB73_231374	Zea mays (Maize)	213	116	3.49e-50	198.066	GO:0035335 peptidyl-tyrosine dephosphorylation | GO:0006570 tyrosine metabolic process	-	GO:0004725 protein tyrosine phosphatase activity	-	pfam03162 Y_phosphatase2	GO & Domain	23.6667	2.28e-08	1.33e-07	0	1.5	54	35.5	protein tyrosine phosphatase activity
CA-1_1_(paired)_trimmed_(paired)_without_duplicates_contig_1110	gi|212720867|ref|NP_001132908.1| uncharacterized protein LOC100194408	B4FIK4	B4FIK4_MAIZE	Uncharacterized protein		Zea mays (Maize)	343	83	1.5e-38	161.629	GO:0090305 nucleic acid phosphodiester bond hydrolysis | GO:0051252 regulation of RNA metabolic process	-	GO:0003723 RNA binding | GO:0008859 exoribonuclease II activity	-	-	GO only	23.5	1.25e-06	5.9e-06	0	0	38	23.5	exoribonuclease II activity
CA-1_1_(paired)_trimmed_(paired)_without_duplicates_contig_27552	gi|224113159|ref|XP_002316410.1| predicted protein	B9HUW4	B9HUW4_POPTR	Predicted protein	POPTRDRAFT_822609	Populus trichocarpa (Western balsam poplar) (Populus balsamifera subsp. trichocarpa)	382	340	3.5e-130	454.456	GO:0051555 flavonol biosynthetic process | GO:0055114 oxidation-reduction process	-	"GO:0045431 flavonol synthase activity | GO:0005506 iron ion binding | GO:0016702 oxidoreductase activity, acting on single donors with incorporation of molecular oxygen, incorporation of two atoms of oxygen"	-	pfam03171 2OG-FeII_Oxy | pfam14226 DIOX_N	GO & Domain	23.5	1.29e-10	9.41e-10	0	2	69	47	flavonol synthase activity
CA-1_1_(paired)_trimmed_(paired)_without_duplicates_contig_21545	gi|217074790|gb|ACJ85755.1| unknown	B7FLX2	B7FLX2_MEDTR	Peptidyl-prolyl cis-trans isomerase		Medicago truncatula (Barrel medic) (Medicago tribuloides)	502	56	1.86e-22	111.862	GO:0006457 protein folding | GO:0000413 protein peptidyl-prolyl isomerization	GO:0016020 membrane | GO:0005634 nucleus | GO:0005783 endoplasmic reticulum	GO:0005528 FK506 binding | GO:0003677 DNA binding | GO:0005515 protein binding | GO:0005509 calcium ion binding | GO:0003755 peptidyl-prolyl cis-trans isomerase activity	-	pfam00254 FKBP_C	GO & Domain	21.5	1.55e-05	6.28e-05	0	1	35	21.5	FK506 binding
CA-1_1_(paired)_trimmed_(paired)_without_duplicates_contig_20901	gi|255556508|ref|XP_002519288.1| conserved hypothetical protein	B9RZW9	B9RZW9_RICCO	Putative uncharacterized protein	RCOM_1002470	Ricinus communis (Castor bean)	661	40	4.88e-10	71.8706	GO:0006486 protein glycosylation	GO:0005794 Golgi apparatus | GO:0016021 integral to membrane	GO:0005529 sugar binding | GO:0008378 galactosyltransferase activity	-	-	GO only	21.5	1.55e-05	6.28e-05	0	1	35	21.5	galactosyltransferase activity
CA-1_1_(paired)_trimmed_(paired)_without_duplicates_contig_25423	gi|147842499|emb|CAN65219.1| hypothetical protein VITISV_022958	A5B4H9	A5B4H9_VITVI	Putative uncharacterized protein	VITISV_022958	Vitis vinifera (Grape)	343	186	1.89e-54	211.841	GO:0006468 protein phosphorylation | GO:0007169 transmembrane receptor protein tyrosine kinase signaling pathway | GO:0009069 serine family amino acid metabolic process	-	GO:0004714 transmembrane receptor protein tyrosine kinase activity | GO:0005524 ATP binding | GO:0004674 protein serine/threonine kinase activity	-	-	GO only	21	1.77e-07	9.31e-07	0	1.5	49	31.5	transmembrane receptor protein tyrosine kinase activity
CA-1_1_(paired)_trimmed_(paired)_without_duplicates_contig_21292	gi|225904442|gb|ACO35360.1| phosphofructokinase	C1K4P9	C1K4P9_ELAOL	Phosphofructokinase (Fragment)	PFK	Elaeis oleifera (American oil palm) (Corozo oleifera)	196	86	6.89e-30	135.413	GO:0016310 phosphorylation | GO:0006096 glycolysis | GO:0006000 fructose metabolic process | GO:0006012 galactose metabolic process | GO:0006013 mannose metabolic process | GO:0006094 gluconeogenesis | GO:0006098 pentose-phosphate shunt	GO:0005886 plasma membrane | GO:0005945 6-phosphofructokinase complex	GO:0003872 6-phosphofructokinase activity | GO:0047334 diphosphate-fructose-6-phosphate 1-phosphotransferase activity | GO:0005524 ATP binding	-	-	GO only	21	2.01e-05	8.01e-05	0	1	34	21	phosphofructokinase
CA-1_1_(paired)_trimmed_(paired)_without_duplicates_contig_6791	gi|108864476|gb|ABA94215.2| MRG family protein, putative, expressed	Q2R2X7	Q2R2X7_ORYSJ	MRG family protein, putative, expressed	LOC_Os11g34300	Oryza sativa subsp. japonica (Rice)	305	178	3.09e-84	302.044	GO:0006333 chromatin assembly or disassembly	GO:0016023 cytoplasmic membrane-bounded vesicle | GO:0005634 nucleus | GO:0000785 chromatin	GO:0003682 chromatin binding	-	pfam05712 MRG	GO & Domain	20.2	0	0	0	5	138	101	MRG family protein, putative, expressed
CA-1_1_(paired)_trimmed_(paired)_without_duplicates_contig_31154	gi|224107343|ref|XP_002314453.1| predicted protein	B9HSC5	B9HSC5_POPTR	Predicted protein	POPTRDRAFT_725818	Populus trichocarpa (Western balsam poplar) (Populus balsamifera subsp. trichocarpa)	742	36	1.31e-08	69.2045	GO:0006511 ubiquitin-dependent protein catabolic process	GO:0031461 cullin-RING ubiquitin ligase complex	GO:0031625 ubiquitin protein ligase binding	-	-	GO only	20	6.9e-13	6.13e-12	0	3	86	60	ubiquitin protein ligase binding
CA-1_1_(paired)_trimmed_(paired)_without_duplicates_contig_19901	gi|125539514|gb|EAY85909.1| hypothetical protein OsI_07272	A2X4Z9	A2X4Z9_ORYSI	Putative uncharacterized protein	OsI_07272	Oryza sativa subsp. indica (Rice)	223	123	8.65e-47	187.402	GO:0055114 oxidation-reduction process | GO:0006801 superoxide metabolic process	GO:0016023 cytoplasmic membrane-bounded vesicle | GO:0048046 apoplast	GO:0004784 superoxide dismutase activity | GO:0045735 nutrient reservoir activity | GO:0030145 manganese ion binding	-	-	GO only	19.5	4.39e-05	0.000166	0	1	32	19.5	superoxide dismutase activity
CA-1_1_(paired)_trimmed_(paired)_without_duplicates_contig_22312	gi|222612587|gb|EEE50719.1| hypothetical protein OsJ_31016	B9G7Y4	B9G7Y4_ORYSJ	Putative uncharacterized protein	OsJ_31016	Oryza sativa subsp. japonica (Rice)	1148	449	1.06e-242	827.71	GO:0006200 ATP catabolic process | GO:0015716 organic phosphonate transport | GO:0015748 organophosphate ester transport	GO:0043190 ATP-binding cassette (ABC) transporter complex	"GO:0015416 organic phosphonate transmembrane-transporting ATPase activity | GO:0016758 transferase activity, transferring hexosyl groups | GO:0005524 ATP binding"	-	pfam01061 ABC2_membrane | pfam00005 ABC_tran | pfam13476 AAA_23 | pfam13481 AAA_25	GO & Domain	18.6667	1.07e-06	5.1e-06	0	1.5	44	28	organic phosphonate transmembrane-transporting ATPase activity
CA-1_1_(paired)_trimmed_(paired)_without_duplicates_contig_19424	gi|224065132|ref|XP_002301684.1| predicted protein	B9GUR9	B9GUR9_POPTR	Predicted protein	POPTRDRAFT_816832	Populus trichocarpa (Western balsam poplar) (Populus balsamifera subsp. trichocarpa)	193	98	2.01e-28	130.969	-	-	GO:0016787 hydrolase activity	-	-	GO only	18	9.62e-05	0.000343	0	1	30	18	hydrolase activity
CA-1_1_(paired)_trimmed_(paired)_without_duplicates_contig_5197	gi|224125702|ref|XP_002319654.1| jumonji domain protein	B9I5N6	B9I5N6_POPTR	Jumonji domain protein (Fragment)	JMJ907 POPTRDRAFT_241426	Populus trichocarpa (Western balsam poplar) (Populus balsamifera subsp. trichocarpa)	923	206	7.54e-46	186.513	"GO:0034720 histone H3-K4 demethylation | GO:0010216 maintenance of DNA methylation | GO:0009910 negative regulation of flower development | GO:0006355 regulation of transcription, DNA-dependent | GO:0048573 photoperiodism, flowering"	GO:0005667 transcription factor complex	GO:0032453 histone demethylase activity (H3-K4 specific) | GO:0003677 DNA binding | GO:0003700 sequence-specific DNA binding transcription factor activity	-	pfam02928 zf-C5HC2	GO & Domain	17.6667	2.22e-16	2.51e-15	0	4.5	111	79.5	jumonji domain protein
CA-1_1_(paired)_trimmed_(paired)_without_duplicates_contig_11138	gi|115434044|ref|NP_001041780.1| Os01g0106900	Q8W250	DXR_ORYSJ	1-deoxy-D-xylulose 5-phosphate reductoisomerase, chloroplastic (1-deoxyxylulose-5-phosphate reductoisomerase) (DXP reductoisomerase) (EC 1.1.1.267) (2-C-methyl-D-erythritol 4-phosphate synthase)	DXR Os01g0106900 LOC_Os01g01710 OsJ_00058 P0005A05.24 P0482C06.2	Oryza sativa subsp. japonica (Rice)	473	55	1.73e-20	105.197	"GO:0046686 response to cadmium ion | GO:0016114 terpenoid biosynthetic process | GO:0019288 isopentenyl diphosphate biosynthetic process, mevalonate-independent pathway | GO:0006694 steroid biosynthetic process"	GO:0009570 chloroplast stroma	GO:0030604 1-deoxy-D-xylulose-5-phosphate reductoisomerase activity	-	-	GO only	17.5	2.87e-05	0.000112	0	0	29	17.5	1-deoxy-D-xylulose-5-phosphate reductoisomerase activity
CA-1_1_(paired)_trimmed_(paired)_without_duplicates_contig_10563	gi|225435458|ref|XP_002285463.1| PREDICTED: nucleolar GTP-binding protein 1-like	F6GU46	F6GU46_VITVI	Nucleolar GTP-binding protein 1	VIT_06s0004g02090	Vitis vinifera (Grape)	676	86	3.35e-30	136.301	GO:0042254 ribosome biogenesis	GO:0005730 nucleolus	GO:0005525 GTP binding	-	-	GO only	17.5	2.87e-05	0.000112	0	0	29	17.5	PREDICTED: nucleolar GTP-binding protein 1-like
CA-1_1_(paired)_trimmed_(paired)_without_duplicates_contig_19215	gi|46390910|dbj|BAD16425.1| chloride channel	Q6YVX5	Q6YVX5_ORYSJ	Chloride channel	OSJNBb0038F20.15-1 OsJ_07147	Oryza sativa subsp. japonica (Rice)	804	158	5.53e-76	275.383	GO:0055085 transmembrane transport | GO:0006821 chloride transport	GO:0009705 plant-type vacuole membrane | GO:0016021 integral to membrane	GO:0005247 voltage-gated chloride channel activity	-	-	GO only	17	0.000162	0.000557	0	1	28	17	voltage-gated chloride channel activity
CA-1_1_(paired)_trimmed_(paired)_without_duplicates_contig_9955	gi|242032779|ref|XP_002463784.1| hypothetical protein SORBIDRAFT_01g006100	C5WY84	C5WY84_SORBI	Ferredoxin--NADP reductase (EC 1.18.1.2)	Sb01g006100 SORBIDRAFT_01g006100	Sorghum bicolor (Sorghum) (Sorghum vulgare)	380	136	9.19e-83	297.156	GO:0055114 oxidation-reduction process | GO:0006118 electron transport	GO:0042651 thylakoid membrane | GO:0009536 plastid	GO:0050660 flavin adenine dinucleotide binding | GO:0004324 ferredoxin-NADP+ reductase activity | GO:0050661 NADP binding	-	pfam00175 NAD_binding_1	GO & Domain	16.3	2.22e-16	2.51e-15	0	5	113	81.5	ferredoxin-NADP+ reductase activity
CA-1_1_(paired)_trimmed_(paired)_without_duplicates_contig_11259	gi|356540714|ref|XP_003538830.1| PREDICTED: BEL1-like homeodomain protein 2-like	K7LNB7	K7LNB7_SOYBN	Uncharacterized protein		Glycine max (Soybean) (Glycine hispida)	705	123	8.26e-47	187.402	"GO:0048510 regulation of timing of transition from vegetative to reproductive phase | GO:0006355 regulation of transcription, DNA-dependent"	GO:0005667 transcription factor complex	GO:0003700 sequence-specific DNA binding transcription factor activity | GO:0043565 sequence-specific DNA binding | GO:0005515 protein binding	-	pfam05920 Homeobox_KN | pfam00046 Homeobox	GO & Domain	16	6.33e-05	0.000233	0	0	27	16	BEL1-like homeodomain protein 2-like
CA-1_1_(paired)_trimmed_(paired)_without_duplicates_contig_21513	gi|255552127|ref|XP_002517108.1| Nonspecific lipid-transfer protein A precursor, putative	B9RTN9	B9RTN9_RICCO	Nonspecific lipid-transfer protein A, putative	RCOM_0911740	Ricinus communis (Castor bean)	164	137	2.94e-31	140.3	GO:0006869 lipid transport	-	GO:0008289 lipid binding	-	pfam14368 LTP_2 | pfam00234 Tryp_alpha_amyl	GO & Domain	16	0.000275	0.000902	0	1	27	16	Nonspecific lipid-transfer protein A precursor, putative
CA-1_1_(paired)_trimmed_(paired)_without_duplicates_contig_4228	gi|115444549|ref|NP_001046054.1| Os02g0175400	Q6EUQ9	Q6EUQ9_ORYSJ	Os02g0175400 protein (Putative vacuolar proton-ATPase)	OJ1077_E05.10 Os02g0175400 OsJ_05583	Oryza sativa subsp. japonica (Rice)	621	107	1.18e-58	224.727	GO:0015991 ATP hydrolysis coupled proton transport | GO:0015986 ATP synthesis coupled proton transport | GO:0006119 oxidative phosphorylation	"GO:0033180 proton-transporting V-type ATPase, V1 domain | GO:0045259 proton-transporting ATP synthase complex"	"GO:0046933 hydrogen ion transporting ATP synthase activity, rotational mechanism | GO:0005524 ATP binding | GO:0046961 proton-transporting ATPase activity, rotational mechanism"	3.6.3.14	pfam02874 ATP-synt_ab_N	GO & Enzyme & Domain	15.8889	1.51e-14	1.51e-13	0	4.5	101	71.5	hydrogen ion transporting ATP synthase activity
CA-1_1_(paired)_trimmed_(paired)_without_duplicates_contig_5052	gi|30699436|ref|NP_178080.2| leucine-rich repeat protein kinase-like protein	Q8GY50	Q8GY50_ARATH	Leucine-rich repeat receptor-like protein kinase (Putative serine/threonine kinase) (Putative uncharacterized protein At1g79620/F20B17_5)	At1g79620/F20B17_5 LRR-RLK AT1G79620 At1g79620	Arabidopsis thaliana (Mouse-ear cress)	971	419	1.2e-144	502.446	GO:0006468 protein phosphorylation | GO:0055114 oxidation-reduction process | GO:0007178 transmembrane receptor protein serine/threonine kinase signaling pathway | GO:0009069 serine family amino acid metabolic process	GO:0016021 integral to membrane	GO:0004872 receptor activity | GO:0005524 ATP binding | GO:0004709 MAP kinase kinase kinase activity | GO:0032440 2-alkenal reductase [NAD(P)] activity	2.7.11.1	pfam13855 LRR_8 | pfam12799 LRR_4	GO & Enzyme & Domain	15	1.13e-13	1.06e-12	0	4.5	96	67.5	leucine-rich repeat protein kinase-like protein
CA-1_1_(paired)_trimmed_(paired)_without_duplicates_contig_12922	gi|30678415|ref|NP_849580.1| thiamin pyrophosphokinase1	B9DGU7	TPK1_ARATH	Thiamine pyrophosphokinase 1 (AtTPK1) (EC 2.7.6.2) (Thiamine kinase 1)	TPK1 At1g02880 F22D16.12	Arabidopsis thaliana (Mouse-ear cress)	267	92	2.23e-47	187.846	GO:0010029 regulation of seed germination | GO:0006772 thiamine metabolic process | GO:0051260 protein homooligomerization | GO:0010119 regulation of stomatal movement | GO:0016310 phosphorylation | GO:0009229 thiamine diphosphate biosynthetic process | G	GO:0005829 cytosol | GO:0009536 plastid | GO:0005774 vacuolar membrane | GO:0008076 voltage-gated potassium channel complex	GO:0015269 calcium-activated potassium channel activity | GO:0005524 ATP binding | GO:0004788 thiamine diphosphokinase activity | GO:0015271 outward rectifier potassium channel activity | GO:0016301 kinase activity	-	pfam04265 TPK_B1_binding	GO & Domain	14	0.000183	0.000621	0	0	24	14	thiamin pyrophosphokinase1
CA-1_1_(paired)_trimmed_(paired)_without_duplicates_contig_22482	gi|30690281|ref|NP_850874.1| glutamyl-tRNA synthetase	O82462	O82462_ARATH	Glutamyl-tRNA synthetase (Glutamyl/glutaminyl-tRNA synthetase, class Ic)	At5g26707 AT5G26710 At5g26710	Arabidopsis thaliana (Mouse-ear cress)	719	127	8.84e-34	149.187	GO:0006433 prolyl-tRNA aminoacylation | GO:0006424 glutamyl-tRNA aminoacylation | GO:0006525 arginine metabolic process | GO:0006560 proline metabolic process | GO:0006425 glutaminyl-tRNA aminoacylation | GO:0015994 chlorophyll metabolic process	GO:0005829 cytosol | GO:0009332 glutamate-tRNA ligase complex	GO:0004827 proline-tRNA ligase activity | GO:0004819 glutamine-tRNA ligase activity | GO:0004818 glutamate-tRNA ligase activity | GO:0005524 ATP binding	-	-	GO only	14	3.94e-05	0.00015	0	1.5	34	21	glutamyl-tRNA synthetase
CA-1_1_(paired)_trimmed_(paired)_without_duplicates_contig_10369	gi|255584673|ref|XP_002533059.1| hypothetical protein RCOM_0318150	B9T490	B9T490_RICCO	Putative uncharacterized protein	RCOM_0318150	Ricinus communis (Castor bean)	945	110	1.79e-41	171.849	GO:0016042 lipid catabolic process | GO:0046486 glycerolipid metabolic process	-	GO:0004806 triglyceride lipase activity	-	-	GO only	14	0.000183	0.000621	0	0	24	14	triglyceride lipase activity
CA-1_1_(paired)_trimmed_(paired)_without_duplicates_contig_6908	gi|169160465|gb|ACA49723.1| phospholipase D alpha	B2L042	B2L042_CITSI	Phospholipase D (EC 3.1.4.4)		Citrus sinensis (Sweet orange) (Citrus aurantium var. sinensis)	802	126	1.42e-70	256.72	GO:0046470 phosphatidylcholine metabolic process | GO:0009395 phospholipid catabolic process	GO:0005773 vacuole | GO:0005886 plasma membrane | GO:0005783 endoplasmic reticulum | GO:0009536 plastid	GO:0070290 NAPE-specific phospholipase D activity | GO:0005509 calcium ion binding | GO:0004630 phospholipase D activity	-	-	GO only	12.9	9.53e-13	8.37e-12	0	5	92	64.5	NAPE-specific phospholipase D activity
CA-1_1_(paired)_trimmed_(paired)_without_duplicates_contig_8003	gi|115467104|ref|NP_001057151.1| Os06g0217600	Q69TG2	Q69TG2_ORYSJ	Kinesin motor protein-related-like (Os06g0217600 protein)	OSJNBb0024N18.29 Os06g0217600	Oryza sativa subsp. japonica (Rice)	243	49	3.04e-18	98.5316	GO:0009904 chloroplast accumulation movement | GO:0000913 preprophase band assembly | GO:0009903 chloroplast avoidance movement | GO:0007017 microtubule-based process	GO:0005829 cytosol | GO:0009504 cell plate | GO:0009941 chloroplast envelope | GO:0009524 phragmoplast | GO:0005886 plasma membrane | GO:0005874 microtubule | GO:0045298 tubulin complex	GO:0003777 microtubule motor activity | GO:0008017 microtubule binding	-	-	GO only	10	1.3e-09	8.62e-09	0	5	73	50	microtubule motor activity
CA-1_1_(paired)_trimmed_(paired)_without_duplicates_contig_25070	gi|357156598|ref|XP_003577512.1| PREDICTED: beta-1,4-mannosyl-glycoprotein 4-beta-N-acetylglucosaminyltransferase-like	I1IGJ1	I1IGJ1_BRADI	Uncharacterized protein	BRADI4G01980	Brachypodium distachyon (Purple false brome) (Trachynia distachya)	365	245	1.31e-121	426.018	GO:0006487 protein N-linked glycosylation	GO:0016020 membrane	"GO:0003830 beta-1,4-mannosylglycoprotein 4-beta-N-acetylglucosaminyltransferase activity"	-	pfam04724 Glyco_transf_17	GO & Domain	10	0.000889	0.00264	0	1.5	25	15	PREDICTED: beta-1,4-mannosyl-glycoprotein 4-beta-N-acetylglucosaminyltransferase-like
CA-1_1_(paired)_trimmed_(paired)_without_duplicates_contig_6643	gi|224142273|ref|XP_002324483.1| predicted protein	B9IM21	B9IM21_POPTR	Predicted protein (Fragment)	POPTRDRAFT_262327	Populus trichocarpa (Western balsam poplar) (Populus balsamifera subsp. trichocarpa)	169	121	2.61e-64	238.946	GO:0005975 carbohydrate metabolic process | GO:0016310 phosphorylation	GO:0009507 chloroplast	"GO:0016773 phosphotransferase activity, alcohol group as acceptor | GO:0019200 carbohydrate kinase activity"	-	-	GO only	9.4	5.73e-09	3.56e-08	0	5	69	47	phosphotransferase activity, alcohol group as acceptor
CA-1_1_(paired)_trimmed_(paired)_without_duplicates_contig_25906	gi|357153552|ref|XP_003576488.1| PREDICTED: cyclin-D2-1-like	I1IPV4	I1IPV4_BRADI	Uncharacterized protein	BRADI4G29467	Brachypodium distachyon (Purple false brome) (Trachynia distachya)	323	229	2.05e-79	286.047	GO:0000079 regulation of cyclin-dependent protein kinase activity | GO:0051301 cell division	GO:0005634 nucleus	GO:0019901 protein kinase binding	-	pfam00134 Cyclin_N	GO & Domain	9.25	0.000268	0.000882	0	2	30	18.5	PREDICTED: cyclin-D2-1-like
CA-1_1_(paired)_trimmed_(paired)_without_duplicates_contig_26340	gi|12585492|sp|Q9SWE7.1|VATE_CITLI RecName: Full=V-type proton ATPase subunit E; Short=V-ATPase subunit E; AltName: Full=ClVE-1; AltName: Full=Vacuolar proton pump subunit E	Q9SWE7	VATE_CITLI	V-type proton ATPase subunit E (V-ATPase subunit E) (ClVE-1) (Vacuolar proton pump subunit E)	VATE	Citrus limon (Lemon) (Citrus medica var. limon)	230	34	7.47e-08	65.6497	GO:0015991 ATP hydrolysis coupled proton transport | GO:0006119 oxidative phosphorylation	"GO:0033178 proton-transporting two-sector ATPase complex, catalytic domain"	"GO:0046961 proton-transporting ATPase activity, rotational mechanism"	-	-	GO only	8.75	0.000448	0.00141	0	2	29	17.5	Vacuolar proton pump subunit E
CA-1_1_(paired)_trimmed_(paired)_without_duplicates_contig_28121	gi|356574355|ref|XP_003555314.1| PREDICTED: cysteine-rich receptor-like protein kinase 29-like	K7N3C0	K7N3C0_SOYBN	Uncharacterized protein		Glycine max (Soybean) (Glycine hispida)	675	203	2.62e-35	153.187	GO:0006468 protein phosphorylation | GO:0007165 signal transduction | GO:0009069 serine family amino acid metabolic process	-	GO:0004872 receptor activity | GO:0005529 sugar binding | GO:0004715 non-membrane spanning protein tyrosine kinase activity | GO:0005524 ATP binding | GO:0004674 protein serine/threonine kinase activity	-	-	GO only	8.75	0.000448	0.00141	0	2	29	17.5	cysteine-rich receptor-like protein kinase 29-like
CA-1_1_(paired)_trimmed_(paired)_without_duplicates_contig_23198	gi|1313907|dbj|BAA12691.1| CDPK-related protein kinase	Q41791	Q41791_MAIZE	CDPK-related protein kinase (Fragment)		Zea mays (Maize)	599	86	1.06e-38	162.518	GO:0006468 protein phosphorylation | GO:0009069 serine family amino acid metabolic process	-	GO:0005509 calcium ion binding | GO:0005524 ATP binding | GO:0004674 protein serine/threonine kinase activity	-	-	GO only	8.66667	0.00253	0.00678	0	1.5	22	13	CDPK-related protein kinase
CA-1_1_(paired)_trimmed_(paired)_without_duplicates_contig_30374	gi|255565511|ref|XP_002523746.1| retinoid-inducible serine carboxypeptidase, putative	B9SCM7	B9SCM7_RICCO	Retinoid-inducible serine carboxypeptidase, putative (EC 3.4.16.6)	RCOM_0476130	Ricinus communis (Castor bean)	459	61	4.32e-23	113.195	GO:0006508 proteolysis	GO:0016023 cytoplasmic membrane-bounded vesicle	GO:0004185 serine-type carboxypeptidase activity	-	-	GO only	8.4	0.000135	0.000472	0	2.5	34	21	retinoid-inducible serine carboxypeptidase, putative
CA-1_1_(paired)_trimmed_(paired)_without_duplicates_contig_5850	gi|33694266|gb|AAQ24871.1| monosaccharide transporter 4	Q6VEF2	Q6VEF2_ORYSJ	Monosaccharide transporter 4	MST4	Oryza sativa subsp. japonica (Rice)	515	184	9.68e-107	376.695	GO:0055085 transmembrane transport | GO:0008643 carbohydrate transport | GO:0055114 oxidation-reduction process | GO:0006812 cation transport	GO:0009506 plasmodesma | GO:0005886 plasma membrane | GO:0016021 integral to membrane	GO:0032440 2-alkenal reductase [NAD(P)] activity | GO:0005358 high-affinity hydrogen:glucose symporter activity	-	-	GO only	8.33333	3.54e-07	1.8e-06	0	4.5	57	37.5	monosaccharide transporter 4
CA-1_1_(paired)_trimmed_(paired)_without_duplicates_contig_6177	gi|68532877|dbj|BAE06063.1| xyloglucan endotransglucosylase/hydrolase	Q4LET4	Q4LET4_9LILI	Xyloglucan endotransglucosylase/hydrolase	SpXTH4	Sagittaria pygmaea	304	211	4.55e-91	324.706	GO:0006073 cellular glucan metabolic process	GO:0048046 apoplast | GO:0005618 cell wall	"GO:0004553 hydrolase activity, hydrolyzing O-glycosyl compounds | GO:0016762 xyloglucan:xyloglucosyl transferase activity"	2.4.1.207	pfam00722 Glyco_hydro_16 | pfam06955 XET_C	GO & Enzyme & Domain	8.22222	4.54e-07	2.27e-06	0	4.5	56	37	xyloglucan endotransglucosylase/hydrolase
CA-1_1_(paired)_trimmed_(paired)_without_duplicates_contig_26049	gi|226501500|ref|NP_001151351.1| pectinesterase-1	B6TZE6	B6TZE6_MAIZE	Pectinesterase-1 (Uncharacterized protein)		Zea mays (Maize)	324	58	8.77e-20	102.531	-	GO:0005739 mitochondrion	GO:0004091 carboxylesterase activity	-	-	GO only	8	0.000967	0.00285	0	2	27	16	pectinesterase-1
CA-1_1_(paired)_trimmed_(paired)_without_duplicates_contig_3382	gi|27452901|gb|AAO15285.1| Putative dihydrodipicolinate reductase-like protein	Q8H053	Q8H053_ORYSJ	Putative dihydrodipicolinate reductase-like protein	OJ1263H11.2	Oryza sativa subsp. japonica (Rice)	463	74	4.22e-33	146.077	"GO:0009089 lysine biosynthetic process via diaminopimelate | GO:0019684 photosynthesis, light reaction | GO:0055114 oxidation-reduction process"	GO:0009570 chloroplast stroma	GO:0070402 NADPH binding | GO:0008839 dihydrodipicolinate reductase activity	-	-	GO only	7.85714	1.63e-05	6.59e-05	0	3.5	43	27.5	Putative dihydrodipicolinate reductase-like protein
CA-1_1_(paired)_trimmed_(paired)_without_duplicates_contig_30962	gi|326534036|dbj|BAJ89368.1| predicted protein	F2D2P7	F2D2P7_HORVD	Predicted protein		Hordeum vulgare var. distichum (Two-rowed barley)	478	295	1.74e-80	289.602	GO:0009813 flavonoid biosynthetic process	GO:0009536 plastid	GO:0047213 anthocyanidin 3-O-glucosyltransferase activity	-	-	GO only	7.8	0.00029	0.000947	0	2.5	32	19.5	anthocyanidin 3-O-glucosyltransferase activity
CA-1_1_(paired)_trimmed_(paired)_without_duplicates_contig_969	gi|41059105|gb|AAR99081.1| 1-deoxy-D-xylulose-5-phosphate reductoisomerase	Q6R3F4	Q6R3F4_9LAMI	1-deoxy-D-xylulose-5-phosphate reductoisomerase (Fragment)		Plectranthus barbatus	469	112	1.45e-68	250.055	GO:0008299 isoprenoid biosynthetic process | GO:0055114 oxidation-reduction process | GO:0006694 steroid biosynthetic process	GO:0009507 chloroplast	GO:0030604 1-deoxy-D-xylulose-5-phosphate reductoisomerase activity | GO:0046872 metal ion binding | GO:0070402 NADPH binding | GO:0016853 isomerase activity	-	pfam08436 DXP_redisom_C	GO & Domain	7.7	3.79e-07	1.92e-06	0	5	58	38.5	1-deoxy-D-xylulose-5-phosphate reductoisomerase
CA-1_1_(paired)_trimmed_(paired)_without_duplicates_contig_25881	gi|359485189|ref|XP_002279141.2| PREDICTED: aspartic proteinase nepenthesin-2-like	F6H5A0	F6H5A0_VITVI	Putative uncharacterized protein	VIT_12s0028g00610	Vitis vinifera (Grape)	546	159	3.87e-59	224.283	GO:0006508 proteolysis	-	GO:0003677 DNA binding | GO:0004190 aspartic-type endopeptidase activity	-	-	GO only	7	0.0027	0.00718	0	2	24	14	PREDICTED: aspartic proteinase nepenthesin-2-like
CA-1_1_(paired)_trimmed_(paired)_without_duplicates_contig_7919	gi|18399648|ref|NP_565505.1| Rossmann-fold NAD(P)-binding domain-containing protein	Q9SJU9	Q9SJU9_ARATH	At2g21280 (Expressed protein) (Plastid-targeted protein SulA) (Putative uncharacterized protein At2g21280) (SulA protein)	SULA At2g21280/F3K23.4 sulA AT2G21280 At2g21280	Arabidopsis thaliana (Mouse-ear cress)	347	126	2.42e-54	207.842	GO:0044237 cellular metabolic process | GO:0010020 chloroplast fission | GO:0051301 cell division	GO:0009941 chloroplast envelope | GO:0005739 mitochondrion	GO:0050662 coenzyme binding | GO:0003824 catalytic activity | GO:0000166 nucleotide binding	-	pfam13460 NAD_binding_10	GO & Domain	6.8	3.42e-06	1.53e-05	0	5	52	34	Rossmann-fold NAD(P)-binding domain-containing protein
CA-1_1_(paired)_trimmed_(paired)_without_duplicates_contig_6992	gi|42495693|gb|AAS17949.1| Na+/H+ antiporter precursor	Q5QIU6	Q5QIU6_WHEAT	Sodium/hydrogen exchanger		Triticum aestivum (Wheat)	541	103	1.22e-40	168.739	GO:0055085 transmembrane transport | GO:0006885 regulation of pH | GO:0006814 sodium ion transport | GO:0015992 proton transport	GO:0016021 integral to membrane	GO:0015385 sodium:hydrogen antiporter activity	-	-	GO only	6.8	3.42e-06	1.53e-05	0	5	52	34	Na+/H+ antiporter precursor
CA-1_1_(paired)_trimmed_(paired)_without_duplicates_contig_29975	gi|357510607|ref|XP_003625592.1| DEAD-box ATP-dependent RNA helicase	G7L1R9	G7L1R9_MEDTR	DEAD-box ATP-dependent RNA helicase	MTR_7g100820	Medicago truncatula (Barrel medic) (Medicago tribuloides)	619	74	9.38e-32	142.078	-	-	GO:0003676 nucleic acid binding | GO:0005524 ATP binding | GO:0008026 ATP-dependent helicase activity	3.6.4.13	pfam00271 Helicase_C	GO & Enzyme & Domain	6	0.00281	0.00744	0	2.5	25	15	DEAD-box ATP-dependent RNA helicase
CA-1_1_(paired)_trimmed_(paired)_without_duplicates_contig_6856	gi|226507254|ref|NP_001148987.1| polygalacturonase precursor	B6T9E6	B6T9E6_MAIZE	Polygalacturonase		Zea mays (Maize)	458	138	6.43e-68	251.832	GO:0007047 cellular cell wall organization | GO:0005982 starch metabolic process | GO:0005985 sucrose metabolic process	GO:0009505 plant-type cell wall | GO:0005773 vacuole | GO:0016023 cytoplasmic membrane-bounded vesicle | GO:0005576 extracellular region	"GO:0004650 polygalacturonase activity | GO:0047911 galacturan 1,4-alpha-galacturonidase activity"	-	pfam12708 Pectate_lyase_3	GO & Domain	4.8	0.000418	0.00133	0	5	38	24	galacturan 1,4-alpha-galacturonidase activity
CA-1_1_(paired)_trimmed_(paired)_without_duplicates_contig_31788	gi|38175465|dbj|BAC84396.2| zinc finger (C3HC4-type RING finger) protein-like	Q6YXI9	Q6YXI9_ORYSJ	Zinc finger (C3HC4-type RING finger) protein-like	B1029H08.33 OSJNBa0091L05.7	Oryza sativa subsp. japonica (Rice)	209	133	1.65e-65	243.39	-	GO:0016023 cytoplasmic membrane-bounded vesicle	GO:0008270 zinc ion binding | GO:0016874 ligase activity	-	pfam13639 zf-RING_2 | pfam13923 zf-C3HC4_2 | pfam13920 zf-C3HC4_3 | pfam00097 zf-C3HC4 | pfam12678 zf-rbx1	GO & Domain	4.66667	0.00763	0.0182	0	3	24	14	zinc finger (C3HC4-type RING finger) protein-like
CA-1_1_(paired)_trimmed_(paired)_without_duplicates_contig_35462	gi|357437685|ref|XP_003589118.1| Cyclin-A3-4	Q2HRJ1	Q2HRJ1_MEDTR	Cyclin, N-terminal (Cyclin-A3-4)	MTR_1g018680 MtrDRAFT_AC158501g19v2	Medicago truncatula (Barrel medic) (Medicago tribuloides)	396	141	6.28e-22	110.529	GO:0010389 regulation of G2/M transition of mitotic cell cycle | GO:0000079 regulation of cyclin-dependent protein kinase activity | GO:0051301 cell division	GO:0005634 nucleus	GO:0016538 cyclin-dependent protein kinase regulator activity | GO:0019901 protein kinase binding	-	pfam00134 Cyclin_N	GO & Domain	4.625	0.00224	0.0061	0	4	30	18.5	Cyclin-A3-4
CA-1_1_(paired)_trimmed_(paired)_without_duplicates_contig_4038	gi|353441080|gb|AEQ94124.1| putative O-methyltransferase	G8FGH2	G8FGH2_ELAGV	Putative O-methyltransferase (Fragment)	OMT	Elaeis guineensis var. tenera (Oil palm)	186	83	2.99e-21	107.419	GO:0009717 isoflavonoid biosynthetic process | GO:0032259 methylation	-	GO:0046983 protein dimerization activity | GO:0050630 (iso)eugenol O-methyltransferase activity | GO:0033800 isoflavone 7-O-methyltransferase activity	-	-	GO only	3	0.0339	0.0667	0	4.5	23	13.5	putative O-methyltransferase
CA-1_1_(paired)_trimmed_(paired)_without_duplicates_contig_8301	gi|255564246|ref|XP_002523120.1| guanosine-3',5'-bis(diphosphate) 3'-pyrophosphohydrolase, putative	B9SAV1	B9SAV1_RICCO	Guanosine-3',5'-bis(Diphosphate) 3'-pyrophosphohydrolase, putative (EC 2.7.6.5)	RCOM_1179440	Ricinus communis (Castor bean)	887	121	1.79e-63	233.17	GO:0006629 lipid metabolic process | GO:0009611 response to wounding | GO:0015969 guanosine tetraphosphate metabolic process | GO:0006144 purine base metabolic process	GO:0009507 chloroplast	GO:0005488 binding | GO:0008728 GTP diphosphokinase activity | GO:0016787 hydrolase activity	-	pfam13328 HD_4 | pfam01966 HD	GO & Domain	2.9	0.0315	0.0628	0	5	24	14.5	guanosine-3',5'-bis(diphosphate) 3'-pyrophosphohydrolase, putative
