# Supplementary material for: Comparison of the Transcriptomes of Ginger (Zingiber officinale Rosc.) and Mango Ginger (Curcuma amada Roxb.) in Response to the Bacterial Wilt Infection
Source: PLoS One. 2014 Jun 18;9(6):e99731. doi: 10.1371/journal.pone.0099731 (PMC4062433; doi:10.1371/journal.pone.0099731)
Supplement: Table S4 — Transcription factors that showed differential expression levels in C. amada and Z. officinale. (XLS) [file pone.0099731.s006.xls]

## Sheet: Sheet1
Feature ID	best hit to nr	Gene	entery name	Protein names	Gene names	Organism	GO Biological Process	GO Cellular Component	GO Molecular Function	Enzyme	Domain	FC	FDRP	ZO	CA
CA-1_1_(paired)_trimmed_(paired)_without_duplicates_contig_1594	gi|371574850|gb|AEX49954.1| WRKY transcription factor 8	H2EP69	H2EP69_TOBAC	WRKY transcription factor 8	WRKY8	Nicotiana tabacum (Common tobacco)	"GO:0006355 regulation of transcription, DNA-dependent"	GO:0005667 transcription factor complex	GO:0003700 sequence-specific DNA binding transcription factor activity | GO:0043565 sequence-specific DNA binding	-	pfam03106 WRKY	365	0	0.5	182.5
CA-1_1_(paired)_trimmed_(paired)_without_duplicates_contig_16430	gi|27125819|emb|CAD44622.1| MYB30 protein	Q8GU98	Q8GU98_ORYSJ	MYB30 protein (Fragment)	myb30	Oryza sativa subsp. japonica (Rice)	-	-	-	-	-	41	5.25e-05	0.5	20.5
CA-1_1_(paired)_trimmed_(paired)_without_duplicates_contig_23	gi|313661609|gb|ADR71866.1| transcription factor WRKY71	E5G078	E5G078_MUSPR	Transcription factor WRKY71	WRKY71	Musa ABB Group	"GO:0006952 defense response | GO:0009685 gibberellin metabolic process | GO:0006355 regulation of transcription, DNA-dependent"	GO:0005667 transcription factor complex	GO:0003700 sequence-specific DNA binding transcription factor activity | GO:0043565 sequence-specific DNA binding	-	-	36.6111	0	9	329.5
CA-1_1_(paired)_trimmed_(paired)_without_duplicates_contig_14269	gi|13346188|gb|AAK19616.1|AF336283_1 GHMYB25	Q9ATD4	Q9ATD4_GOSHI	GHMYB25	ghmyb25	Gossypium hirsutum (Upland cotton) (Gossypium mexicanum)	"GO:0009753 response to jasmonic acid stimulus | GO:0009751 response to salicylic acid stimulus | GO:0009733 response to auxin stimulus | GO:0009723 response to ethylene stimulus | GO:0009651 response to salt stress | GO:0006355 regulation of transcriptio	GO:0005667 transcription factor complex	GO:0003700 sequence-specific DNA binding transcription factor activity | GO:0003677 DNA binding	-	pfam00249 Myb_DNA-binding | pfam13921 Myb_DNA-bind_6	30	0.00077	0.5	15
CA-1_1_(paired)_trimmed_(paired)_without_duplicates_contig_11644	gi|2815305|emb|CAA11499.1| basic leucine zipper protein	O49936	O49936_SPIOL	Basic leucine zipper protein	bZIP	Spinacia oleracea (Spinach)	"GO:0009637 response to blue light | GO:0006355 regulation of transcription, DNA-dependent"	GO:0005737 cytoplasm | GO:0005667 transcription factor complex	GO:0003700 sequence-specific DNA binding transcription factor activity | GO:0043565 sequence-specific DNA binding | GO:0046983 protein dimerization activity	-	pfam07777 MFMR | pfam00170 bZIP_1 | pfam07716 bZIP_2	23.7273	0	5.5	130.5
CA-1_1_(paired)_trimmed_(paired)_without_duplicates_contig_6904	gi|351727647|ref|NP_001236400.1| MYB transcription factor MYB114	C0SNP2	C0SNP2_SOYBN	Late elongated hypocotyl and circadian clock associated-1-like protein 2 (Uncharacterized protein)	MYB114	Glycine max (Soybean) (Glycine hispida)	"GO:0006355 regulation of transcription, DNA-dependent"	GO:0005634 nucleus	GO:0003677 DNA binding	-	pfam00249 Myb_DNA-binding | pfam13921 Myb_DNA-bind_6	5.75	4.54e-08	10	57.5
CA-1_1_(paired)_trimmed_(paired)_without_duplicates_contig_13690	gi|18874263|gb|AAL78741.1| MYB-like transcription factor DIVARICATA	Q8S9H7	DIV_ANTMA	Transcription factor DIVARICATA	DIVARICATA	Antirrhinum majus (Garden snapdragon)	"GO:0006355 regulation of transcription, DNA-dependent"	GO:0005634 nucleus	GO:0003677 DNA binding	-	pfam00249 Myb_DNA-binding	5.2	4.86e-10	15	78
CA-1_1_(paired)_trimmed_(paired)_without_duplicates_contig_10217	gi|255548389|ref|XP_002515251.1| WRKY transcription factor, putative	B9RNB2	B9RNB2_RICCO	WRKY transcription factor, putative	RCOM_1346340	Ricinus communis (Castor bean)	"GO:0006355 regulation of transcription, DNA-dependent"	GO:0005667 transcription factor complex	GO:0003700 sequence-specific DNA binding transcription factor activity | GO:0043565 sequence-specific DNA binding	-	-	4.4086	0	46.5	205
CA-1_1_(paired)_trimmed_(paired)_without_duplicates_contig_1734	gi|226495635|ref|NP_001151453.1| WRKY transcription factor 4	B6U0P2	B6U0P2_MAIZE	WRKY transcription factor 4		Zea mays (Maize)	"GO:0006355 regulation of transcription, DNA-dependent"	GO:0005667 transcription factor complex	GO:0003700 sequence-specific DNA binding transcription factor activity | GO:0043565 sequence-specific DNA binding	-	pfam03106 WRKY	2.97838	0	92.5	275.5
CA-1_1_(paired)_trimmed_(paired)_without_duplicates_contig_15626	gi|341864989|dbj|BAK53496.1| WRKY45-like transcription factor	F8WPI9	F8WPI9_WHEAT	WRKY45-like transcription factor	TaWRKY45-D	Triticum aestivum (Wheat)	"GO:0009864 induced systemic resistance, jasmonic acid mediated signaling pathway | GO:0009862 systemic acquired resistance, salicylic acid mediated signaling pathway | GO:0010200 response to chitin | GO:0045892 negative regulation of transcription, DNA-d	GO:0005667 transcription factor complex	GO:0043565 sequence-specific DNA binding | GO:0005515 protein binding | GO:0003700 sequence-specific DNA binding transcription factor activity	-	pfam03106 WRKY	-3.9247	0	651.5	166
CA-1_1_(paired)_trimmed_(paired)_without_duplicates_contig_7379	gi|301154120|emb|CBW30216.1| Putative WRKY transcription factor	E1UHK1	E1UHK1_MUSBA	Putative WRKY transcription factor	MbP032N20cg120	Musa balbisiana (Banana)	"GO:0006355 regulation of transcription, DNA-dependent"	GO:0005667 transcription factor complex	GO:0003700 sequence-specific DNA binding transcription factor activity | GO:0043565 sequence-specific DNA binding	-	-	-3.96154	9.71e-11	103	26
CA-1_1_(paired)_trimmed_(paired)_without_duplicates_contig_35405	gi|357480355|ref|XP_003610463.1| Transcription factor WRKY	G7JJA3	G7JJA3_MEDTR	WRKKY19	MTR_4g132430 MTR_6g045670	Medicago truncatula (Barrel medic) (Medicago tribuloides)	"GO:0045892 negative regulation of transcription, DNA-dependent"	GO:0005667 transcription factor complex	GO:0003700 sequence-specific DNA binding transcription factor activity | GO:0043565 sequence-specific DNA binding	-	pfam03106 WRKY	-9.75	5.15e-07	39	4
CA-1_1_(paired)_trimmed_(paired)_without_duplicates_contig_4064	gi|359950728|gb|AEV91154.1| R2R3-MYB protein	G9DR77	G9DR77_AEGTA	R2R3-MYB protein		Aegilops tauschii (Tausch's goatgrass) (Aegilops squarrosa)	"GO:0006355 regulation of transcription, DNA-dependent"	GO:0005634 nucleus	GO:0003677 DNA binding	-	-	-11.6667	0.000803	17.5	1.5
CA-1_1_(paired)_trimmed_(paired)_without_duplicates_contig_18716	gi|357446251|ref|XP_003593403.1| Transcription factor bHLH112	G7IK44	G7IK44_MEDTR	Transcription factor bHLH112	MTR_2g011070	Medicago truncatula (Barrel medic) (Medicago tribuloides)	"GO:0006355 regulation of transcription, DNA-dependent"	GO:0005667 transcription factor complex	GO:0003700 sequence-specific DNA binding transcription factor activity | GO:0003677 DNA binding	-	pfam00010 HLH	-7.5	0.000398	22.5	3
CA-1_1_(paired)_trimmed_(paired)_without_duplicates_contig_35405	gi|357480355|ref|XP_003610463.1| Transcription factor WRKY	G7JJA3	G7JJA3_MEDTR	Transcription factor WRKY (Transcription factor WRKY19)	MTR_4g132430 MTR_6g045670	Medicago truncatula (Barrel medic) (Medicago tribuloides)	"GO:0045892 negative regulation of transcription, DNA-dependent"	GO:0005667 transcription factor complex	GO:0003700 sequence-specific DNA binding transcription factor activity | GO:0043565 sequence-specific DNA binding	-	pfam03106 WRKY	-9.75	5.15e-07	39	4
CA-1_1_(paired)_trimmed_(paired)_without_duplicates_contig_24150	gi|13569996|gb|AAK31280.1|AC079890_16 putative Myb-related protein	Q7XC57	Q7XC57_ORYSJ	Myb transcription factor (Putative Myb-related protein) (ZmMybst1, putative, expressed) (cDNA clone:J033022I10, full insert sequence)	OSJNBb0089A17.8 LOC_Os10g41200 OsJ_32461	Oryza sativa subsp. japonica (Rice)	"GO:0009753 response to jasmonic acid stimulus | GO:0009739 response to gibberellin stimulus | GO:0009651 response to salt stress | GO:0006355 regulation of transcription, DNA-dependent | GO:0009751 response to salicylic acid stimulus | GO:0009737 respons	GO:0005667 transcription factor complex	GO:0008270 zinc ion binding | GO:0003677 DNA binding | GO:0003700 sequence-specific DNA binding transcription factor activity	-	-	-7.57143	1.84e-08	53	7
CA-1_1_(paired)_trimmed_(paired)_without_duplicates_contig_17220	gi|295913462|gb|ADG57981.1| transcription factor	D6MKD4	D6MKD4_9ASPA	Transcription factor (Fragment)		Lycoris longituba	"GO:0007623 circadian rhythm | GO:0006355 regulation of transcription, DNA-dependent"	GO:0005667 transcription factor complex	GO:0003700 sequence-specific DNA binding transcription factor activity | GO:0043565 sequence-specific DNA binding | GO:0008270 zinc ion binding	-	pfam06203 CCT	55	1.71e-06	0.5	27.5
CA-1_1_(paired)_trimmed_(paired)_without_duplicates_contig_16814	gi|302398789|gb|ADL36689.1| DOF domain class transcription factor	D9ZIY6	D9ZIY6_MALDO	DOF domain class transcription factor	DOF9	Malus domestica (Apple) (Pyrus malus)	-	-	-	-	-	31	0.000602	0.5	15.5
CA-1_1_(paired)_trimmed_(paired)_without_duplicates_contig_873	gi|302398795|gb|ADL36692.1| GATA domain class transcription factor	D9ZIY9	D9ZIY9_MALDO	GATA domain class transcription factor	GATA2	Malus domestica (Apple) (Pyrus malus)	"GO:0006355 regulation of transcription, DNA-dependent"	GO:0005667 transcription factor complex	GO:0003700 sequence-specific DNA binding transcription factor activity | GO:0043565 sequence-specific DNA binding | GO:0008270 zinc ion binding	-	pfam00320 GATA	18.7083	0	12	224.5
CA-1_1_(paired)_trimmed_(paired)_without_duplicates_contig_38	gi|224459181|gb|ACN43326.1| zinc-finger transcription factor	C0KYN2	C0KYN2_ANACO	Zinc-finger transcription factor	RCHY1	Ananas comosus (Pineapple) (Ananas ananas)	-	-	GO:0008270 zinc ion binding	-	pfam13639 zf-RING_2 | pfam13923 zf-C3HC4_2 | pfam00097 zf-C3HC4 | pfam13445 zf-RING_LisH	15.7143	0	17.5	275
CA-1_1_(paired)_trimmed_(paired)_without_duplicates_contig_9471	gi|226504288|ref|NP_001148522.1| LOC100282138	B6T3Z3	B6T3Z3_MAIZE	Transcription factor/ transcription initiation factor		Zea mays (Maize)	GO:0006367 transcription initiation from RNA polymerase II promoter	GO:0005672 transcription factor TFIIA complex	GO:0003700 sequence-specific DNA binding transcription factor activity	-	pfam03153 TFIIA	15	5.07e-14	5	75
CA-1_1_(paired)_trimmed_(paired)_without_duplicates_contig_8010	gi|255566759|ref|XP_002524363.1| transcription factor, putative	B9SEE4	B9SEE4_RICCO	Transcription factor, putative	RCOM_0703150	Ricinus communis (Castor bean)	-	-	-	-	-	14.5333	0	7.5	109
CA-1_1_(paired)_trimmed_(paired)_without_duplicates_contig_6703	gi|292668961|gb|ADE41135.1| AP2 domain class transcription factor	D5L126	D5L126_MALDO	AP2 domain class transcription factor (Ethylene response factor 5)	AP2D42	Malus domestica (Apple) (Pyrus malus)	"GO:0006952 defense response | GO:0006355 regulation of transcription, DNA-dependent | GO:0009873 ethylene mediated signaling pathway"	GO:0005667 transcription factor complex	GO:0003677 DNA binding | GO:0003700 sequence-specific DNA binding transcription factor activity	-	pfam00847 AP2	12.6421	0	47.5	600.5
CA-1_1_(paired)_trimmed_(paired)_without_duplicates_contig_15543	gi|21902114|dbj|BAC05661.1| putative syringolide-induced protein 1-3-1B	Q8LH59	Q8LH59_ORYSJ	Putative syringolide-induced protein 1-3-1B (Transcription factor MYBS1)	OJ1005_B10.31	Oryza sativa subsp. japonica (Rice)	"GO:0006355 regulation of transcription, DNA-dependent"	GO:0005634 nucleus	GO:0003677 DNA binding	-	pfam00249 Myb_DNA-binding	9.58333	7.58e-10	6	57.5
CA-1_1_(paired)_trimmed_(paired)_without_duplicates_contig_8247	gi|115439935|ref|NP_001044247.1| Os01g0749300	Q94J16	HFA4B_ORYSJ	Heat stress transcription factor A-4b (Heat stress transcription factor 4) (OsHsf-04) (Heat stress transcription factor 9) (rHsf9)	HSFA4B HSF04 HSF9 Os01g0749300 LOC_Os01g54550 P0481E12.39	Oryza sativa subsp. japonica (Rice)	"GO:0006355 regulation of transcription, DNA-dependent"	GO:0005667 transcription factor complex	GO:0003700 sequence-specific DNA binding transcription factor activity | GO:0003677 DNA binding	-	-	8.73333	9.16e-11	7.5	65.5
CA-1_1_(paired)_trimmed_(paired)_without_duplicates_contig_16605	gi|115454703|ref|NP_001050952.1| Os03g0690600	Q6AVK7	Q6AVK7_ORYSJ	GRAS family transcription factor containing protein, expressed (Os03g0690600 protein) (Putative transcription factor) (cDNA clone:J033037F15, full insert sequence) (cDNA clone:J033069K04, full insert sequence)	OSJNBa0022C08.1 Os03g0690600 LOC_Os03g48450 OsJ_12174	Oryza sativa subsp. japonica (Rice)	"GO:0006355 regulation of transcription, DNA-dependent"	-	-	-	pfam03514 GRAS	6.17021	0	47	290
CA-1_1_(paired)_trimmed_(paired)_without_duplicates_contig_2204	gi|292659258|gb|ADE34584.1| NAC transcription factor NTL5	D9HQD9	D9HQD9_WHEAT	NAC transcription factor NTL5	NTL5	Triticum aestivum (Wheat)	"GO:0006979 response to oxidative stress | GO:0009651 response to salt stress | GO:0010150 leaf senescence | GO:0009962 regulation of flavonoid biosynthetic process | GO:0045893 positive regulation of transcription, DNA-dependent | GO:0009644 response to	GO:0005737 cytoplasm | GO:0005667 transcription factor complex	GO:0003677 DNA binding | GO:0003700 sequence-specific DNA binding transcription factor activity | GO:0046982 protein heterodimerization activity | GO:0042803 protein homodimerization activity	-	pfam01217 Clat_adaptor_s	5.75294	0	85	489
CA-1_1_(paired)_trimmed_(paired)_without_duplicates_contig_8490	gi|295913545|gb|ADG58020.1| transcription factor	D6MKH3	D6MKH3_9ASPA	Transcription factor		Lycoris longituba	-	-	GO:0005488 binding	-	pfam04640 PLATZ	4.47368	0	47.5	212.5
CA-1_1_(paired)_trimmed_(paired)_without_duplicates_contig_31924	gi|255545072|ref|XP_002513597.1| Ethylene-responsive transcription factor, putative	B9RIM8	B9RIM8_RICCO	Ethylene-responsive transcription factor, putative	RCOM_1580750	Ricinus communis (Castor bean)	-	-	-	-	-	3.78571	0.00228	7	26.5
CA-1_1_(paired)_trimmed_(paired)_without_duplicates_contig_19920	gi|187611405|sp|A2YR02.1|ROC7_ORYSI RecName: Full=Homeobox-leucine zipper protein ROC7; AltName: Full=GLABRA 2-like homeobox protein 7; AltName: Full=HD-ZIP protein ROC7; AltName: Full=Homeodomain transcription factor ROC7; AltName: Full=Protein RICE OUTE	A2YR02	ROC7_ORYSI	Homeobox-leucine zipper protein ROC7 (GLABRA 2-like homeobox protein 7) (HD-ZIP protein ROC7) (Homeodomain transcription factor ROC7) (Protein RICE OUTERMOST CELL-SPECIFIC 7)	ROC7 GL2-7 OsI_026745	Oryza sativa subsp. indica (Rice)	"GO:0006457 protein folding | GO:0006355 regulation of transcription, DNA-dependent | GO:0009913 epidermal cell differentiation | GO:0048825 cotyledon development"	GO:0016272 prefoldin complex | GO:0005667 transcription factor complex	GO:0043565 sequence-specific DNA binding | GO:0003700 sequence-specific DNA binding transcription factor activity | GO:0051082 unfolded protein binding	-	pfam01852 START | pfam06553 BNIP3	3.18182	1.29e-07	27.5	87.5
CA-1_1_(paired)_trimmed_(paired)_without_duplicates_contig_6168	gi|4321762|gb|AAD15818.1| transcription factor MYC7E	Q9ZPN6	Q9ZPN6_MAIZE	Transcription factor MYC7E (Fragment)		Zea mays (Maize)	"GO:2000068 regulation of defense response to insect | GO:0009867 jasmonic acid mediated signaling pathway | GO:0009269 response to desiccation | GO:0009611 response to wounding | GO:0009963 positive regulation of flavonoid biosynthetic process | GO:00102	GO:0005667 transcription factor complex	GO:0003677 DNA binding | GO:0005515 protein binding | GO:0003700 sequence-specific DNA binding transcription factor activity	-	pfam00010 HLH	3.17949	1.14e-05	19.5	62
CA-1_1_(paired)_trimmed_(paired)_without_duplicates_contig_6563	gi|115480285|ref|NP_001063736.1| Os09g0528200	Q651Z5	HOX6_ORYSJ	Homeobox-leucine zipper protein HOX6 (HD-ZIP protein HOX6) (Homeodomain transcription factor HOX6) (OsHox6)	HOX6 Os09g0528200 LOC_Os09g35910 OJ1439_F07.36	Oryza sativa subsp. japonica (Rice)	"GO:0006355 regulation of transcription, DNA-dependent"	GO:0005667 transcription factor complex	GO:0003700 sequence-specific DNA binding transcription factor activity | GO:0000976 transcription regulatory region sequence-specific DNA binding	-	pfam00046 Homeobox	-3.39535	6.48e-13	146	43
CA-1_1_(paired)_trimmed_(paired)_without_duplicates_contig_19748	gi|226510240|ref|NP_001148845.1| inhibitor of growth protein 5	B6T7N2	B6T7N2_MAIZE	Inhibitor of growth protein 5 (PHD transcription factor) (Uncharacterized protein)	ZEAMMB73_182462	Zea mays (Maize)	-	GO:0005622 intracellular	GO:0008270 zinc ion binding | GO:0003676 nucleic acid binding	-	pfam00628 PHD	-4.40909	5.54e-06	48.5	11
CA-1_1_(paired)_trimmed_(paired)_without_duplicates_contig_10285	gi|9755734|emb|CAC01846.1| Heat Shock Factor 3	O81821	HFA1B_ARATH	Heat stress transcription factor A-1b (AtHsfA1b) (AtHsf-18) (Heat shock factor protein 3) (HSF 3) (Heat shock transcription factor 3) (HSTF 3)	HSFA1B HSF18 HSF3 At5g16820 F5E19.160	Arabidopsis thaliana (Mouse-ear cress)	-	-	-	-	-	-4.88889	0.00206	22	4.5
CA-1_1_(paired)_trimmed_(paired)_without_duplicates_contig_29612	gi|115489612|ref|NP_001067293.1| Os12g0618600	Q2QM38	Q2QM38_ORYSJ	CCAAT-binding transcription factor subunit B family protein, expressed (HAP2 subunit of HAP complex) (Os12g0618600 protein) (cDNA clone:J033067G24, full insert sequence)	OsHAP2F LOC_Os12g42400 Os12g0618600 OsJ_36895	Oryza sativa subsp. japonica (Rice)	"GO:0006355 regulation of transcription, DNA-dependent"	GO:0016602 CCAAT-binding factor complex	GO:0003700 sequence-specific DNA binding transcription factor activity | GO:0003677 DNA binding	-	-	-7.66667	0.000315	23	3
CA-1_1_(paired)_trimmed_(paired)_without_duplicates_contig_28881	gi|46917358|dbj|BAD18011.1| MADS-box transcription factor	Q75V01	Q75V01_9ASPA	MADS-box transcription factor	AVAG1	Asparagus virgatus	"GO:0006355 regulation of transcription, DNA-dependent"	GO:0005667 transcription factor complex	GO:0003700 sequence-specific DNA binding transcription factor activity | GO:0003677 DNA binding | GO:0046983 protein dimerization activity	-	pfam01486 K-box | pfam00319 SRF-TF	-8.43182	0	185.5	22
CA-1_1_(paired)_trimmed_(paired)_without_duplicates_contig_2182	gi|115441817|ref|NP_001045188.1| Os01g0915600	Q5N802	Q5N802_ORYSJ	BHLH transcription factor (Os01g0915600 protein) (Putative bHLH transcription factor) (cDNA clone:J033022O19, full insert sequence)	P0004D12.24 Os01g0915600	Oryza sativa subsp. japonica (Rice)	-	GO:0005634 nucleus	-	-	pfam00010 HLH	-11.7456	0	669.5	57
CA-1_1_(paired)_trimmed_(paired)_without_duplicates_contig_2392	gi|102139855|gb|ABF70013.1| myb DNA-binding domain-containing protein	Q1EPE4	Q1EPE4_MUSAC	Myb DNA-binding domain-containing protein	MA4_8L21.32	Musa acuminata (Banana) (Musa cavendishii)	"GO:0006355 regulation of transcription, DNA-dependent"	GO:0005667 transcription factor complex	GO:0003700 sequence-specific DNA binding transcription factor activity | GO:0003677 DNA binding	-	-	-8.05882	0	137	17
CA-1_1_(paired)_trimmed_(paired)_without_duplicates_contig_2573	gi|28273376|gb|AAO38462.1| unknown protein	Q10EL1	C3H24_ORYSJ	Zinc finger CCCH domain-containing protein 24 (OsC3H24)	Os03g0698800 LOC_Os03g49170 OSJNBb0017F17.19	Oryza sativa subsp. japonica (Rice)	"GO:0006355 regulation of transcription, DNA-dependent"	GO:0005667 transcription factor complex	GO:0003700 sequence-specific DNA binding transcription factor activity | GO:0003676 nucleic acid binding | GO:0008270 zinc ion binding	-	pfam12796 Ank_2 | pfam13637 Ank_4 | pfam00642 zf-CCCH	95.6667	0	1.5	143.5
CA-1_1_(paired)_trimmed_(paired)_without_duplicates_contig_16520	gi|115488560|ref|NP_001066767.1| Os12g0480000	Q2QQX2	Q2QQX2_ORYSJ	DHHC zinc finger domain containing protein, expressed (Os12g0480000 protein)	LOC_Os12g29560 Os12g0480000 OsJ_36085	Oryza sativa subsp. japonica (Rice)	-	GO:0016020 membrane	GO:0008270 zinc ion binding	-	-	52	3.56e-06	0.5	26
CA-1_1_(paired)_trimmed_(paired)_without_duplicates_contig_16601	gi|115450030|ref|NP_001048616.1| Os02g0831100	Q6K977	C3H19_ORYSJ	Zinc finger CCCH domain-containing protein 19 (OsC3H19)	Os02g0831100 LOC_Os02g58440 OJ1149_C12.8 OsJ_008677	Oryza sativa subsp. japonica (Rice)	-	-	-	-	-	27	0.0016	0.5	13.5
CA-1_1_(paired)_trimmed_(paired)_without_duplicates_contig_28546	gi|357450107|ref|XP_003595330.1| Zinc finger MYM-type protein	G7IIN0	G7IIN0_MEDTR	Zinc finger MYM-type protein	MTR_2g042600	Medicago truncatula (Barrel medic) (Medicago tribuloides)	-	-	-	-	-	4.07692	0.00156	6.5	26.5
CA-1_1_(paired)_trimmed_(paired)_without_duplicates_contig_12137	gi|357521469|ref|XP_003631023.1| Zinc finger protein	G7LCD2	G7LCD2_MEDTR	Zinc finger protein	MTR_8g106220	Medicago truncatula (Barrel medic) (Medicago tribuloides)	-	GO:0005622 intracellular	GO:0008270 zinc ion binding | GO:0003677 DNA binding	-	-	3.94828	8.36e-12	29	114.5
CA-1_1_(paired)_trimmed_(paired)_without_duplicates_contig_11379	gi|226506600|ref|NP_001147890.1| LOC100281500	B6SW07	B6SW07_MAIZE	Zinc finger, C3HC4 type family protein		Zea mays (Maize)	-	-	GO:0008270 zinc ion binding	-	pfam13639 zf-RING_2 | pfam12678 zf-rbx1 | pfam13923 zf-C3HC4_2 | pfam00097 zf-C3HC4 | pfam12861 zf-Apc11 | pfam00628 PHD	3.5935	0	61.5	221
CA-1_1_(paired)_trimmed_(paired)_without_duplicates_contig_16283	gi|15451574|gb|AAK98698.1|AC069158_10 Putative GATA-1 zinc finger protein	Q948G4	Q948G4_ORYSA	Putative GATA-1 zinc finger protein	OSJNBa0049O12.10	Oryza sativa (Rice)	"GO:0045893 positive regulation of transcription, DNA-dependent"	GO:0005667 transcription factor complex	GO:0008270 zinc ion binding | GO:0043565 sequence-specific DNA binding | GO:0003700 sequence-specific DNA binding transcription factor activity	-	pfam00320 GATA	3.24096	2.03e-11	41.5	134.5
CA-1_1_(paired)_trimmed_(paired)_without_duplicates_contig_23029	gi|124359796|gb|ABD33026.2| Cyclin-like F-box; FAR1; Zinc finger, SWIM-type	Q2HSZ7	Q2HSZ7_MEDTR	Cyclin-like F-box; FAR1; Zinc finger, SWIM-type	MtrDRAFT_AC150889g32v2	Medicago truncatula (Barrel medic) (Medicago tribuloides)	GO:0009639 response to red or far red light	-	GO:0008270 zinc ion binding	-	pfam10551 MULE | pfam03101 FAR1	3.03333	0.000316	15	45.5
CA-1_1_(paired)_trimmed_(paired)_without_duplicates_contig_13692	gi|297815926|ref|XP_002875846.1| zinc finger family protein	D7LNE8	D7LNE8_ARALL	Zinc finger family protein	ARALYDRAFT_323367	Arabidopsis lyrata subsp. lyrata (Lyre-leaved rock-cress)	-	GO:0005737 cytoplasm | GO:0005634 nucleus	GO:0008270 zinc ion binding	-	pfam12906 RINGv	-3.47059	0	383.5	110.5
CA-1_1_(paired)_trimmed_(paired)_without_duplicates_contig_11153	gi|18397747|ref|NP_564369.1| C2H2-type zinc finger protein	Q9C5G0	Q9C5G0_ARATH	C2H2-type zinc finger protein (Putative zinc finger protein)	SUF4 AT1G30970 At1g30970	Arabidopsis thaliana (Mouse-ear cress)	-	-	-	-	-	-3.72727	0.000123	41	11
CA-1_1_(paired)_trimmed_(paired)_without_duplicates_contig_8080	gi|56783965|dbj|BAD81402.1| putative floral homeotic protein HUA1	Q5NAW2	C3H6_ORYSJ	Zinc finger CCCH domain-containing protein 6 (OsC3H6) (Zinc finger CCCH domain-containing protein ZFN-like 1)	Os01g0258700 LOC_Os01g15460 P0462H08.27-1 P0462H08.27-2	Oryza sativa subsp. japonica (Rice)	GO:0006397 mRNA processing | GO:0006468 protein phosphorylation | GO:0051252 regulation of RNA metabolic process | GO:0009069 serine family amino acid metabolic process	-	"GO:0003676 nucleic acid binding | GO:0005524 ATP binding | GO:0016891 endoribonuclease activity, producing 5'-phosphomonoesters | GO:0008270 zinc ion binding | GO:0004674 protein serine/threonine kinase activity"	-	pfam00642 zf-CCCH	-3.84615	0.00288	25	6.5
CA-1_1_(paired)_trimmed_(paired)_without_duplicates_contig_10552	gi|102139844|gb|ABF70002.1| zinc finger (ZPR1 type) family protein	Q1EPF5	Q1EPF5_MUSAC	Zinc finger (ZPR1 type) family protein	MA4_8L21.4	Musa acuminata (Banana) (Musa cavendishii)	GO:0055114 oxidation-reduction process | GO:0006118 electron transport	GO:0005829 cytosol	"GO:0020037 heme binding | GO:0016705 oxidoreductase activity, acting on paired donors, with incorporation or reduction of molecular oxygen | GO:0004497 monooxygenase activity | GO:0009055 electron carrier activity | GO:0008270 zinc ion binding"	-	pfam03367 zf-ZPR1	-4.16096	0	607.5	146
CA-1_1_(paired)_trimmed_(paired)_without_duplicates_contig_3607	gi|122069714|sp|Q0D5B9.2|SAP16_ORYSJ RecName: Full=Zinc finger AN1 and C2H2 domain-containing stress-associated protein 16; Short=OsSAP16	Q0D5B9	SAP16_ORYSJ	Zinc finger AN1 and C2H2 domain-containing stress-associated protein 16 (OsSAP16)	SAP16 Os07g0569700 LOC_Os07g38240 OJ1019_E02.22	Oryza sativa subsp. japonica (Rice)	-	GO:0005622 intracellular	GO:0008270 zinc ion binding | GO:0003676 nucleic acid binding	-	pfam01428 zf-AN1 | pfam01485 IBR	-6.29358	0	343	54.5
CA-1_1_(paired)_trimmed_(paired)_without_duplicates_contig_20182	gi|164562229|gb|ABY61029.1| zinc finger-homeodomain protein 1	B0LK18	B0LK18_ASPOF	Zinc finger-homeodomain protein 1	ZHD1	Asparagus officinalis (Garden asparagus)	"GO:0006355 regulation of transcription, DNA-dependent | GO:0009793 embryo development ending in seed dormancy"	GO:0016023 cytoplasmic membrane-bounded vesicle | GO:0005667 transcription factor complex	GO:0043565 sequence-specific DNA binding | GO:0005515 protein binding | GO:0003700 sequence-specific DNA binding transcription factor activity	-	pfam04770 ZF-HD_dimer	-6.42857	0.000658	22.5	3.5
CA-1_1_(paired)_trimmed_(paired)_without_duplicates_contig_30920	gi|28273376|gb|AAO38462.1| unknown protein	Q10EL1	C3H24_ORYSJ	Zinc finger CCCH domain-containing protein 24 (OsC3H24)	Os03g0698800 LOC_Os03g49170 OSJNBb0017F17.19	Oryza sativa subsp. japonica (Rice)	-	-	-	-	-	-6.5	0.00158	19.5	3
CA-1_1_(paired)_trimmed_(paired)_without_duplicates_contig_5740	gi|357463477|ref|XP_003602020.1| Zinc finger C3HC4 type family protein	G7J4E8	G7J4E8_MEDTR	Zinc finger C3HC4 type family protein	MTR_3g087920	Medicago truncatula (Barrel medic) (Medicago tribuloides)	-	-	GO:0008270 zinc ion binding	-	pfam12906 RINGv	-53	2.79e-06	26.5	0.5
