# Supplementary material for: Comparison of the Transcriptomes of Ginger (Zingiber officinale Rosc.) and Mango Ginger (Curcuma amada Roxb.) in Response to the Bacterial Wilt Infection
Source: PLoS One. 2014 Jun 18;9(6):e99731. doi: 10.1371/journal.pone.0099731 (PMC4062433; doi:10.1371/journal.pone.0099731)
Supplement: Table S5 — miRNA potential target genes in C. amada and Z. officinale. (XLS) [file pone.0099731.s007.xls]

## Sheet: Table S5
C. amada unigene	Z. officinale unigene	miRNA	Unigene annotation	UPE	Inhibition
CA-1_1_(paired)_trimmed_(paired)_without_duplicates_contig_35724	ZO-1_1_(paired)_trimmed_(paired)_without_duplicates_contig_25406	ath-miR157a	Calmodulin-binding protein, putative, expressed	20.242	Cleavage
CA-1_1_(paired)_trimmed_(paired)_without_duplicates_contig_21712	ZO-1_1_(paired)_trimmed_(paired)_without_duplicates_contig_28294	ath-miR172b-5p	Cyclin-D1-1 (G1/S-specific cyclin-D1-1) (CycD1;1)	23.852	Cleavage
CA-1_1_(paired)_trimmed_(paired)_without_duplicates_contig_19664	ZO-1_1_(paired)_trimmed_(paired)_without_duplicates_contig_20116	ptc-miR169b-3p	DnaJ domain containing protein, expressed (Os03g0401200 protein) (Putative heat shock protein)	14.853	Translation
CA-1_1_(paired)_trimmed_(paired)_without_duplicates_contig_35080	ZO-1_1_(paired)_trimmed_(paired)_without_duplicates_contig_28136	ath-miR407	Endoribonuclease Dicer homolog 3a (Dicer-like protein 3a) (OsDCL3a) (EC 3.1.26.-)	16.716	Cleavage
CA-1_1_(paired)_trimmed_(paired)_without_duplicates_contig_27239	ZO-1_1_(paired)_trimmed_(paired)_without_duplicates_contig_26013	osa-miR169f.2	Syntaxin 81	12.353	Translation
CA-1_1_(paired)_trimmed_(paired)_without_duplicates_contig_3463	ZO-1_1_(paired)_trimmed_(paired)_without_duplicates_contig_726	ath-miR776	BHLH transcription factor	16.946	Translation
CA-1_1_(paired)_trimmed_(paired)_without_duplicates_contig_28946	ZO-1_1_(paired)_trimmed_(paired)_without_duplicates_contig_21305	osa-miR2090	CBS domain containing protein, expressed	18.698	Translation
CA-1_1_(paired)_trimmed_(paired)_without_duplicates_contig_7128	ZO-1_1_(paired)_trimmed_(paired)_without_duplicates_contig_18880	ath-miR866-3p	cDNA, clone: J075094N10, full insert sequence	16.67	Cleavage
CA-1_1_(paired)_trimmed_(paired)_without_duplicates_contig_22477	ZO-1_1_(paired)_trimmed_(paired)_without_duplicates_contig_3851	ath-miR844-5p	cDNA, clone: J100029H20, full insert sequence	18.365	Translation
CA-1_1_(paired)_trimmed_(paired)_without_duplicates_contig_10670	ZO-1_1_(paired)_trimmed_(paired)_without_duplicates_contig_9429	osa-miR2055	Cold-induced plasma membrane protein	17.005	Cleavage
CA-1_1_(paired)_trimmed_(paired)_without_duplicates_contig_11382	ZO-1_1_(paired)_trimmed_(paired)_without_duplicates_contig_5309	ppt-miR537a	DAG protein	20.643	Cleavage
CA-1_1_(paired)_trimmed_(paired)_without_duplicates_contig_5782	ZO-1_1_(paired)_trimmed_(paired)_without_duplicates_contig_8720	ppt-miR537a	Defective in cullin neddylation protein	24.317	Cleavage
CA-1_1_(paired)_trimmed_(paired)_without_duplicates_contig_2062	ZO-1_1_(paired)_trimmed_(paired)_without_duplicates_contig_19787	ath-miR850	ER lumen protein retaining receptor	20.637	Translation
CA-1_1_(paired)_trimmed_(paired)_without_duplicates_contig_778	ZO-1_1_(paired)_trimmed_(paired)_without_duplicates_contig_15102	cre-miR1147.1	Esterase (Uncharacterized protein)	16.02	Cleavage
CA-1_1_(paired)_trimmed_(paired)_without_duplicates_contig_3802	ZO-1_1_(paired)_trimmed_(paired)_without_duplicates_contig_22456	tae-miR1119	Ethylene receptor protein	13.625	Cleavage
CA-1_1_(paired)_trimmed_(paired)_without_duplicates_contig_26330	ZO-1_1_(paired)_trimmed_(paired)_without_duplicates_contig_14202	esi-miR3450-5p	F-box protein interaction domain containing protein	7.24	Cleavage
CA-1_1_(paired)_trimmed_(paired)_without_duplicates_contig_6266	ZO-1_1_(paired)_trimmed_(paired)_without_duplicates_contig_6037	gma-miR2119	Fiber protein (Fragment)	20.153	Cleavage
CA-1_1_(paired)_trimmed_(paired)_without_duplicates_contig_16268	ZO-1_1_(paired)_trimmed_(paired)_without_duplicates_contig_11607	aly-miR165b-5p	G10-like protein (Putative G10 domain family protein isoform 1) (Putative G10 domain family protein isoform 2) (Uncharacterized protein)	22.792	Cleavage
CA-1_1_(paired)_trimmed_(paired)_without_duplicates_contig_29928	ZO-1_1_(paired)_trimmed_(paired)_without_duplicates_contig_33	vvi-miR3633a-3p	GRAS family transcription factor containing protein, expressed (Os03g0690600 protein) (Putative transcription factor) (cDNA clone:J033037F15, full insert sequence) (cDNA clone:J033069K04, full insert sequence)	13.121	Cleavage
CA-1_1_(paired)_trimmed_(paired)_without_duplicates_contig_13174	ZO-1_1_(paired)_trimmed_(paired)_without_duplicates_contig_11737	mtr-miR2615a	Mitochondrial heat shock protein	13.036	Translation
CA-1_1_(paired)_trimmed_(paired)_without_duplicates_contig_6392	ZO-1_1_(paired)_trimmed_(paired)_without_duplicates_contig_28167	esi-miR3469-3p	NBS-LRR type disease resistance protein	14.304	Cleavage
CA-1_1_(paired)_trimmed_(paired)_without_duplicates_contig_25654	ZO-1_1_(paired)_trimmed_(paired)_without_duplicates_contig_23829	ptc-miR530b	Nfrkb, putative	17.222	Cleavage
CA-1_1_(paired)_trimmed_(paired)_without_duplicates_contig_2476	ZO-1_1_(paired)_trimmed_(paired)_without_duplicates_contig_17934	ppt-miR1030a	Nucleolar protein Nop56, putative, expressed (Os03g0352300 protein)	15.101	Cleavage
CA-1_1_(paired)_trimmed_(paired)_without_duplicates_contig_20788	ZO-1_1_(paired)_trimmed_(paired)_without_duplicates_contig_1987	ath-miR860	Os05g0409000 protein (Putative uncharacterized protein OSJNBb0014K18.9) (cDNA clone:J013046D21, full insert sequence)	21.464	Cleavage
CA-1_1_(paired)_trimmed_(paired)_without_duplicates_contig_19100	ZO-1_1_(paired)_trimmed_(paired)_without_duplicates_contig_16403	pta-miR949	Os06g0150400 protein (Putative uncharacterized protein P0529C07.1) (Putative uncharacterized protein P0710H01.13)	23.852	Translation
CA-1_1_(paired)_trimmed_(paired)_without_duplicates_contig_9951	ZO-1_1_(paired)_trimmed_(paired)_without_duplicates_contig_1750	aly-miR827-5p	Os08g0321000 protein (Putative fasciclin-like arabinogalactan-protein) (cDNA clone:002-117-D03, full insert sequence) (cDNA clone:002-117-D04, full insert sequence) (cDNA clone:006-203-C07, full insert sequence) (cDNA clone:J013134F13, full insert sequenc	15.696	Translation
CA-1_1_(paired)_trimmed_(paired)_without_duplicates_contig_34173	ZO-1_1_(paired)_trimmed_(paired)_without_duplicates_contig_22420	ptc-miR1450	Probable anion transporter 2, chloroplastic (Phosphate transporter 4;2)	16.918	Translation
CA-1_1_(paired)_trimmed_(paired)_without_duplicates_contig_14194	ZO-1_1_(paired)_trimmed_(paired)_without_duplicates_contig_13910	mtr-miR1507-3p	Protein COBRA, putative	18.698	Translation
CA-1_1_(paired)_trimmed_(paired)_without_duplicates_contig_20870	ZO-1_1_(paired)_trimmed_(paired)_without_duplicates_contig_429	esi-miR3458-5p	Putative F-box protein	17.962	Cleavage
CA-1_1_(paired)_trimmed_(paired)_without_duplicates_contig_3109	ZO-1_1_(paired)_trimmed_(paired)_without_duplicates_contig_7712	osa-miR2865	Putative ML domain protein (Fragment)	15.462	Cleavage
CA-1_1_(paired)_trimmed_(paired)_without_duplicates_contig_15661	ZO-1_1_(paired)_trimmed_(paired)_without_duplicates_contig_6871	ppt-miR1025	Putative myosin	17.859	Cleavage
CA-1_1_(paired)_trimmed_(paired)_without_duplicates_contig_9949	ZO-1_1_(paired)_trimmed_(paired)_without_duplicates_contig_18126	aly-miR3448-3p	Putative uncharacterized protein ATH-1	19.07	Cleavage
CA-1_1_(paired)_trimmed_(paired)_without_duplicates_contig_7002	ZO-1_1_(paired)_trimmed_(paired)_without_duplicates_contig_7398	smo-miR1080	Putative uncharacterized protein OJ1293_A01.1-2 (Putative uncharacterized protein OJ1534_E09.24-2) (cDNA clone:J023055F23, full insert sequence)	14.248	Cleavage
CA-1_1_(paired)_trimmed_(paired)_without_duplicates_contig_33870	ZO-1_1_(paired)_trimmed_(paired)_without_duplicates_contig_16659	ppt-miR1023c-3p	Putative uncharacterized protein OSJNBb0033N16.3	12.343	Cleavage
CA-1_1_(paired)_trimmed_(paired)_without_duplicates_contig_33630	ZO-1_1_(paired)_trimmed_(paired)_without_duplicates_contig_7405	osa-miR319a-5p	Putative uncharacterized protein Sb04g007970	16.888	Translation
CA-1_1_(paired)_trimmed_(paired)_without_duplicates_contig_28815	ZO-1_1_(paired)_trimmed_(paired)_without_duplicates_contig_24174	osa-miR2094-3p	Putative uncharacterized protein Sb04g027520	10.927	Cleavage
CA-1_1_(paired)_trimmed_(paired)_without_duplicates_contig_32603	ZO-1_1_(paired)_trimmed_(paired)_without_duplicates_contig_29390	ppt-miR533b-3p	Putative uncharacterized protein Sb08g005420	19.35	Cleavage
CA-1_1_(paired)_trimmed_(paired)_without_duplicates_contig_16484	ZO-1_1_(paired)_trimmed_(paired)_without_duplicates_contig_21372	cre-miR905-3p	Putative uncharacterized protein Sb09g025100	11.773	Translation
CA-1_1_(paired)_trimmed_(paired)_without_duplicates_contig_26644	ZO-1_1_(paired)_trimmed_(paired)_without_duplicates_contig_26709	esi-miR3451-3p	Putative vegetative storage protein	24.387	Cleavage
CA-1_1_(paired)_trimmed_(paired)_without_duplicates_contig_32876	ZO-1_1_(paired)_trimmed_(paired)_without_duplicates_contig_15645	esi-miR3463-5p	Ran GTPase binding protein, putative	13.551	Cleavage
CA-1_1_(paired)_trimmed_(paired)_without_duplicates_contig_5418	ZO-1_1_(paired)_trimmed_(paired)_without_duplicates_contig_313	cre-miR1160.3	SCARECROW-like protein	23.441	Cleavage
CA-1_1_(paired)_trimmed_(paired)_without_duplicates_contig_16223	ZO-1_1_(paired)_trimmed_(paired)_without_duplicates_contig_12723	cre-miR1159.2	Ser/Thr specific protein phosphatase 2A B regulatory subunit beta isoform	18.217	Cleavage
CA-1_1_(paired)_trimmed_(paired)_without_duplicates_contig_3706	ZO-1_1_(paired)_trimmed_(paired)_without_duplicates_contig_1783	ppt-miR1039-3p	Sialin, putative	9.855	Cleavage
CA-1_1_(paired)_trimmed_(paired)_without_duplicates_contig_26736	ZO-1_1_(paired)_trimmed_(paired)_without_duplicates_contig_4614	vvi-miR3637-3p	Translationally controlled tumor protein	20.242	Cleavage
CA-1_1_(paired)_trimmed_(paired)_without_duplicates_contig_32276	ZO-1_1_(paired)_trimmed_(paired)_without_duplicates_contig_13077	osa-miR2871a-3p	V-type proton ATPase catalytic subunit A (Fragment)	16.793	Cleavage
CA-1_1_(paired)_trimmed_(paired)_without_duplicates_contig_30920	ZO-1_1_(paired)_trimmed_(paired)_without_duplicates_contig_13965	vvi-miR156e	Zinc finger CCCH domain-containing protein 24 (OsC3H24)	20.144	Cleavage
CA-1_1_(paired)_trimmed_(paired)_without_duplicates_contig_28567	ZO-1_1_(paired)_trimmed_(paired)_without_duplicates_contig_28932	ath-miR1886.3	Zinc finger protein	13.121	Translation
CA-1_1_(paired)_trimmed_(paired)_without_duplicates_contig_16630	ZO-1_1_(paired)_trimmed_(paired)_without_duplicates_contig_14236	aqc-miR167	26S proteasome regulatory subunit S3, putative	16.496	Translation
CA-1_1_(paired)_trimmed_(paired)_without_duplicates_contig_22979	ZO-1_1_(paired)_trimmed_(paired)_without_duplicates_contig_1332	esi-miR3457-3p	3-deoxy-D-arabino-heptulosonate 7-phosphate synthase (EC 4.1.2.15)	17.377	Translation
CA-1_1_(paired)_trimmed_(paired)_without_duplicates_contig_19295	ZO-1_1_(paired)_trimmed_(paired)_without_duplicates_contig_9003	ahy-miR3511-3p	3-oxoacyl-[acyl-carrier-protein] synthase, putative (EC 2.3.1.41)	15.751	Cleavage
CA-1_1_(paired)_trimmed_(paired)_without_duplicates_contig_10766	ZO-1_1_(paired)_trimmed_(paired)_without_duplicates_contig_7759	mtr-miR2671j	40S ribosomal protein S30-like (Os06g0172600 protein)	16.745	Cleavage
CA-1_1_(paired)_trimmed_(paired)_without_duplicates_contig_3878	ZO-1_1_(paired)_trimmed_(paired)_without_duplicates_contig_1281	mtr-miR2622	60S ribosomal protein L34, putative	17.962	Cleavage
CA-1_1_(paired)_trimmed_(paired)_without_duplicates_contig_4836	ZO-1_1_(paired)_trimmed_(paired)_without_duplicates_contig_5171	osa-miR160f-3p	60S ribosomal protein L35	17.962	Cleavage
CA-1_1_(paired)_trimmed_(paired)_without_duplicates_contig_20895	ZO-1_1_(paired)_trimmed_(paired)_without_duplicates_contig_4644	ath-miR830-3p	60S ribosomal protein L38 (Uncharacterized protein)	15.363	Cleavage
CA-1_1_(paired)_trimmed_(paired)_without_duplicates_contig_10024	ZO-1_1_(paired)_trimmed_(paired)_without_duplicates_contig_10358	ppt-miR1216	Adenosylhomocysteinase (EC 3.3.1.1)	16.67	Cleavage
CA-1_1_(paired)_trimmed_(paired)_without_duplicates_contig_5298	ZO-1_1_(paired)_trimmed_(paired)_without_duplicates_contig_5785	ppt-miR1023e-3p	Adenylosuccinate synthetase, chloroplastic (AMPSase) (AdSS) (EC 6.3.4.4) (IMP--aspartate ligase)	24.522	Cleavage
CA-1_1_(paired)_trimmed_(paired)_without_duplicates_contig_15380	ZO-1_1_(paired)_trimmed_(paired)_without_duplicates_contig_19952	ath-miR835-5p	Adenylyl-sulfate kinase (EC 2.7.1.25)	15.567	Cleavage
CA-1_1_(paired)_trimmed_(paired)_without_duplicates_contig_24376	ZO-1_1_(paired)_trimmed_(paired)_without_duplicates_contig_16458	aly-miR3439-3p	ADP-ribosylation factor (Uncharacterized protein)	22.541	Translation
CA-1_1_(paired)_trimmed_(paired)_without_duplicates_contig_10330	ZO-1_1_(paired)_trimmed_(paired)_without_duplicates_contig_87	ath-miR781a	Alcohol dehydrogenase (EC 1.1.1.1)	14.713	Cleavage
CA-1_1_(paired)_trimmed_(paired)_without_duplicates_contig_33610	ZO-1_1_(paired)_trimmed_(paired)_without_duplicates_contig_5113	aly-miR859-5p	At1g20575 (Dolichol-phosphate mannosyltransferase) (F2D10.6) (Putative uncharacterized protein At1g20570)	18.359	Cleavage
CA-1_1_(paired)_trimmed_(paired)_without_duplicates_contig_13370	ZO-1_1_(paired)_trimmed_(paired)_without_duplicates_contig_7842	aly-miR399a-5p	At3g03330/T21P5_25 (Os11g0265400 protein) (Oxidoreductase, short chain dehydrogenase/reductase family protein, expressed) (cDNA clone:J033090L02, full insert sequence)	17.853	Cleavage
CA-1_1_(paired)_trimmed_(paired)_without_duplicates_contig_4366	ZO-1_1_(paired)_trimmed_(paired)_without_duplicates_contig_2408	ptc-miR172h-5p	AT4g27390/M4I22_200 (Putative uncharacterized protein M4I22.200) (Uncharacterized protein)	10.63	Cleavage
CA-1_1_(paired)_trimmed_(paired)_without_duplicates_contig_25646	ZO-1_1_(paired)_trimmed_(paired)_without_duplicates_contig_13731	osa-miR818a	Auxin response factor 18 (OsARF10)	13.121	Translation
CA-1_1_(paired)_trimmed_(paired)_without_duplicates_contig_33525	ZO-1_1_(paired)_trimmed_(paired)_without_duplicates_contig_15694	osa-miR528-5p	Beta-1,3-glucanase (EC 3.2.1.39)	16.627	Cleavage
CA-1_1_(paired)_trimmed_(paired)_without_duplicates_contig_7572	ZO-1_1_(paired)_trimmed_(paired)_without_duplicates_contig_13782	osa-miR171d-5p	B-keto acyl reductase (Fragment)	17.296	Translation
CA-1_1_(paired)_trimmed_(paired)_without_duplicates_contig_2442	ZO-1_1_(paired)_trimmed_(paired)_without_duplicates_contig_20943	ahy-miR160-3p	CBL-interacting protein kinase	17.56	Translation
CA-1_1_(paired)_trimmed_(paired)_without_duplicates_contig_29612	ZO-1_1_(paired)_trimmed_(paired)_without_duplicates_contig_16367	ppt-miR1211-3p	CCAAT-binding transcription factor subunit B family protein, expressed (HAP2 subunit of HAP complex) (Os12g0618600 protein) (cDNA clone:J033067G24, full insert sequence)	11.808	Cleavage
CA-1_1_(paired)_trimmed_(paired)_without_duplicates_contig_11850	ZO-1_1_(paired)_trimmed_(paired)_without_duplicates_contig_16746	smo-miR1104	Choline/ethanolamine kinase	12.152	Translation
CA-1_1_(paired)_trimmed_(paired)_without_duplicates_contig_33620	ZO-1_1_(paired)_trimmed_(paired)_without_duplicates_contig_29812	ppt-miR1212	Class III HD-Zip protein CNA1 (Homeobox-leucine zipper protein ATHB-15)	19.189	Cleavage
CA-1_1_(paired)_trimmed_(paired)_without_duplicates_contig_3700	ZO-1_1_(paired)_trimmed_(paired)_without_duplicates_contig_2486	aly-miR3437-5p	Cp protein (Uncharacterized protein)	22.792	Cleavage
CA-1_1_(paired)_trimmed_(paired)_without_duplicates_contig_21840	ZO-1_1_(paired)_trimmed_(paired)_without_duplicates_contig_15769	cre-miR1144b	Crinkly4-like protein	13.991	Cleavage
CA-1_1_(paired)_trimmed_(paired)_without_duplicates_contig_6884	ZO-1_1_(paired)_trimmed_(paired)_without_duplicates_contig_12409	bdi-miR1122	CTP synthase (EC 6.3.4.2) (UTP--ammonia ligase)	19.415	Cleavage
CA-1_1_(paired)_trimmed_(paired)_without_duplicates_contig_11461	ZO-1_1_(paired)_trimmed_(paired)_without_duplicates_contig_3879	aly-miR157d-3p	Cytochrome P450 714C2 (EC 1.14.-.-)	13.328	Translation
CA-1_1_(paired)_trimmed_(paired)_without_duplicates_contig_27561	ZO-1_1_(paired)_trimmed_(paired)_without_duplicates_contig_2724	ptc-miR478a	DEAD-box ATP-dependent RNA helicase 57 (EC 3.6.4.13)	15.932	Cleavage
CA-1_1_(paired)_trimmed_(paired)_without_duplicates_contig_8053	ZO-1_1_(paired)_trimmed_(paired)_without_duplicates_contig_222	mtr-miR2666	Diacylglycerol kinase, alpha, putative (EC 2.7.1.107)	16.463	Cleavage
CA-1_1_(paired)_trimmed_(paired)_without_duplicates_contig_2772	ZO-1_1_(paired)_trimmed_(paired)_without_duplicates_contig_21086	ath-miR405a	Disproportionating enzyme	10.924	Translation
CA-1_1_(paired)_trimmed_(paired)_without_duplicates_contig_5753	ZO-1_1_(paired)_trimmed_(paired)_without_duplicates_contig_3735	osa-miR1428a-3p	DNA binding protein, putative	13.827	Cleavage
CA-1_1_(paired)_trimmed_(paired)_without_duplicates_contig_26146	ZO-1_1_(paired)_trimmed_(paired)_without_duplicates_contig_21055	ath-miR851-3p	DNA ligase (EC 6.5.1.1)	19.103	Cleavage
CA-1_1_(paired)_trimmed_(paired)_without_duplicates_contig_26650	ZO-1_1_(paired)_trimmed_(paired)_without_duplicates_contig_13528	zma-miR169l-5p	DNA primase (EC 2.7.7.-)	16.02	Cleavage
CA-1_1_(paired)_trimmed_(paired)_without_duplicates_contig_3481	ZO-1_1_(paired)_trimmed_(paired)_without_duplicates_contig_1340	vvi-miR3634-3p	Drought-inducible cysteine proteinase (Fragment)	16.118	Cleavage
CA-1_1_(paired)_trimmed_(paired)_without_duplicates_contig_16402	ZO-1_1_(paired)_trimmed_(paired)_without_duplicates_contig_18547	osa-miR169i-5p.2	Embryonic flower 1-like protein	21.569	Translation
CA-1_1_(paired)_trimmed_(paired)_without_duplicates_contig_32114	ZO-1_1_(paired)_trimmed_(paired)_without_duplicates_contig_17919	ahy-miR3517	Endoplasmic oxidoreductin-1	17.703	Cleavage
CA-1_1_(paired)_trimmed_(paired)_without_duplicates_contig_22644	ZO-1_1_(paired)_trimmed_(paired)_without_duplicates_contig_8833	aly-miR171b-5p	Expressed protein	21.389	Cleavage
CA-1_1_(paired)_trimmed_(paired)_without_duplicates_contig_7229	ZO-1_1_(paired)_trimmed_(paired)_without_duplicates_contig_17055	osa-miR2866	Expressed protein (Os03g0705800 protein) (Putative uncharacterized protein Os03g49830)	19.738	Cleavage
CA-1_1_(paired)_trimmed_(paired)_without_duplicates_contig_28359	ZO-1_1_(paired)_trimmed_(paired)_without_duplicates_contig_22501	osa-miR166j-5p	Expressed protein (Os03g0786900 protein)	22.242	Translation
CA-1_1_(paired)_trimmed_(paired)_without_duplicates_contig_19394	ZO-1_1_(paired)_trimmed_(paired)_without_duplicates_contig_12420	ath-miR830-3p	Gamma response I protein-like (Os06g0613400 protein)	17.116	Cleavage
CA-1_1_(paired)_trimmed_(paired)_without_duplicates_contig_27532	ZO-1_1_(paired)_trimmed_(paired)_without_duplicates_contig_29149	cre-miR1168.1	Gamma-tocopherol methyltransferase (Fragment)	19.528	Cleavage
CA-1_1_(paired)_trimmed_(paired)_without_duplicates_contig_15331	ZO-1_1_(paired)_trimmed_(paired)_without_duplicates_contig_25050	aly-miR3447-5p	GRAS family transcription factor	18.96	Cleavage
CA-1_1_(paired)_trimmed_(paired)_without_duplicates_contig_22813	ZO-1_1_(paired)_trimmed_(paired)_without_duplicates_contig_20272	ath-miR842	IFA-binding protein-like (Os01g0775200 protein) (Uncharacterized protein)	22.792	Cleavage
CA-1_1_(paired)_trimmed_(paired)_without_duplicates_contig_5487	ZO-1_1_(paired)_trimmed_(paired)_without_duplicates_contig_20510	ath-miR840	Initiator-binding protein	15.764	Translation
CA-1_1_(paired)_trimmed_(paired)_without_duplicates_contig_33245	ZO-1_1_(paired)_trimmed_(paired)_without_duplicates_contig_16183	aly-miR164a-3p	Inositol polyphosphate kinase (Os02g0523800 protein) (Putative inositol-(1,4,5) trisphosphate 3-kinase)	11.932	Cleavage
CA-1_1_(paired)_trimmed_(paired)_without_duplicates_contig_11465	ZO-1_1_(paired)_trimmed_(paired)_without_duplicates_contig_25823	osa-miR2099-5p	La domain containing protein, expressed (Os03g0156500 protein) (Putative uncharacterized protein OSJNBa0011L14.12)	21.308	Cleavage
CA-1_1_(paired)_trimmed_(paired)_without_duplicates_contig_17447	ZO-1_1_(paired)_trimmed_(paired)_without_duplicates_contig_12492	cre-miR1148.1	Leucine-rich repeat transmembrane protein kinase	12.543	Translation
CA-1_1_(paired)_trimmed_(paired)_without_duplicates_contig_18812	ZO-1_1_(paired)_trimmed_(paired)_without_duplicates_contig_27769	sly-miR1916	LRR protein WM1.7	21.389	Cleavage
CA-1_1_(paired)_trimmed_(paired)_without_duplicates_contig_28881	ZO-1_1_(paired)_trimmed_(paired)_without_duplicates_contig_6243	gma-miR1520a	MADS-box transcription factor	21.988	Cleavage
CA-1_1_(paired)_trimmed_(paired)_without_duplicates_contig_34612	ZO-1_1_(paired)_trimmed_(paired)_without_duplicates_contig_1067	esi-miR3460-3p	Multidrug resistance-associated protein 2, 6 (Mrp2, 6), abc-transoprter, putative (EC 1.3.1.74)	15.405	Cleavage
CA-1_1_(paired)_trimmed_(paired)_without_duplicates_contig_5155	ZO-1_1_(paired)_trimmed_(paired)_without_duplicates_contig_6589	ath-miR405a	Myosin XI, putative	10.921	Cleavage
CA-1_1_(paired)_trimmed_(paired)_without_duplicates_contig_9279	ZO-1_1_(paired)_trimmed_(paired)_without_duplicates_contig_23875	mtr-miR2650	NADPH--cytochrome P450 reductase (EC 1.6.2.4)	16.635	Cleavage
CA-1_1_(paired)_trimmed_(paired)_without_duplicates_contig_8495	ZO-1_1_(paired)_trimmed_(paired)_without_duplicates_contig_6089	pta-miR1315	Nodulation receptor kinase-like protein (Os09g0123300 protein)	19.222	Translation
CA-1_1_(paired)_trimmed_(paired)_without_duplicates_contig_693	ZO-1_1_(paired)_trimmed_(paired)_without_duplicates_contig_6561	ppt-miR1215	Non-lysosomal glucosylceramidase (NLGase) (EC 3.2.1.45)	20.188	Translation
CA-1_1_(paired)_trimmed_(paired)_without_duplicates_contig_22448	ZO-1_1_(paired)_trimmed_(paired)_without_duplicates_contig_17915	smo-miR1094b	Nucleic acid binding protein	15.971	Cleavage
CA-1_1_(paired)_trimmed_(paired)_without_duplicates_contig_10815	ZO-1_1_(paired)_trimmed_(paired)_without_duplicates_contig_13598	ppt-miR1051-5p	Os01g0149900 protein (Putative uncharacterized protein P0009G03.1) (Putative uncharacterized protein P0434B04.34) (Uncharacterized protein) (cDNA clone:J013069K12, full insert sequence)	21.389	Cleavage
CA-1_1_(paired)_trimmed_(paired)_without_duplicates_contig_31546	ZO-1_1_(paired)_trimmed_(paired)_without_duplicates_contig_344	mtr-miR2627	Os01g0332100 protein (Putative neutral invertase) (cDNA clone:J023002G12, full insert sequence)	9.622	Cleavage
CA-1_1_(paired)_trimmed_(paired)_without_duplicates_contig_27075	ZO-1_1_(paired)_trimmed_(paired)_without_duplicates_contig_8294	ppt-miR529g	Os01g0739700 protein (Putative elicitor inducible beta-1,3-glucanase NtEIG-E76) (cDNA clone:001-123-G07, full insert sequence)	4.645	Cleavage
CA-1_1_(paired)_trimmed_(paired)_without_duplicates_contig_17695	ZO-1_1_(paired)_trimmed_(paired)_without_duplicates_contig_640	vvi-miR3625-3p	Os01g0810100 protein (Putative uncharacterized protein P0468B07.33) (cDNA clone:J013071K12, full insert sequence) (cDNA clone:J013156G16, full insert sequence)	15.788	Cleavage
CA-1_1_(paired)_trimmed_(paired)_without_duplicates_contig_3228	ZO-1_1_(paired)_trimmed_(paired)_without_duplicates_contig_1705	osa-miR2097-5p	Os02g0575500 protein (Putative ABC transporter)	11.482	Cleavage
CA-1_1_(paired)_trimmed_(paired)_without_duplicates_contig_1429	ZO-1_1_(paired)_trimmed_(paired)_without_duplicates_contig_13559	ath-miR319a	Os02g0802200 protein (Putative beta-glucuronidase) (cDNA clone:002-129-H06, full insert sequence)	18.424	Cleavage
CA-1_1_(paired)_trimmed_(paired)_without_duplicates_contig_19561	ZO-1_1_(paired)_trimmed_(paired)_without_duplicates_contig_15029	ppt-miR1028a-3p	Os03g0192000 protein (PHP domain C-terminal region family protein, expressed)	16.39	Cleavage
CA-1_1_(paired)_trimmed_(paired)_without_duplicates_contig_14775	ZO-1_1_(paired)_trimmed_(paired)_without_duplicates_contig_8864	aly-miR3445-5p.1	Os03g0238600 protein (Purple acid phosphatase 1, putative, expressed) (cDNA clone:001-038-F06, full insert sequence) (cDNA clone:002-117-H01, full insert sequence) (cDNA clone:006-309-G08, full insert sequence) (cDNA clone:J023062L13, full insert sequence	16.725	Cleavage
CA-1_1_(paired)_trimmed_(paired)_without_duplicates_contig_4188	ZO-1_1_(paired)_trimmed_(paired)_without_duplicates_contig_74	ath-miR838	Os03g0239000 protein (Xyloglucan endotransglucosylase/hydrolase protein 28precursor, putative, expressed) (cDNA clone:006-212-G03, full insert sequence)	14.484	Translation
CA-1_1_(paired)_trimmed_(paired)_without_duplicates_contig_11119	ZO-1_1_(paired)_trimmed_(paired)_without_duplicates_contig_12193	osa-miR1865-3p	Os05g0155700 protein (Putative uncharacterized protein P0431G05.9) (cDNA clone:J013070I02, full insert sequence)	19.955	Translation
CA-1_1_(paired)_trimmed_(paired)_without_duplicates_contig_33952	ZO-1_1_(paired)_trimmed_(paired)_without_duplicates_contig_31097	ath-miR862-5p	Os06g0694300 protein (Selenium-binding protein-like)	16.626	Cleavage
CA-1_1_(paired)_trimmed_(paired)_without_duplicates_contig_506	ZO-1_1_(paired)_trimmed_(paired)_without_duplicates_contig_10701	cre-miR1173	Os06g0726300 protein (Putative NAC transcription factor)	18.978	Cleavage
CA-1_1_(paired)_trimmed_(paired)_without_duplicates_contig_3076	ZO-1_1_(paired)_trimmed_(paired)_without_duplicates_contig_16749	aly-miR858-3p	Os07g0530300 protein (Putative uncharacterized protein P0681F05.114) (cDNA clone:002-188-H10, full insert sequence)	22.263	Cleavage
CA-1_1_(paired)_trimmed_(paired)_without_duplicates_contig_30527	ZO-1_1_(paired)_trimmed_(paired)_without_duplicates_contig_7035	gma-miR159a-5p	Os07g0573400 protein (Putative carboxyl-terminal proteinase) (cDNA clone:001-038-E10, full insert sequence) (cDNA clone:J013001O09, full insert sequence) (cDNA clone:J033075B20, full insert sequence) (cDNA clone:J033106A21, full insert sequence)	18.317	Cleavage
CA-1_1_(paired)_trimmed_(paired)_without_duplicates_contig_9903	ZO-1_1_(paired)_trimmed_(paired)_without_duplicates_contig_11939	ath-miR857	Os08g0109300 protein (Putative adenylate kinase, chloroplast (ATP-AMP transphosphorylase)) (cDNA clone:001-040-C04, full insert sequence) (cDNA clone:J013073K09, full insert sequence)	8.761	Cleavage
CA-1_1_(paired)_trimmed_(paired)_without_duplicates_contig_29914	ZO-1_1_(paired)_trimmed_(paired)_without_duplicates_contig_2277	osa-miR1861n	OSJNBa0044K18.7 protein (Os04g0477500 protein) (cDNA clone:001-123-F04, full insert sequence) (cDNA clone:J013106K01, full insert sequence) (cDNA clone:J023131C16, full insert sequence)	14.857	Cleavage
CA-1_1_(paired)_trimmed_(paired)_without_duplicates_contig_2983	ZO-1_1_(paired)_trimmed_(paired)_without_duplicates_contig_4522	ppt-miR902j-5p	OSJNBa0070O11.2 protein	21.937	Translation
CA-1_1_(paired)_trimmed_(paired)_without_duplicates_contig_30420	ZO-1_1_(paired)_trimmed_(paired)_without_duplicates_contig_13013	aly-miR319a-5p	OSJNBa0074L08.23 protein (OSJNBa0081C01.11 protein) (Os04g0530700 protein)	23.913	Translation
CA-1_1_(paired)_trimmed_(paired)_without_duplicates_contig_3757	ZO-1_1_(paired)_trimmed_(paired)_without_duplicates_contig_2025	tae-miR1130	Phosphoglycerate kinase (EC 2.7.2.3)	13.155	Translation
CA-1_1_(paired)_trimmed_(paired)_without_duplicates_contig_15945	ZO-1_1_(paired)_trimmed_(paired)_without_duplicates_contig_12838	mtr-miR2674	Plant protein family protein, expressed	11.369	Cleavage
CA-1_1_(paired)_trimmed_(paired)_without_duplicates_contig_9708	ZO-1_1_(paired)_trimmed_(paired)_without_duplicates_contig_2877	tae-miR1136	Pre-mRNA-splicing factor ini1	13.036	Translation
CA-1_1_(paired)_trimmed_(paired)_without_duplicates_contig_33971	ZO-1_1_(paired)_trimmed_(paired)_without_duplicates_contig_7058	osa-miR395u	Protein MEI2-like 4 (OML4) (MEI2-like protein 4)	17.405	Translation
CA-1_1_(paired)_trimmed_(paired)_without_duplicates_contig_6712	ZO-1_1_(paired)_trimmed_(paired)_without_duplicates_contig_21093	ppt-miR1055	Putative agenet domain-containing protein / bromo-adjacent homology (BAH) domain-containing protein (cDNA clone:J033106K01, full insert sequence)	20.111	Cleavage
CA-1_1_(paired)_trimmed_(paired)_without_duplicates_contig_3445	ZO-1_1_(paired)_trimmed_(paired)_without_duplicates_contig_8491	osa-miR160a-3p	Putative auxin response factor ARF16	21.389	Cleavage
CA-1_1_(paired)_trimmed_(paired)_without_duplicates_contig_28914	ZO-1_1_(paired)_trimmed_(paired)_without_duplicates_contig_10613	zma-miR319b-5p	Putative callose synthase 1 catalytic subunit	14.83	Translation
CA-1_1_(paired)_trimmed_(paired)_without_duplicates_contig_23852	ZO-1_1_(paired)_trimmed_(paired)_without_duplicates_contig_30513	osa-miR2122	Putative far-red impaired response protein	13.036	Translation
CA-1_1_(paired)_trimmed_(paired)_without_duplicates_contig_15348	ZO-1_1_(paired)_trimmed_(paired)_without_duplicates_contig_7089	ppt-miR1040	Putative fibrillarin	22.541	Translation
CA-1_1_(paired)_trimmed_(paired)_without_duplicates_contig_7202	ZO-1_1_(paired)_trimmed_(paired)_without_duplicates_contig_2569	mtr-miR2089-3p	Putative hydroxyproline-rich glycoprotein (cDNA clone:J013002L11, full insert sequence)	23.092	Cleavage
CA-1_1_(paired)_trimmed_(paired)_without_duplicates_contig_32507	ZO-1_1_(paired)_trimmed_(paired)_without_duplicates_contig_10614	ath-miR159a	Putative NAM (No apical meristem) protein	18.91	Cleavage
CA-1_1_(paired)_trimmed_(paired)_without_duplicates_contig_29014	ZO-1_1_(paired)_trimmed_(paired)_without_duplicates_contig_15357	mtr-miR2594a	Putative RNA-binding protein homolog	21.043	Cleavage
CA-1_1_(paired)_trimmed_(paired)_without_duplicates_contig_26793	ZO-1_1_(paired)_trimmed_(paired)_without_duplicates_contig_14867	ath-miR156b	Putative uncharacterized protein	9.692	Cleavage
CA-1_1_(paired)_trimmed_(paired)_without_duplicates_contig_29076	ZO-1_1_(paired)_trimmed_(paired)_without_duplicates_contig_9133	osa-miR444a-3p.2	Putative uncharacterized protein (Fragment)	17.234	Cleavage
CA-1_1_(paired)_trimmed_(paired)_without_duplicates_contig_14265	ZO-1_1_(paired)_trimmed_(paired)_without_duplicates_contig_23629	aly-miR163-3p.2	Putative uncharacterized protein At3g08640 (Putative uncharacterized protein F17O14.11) (Uncharacterized protein)	17.284	Cleavage
CA-1_1_(paired)_trimmed_(paired)_without_duplicates_contig_25281	ZO-1_1_(paired)_trimmed_(paired)_without_duplicates_contig_23483	ppt-miR901	Putative uncharacterized protein AT4g30240 (Putative uncharacterized protein F9N11.90)	17.66	Cleavage
CA-1_1_(paired)_trimmed_(paired)_without_duplicates_contig_18784	ZO-1_1_(paired)_trimmed_(paired)_without_duplicates_contig_12854	osa-miR169f.2	Putative uncharacterized protein OJ1217B09.18	19.351	Cleavage
CA-1_1_(paired)_trimmed_(paired)_without_duplicates_contig_35612	ZO-1_1_(paired)_trimmed_(paired)_without_duplicates_contig_10196	mtr-miR2680a	Putative uncharacterized protein Sb01g004400	13.036	Translation
CA-1_1_(paired)_trimmed_(paired)_without_duplicates_contig_10273	ZO-1_1_(paired)_trimmed_(paired)_without_duplicates_contig_8728	ppt-miR1054	Putative uncharacterized protein Sb01g009130	18.947	Cleavage
CA-1_1_(paired)_trimmed_(paired)_without_duplicates_contig_6172	ZO-1_1_(paired)_trimmed_(paired)_without_duplicates_contig_1421	mtr-miR1510b-3p	Putative uncharacterized protein Sb01g010170	18.083	Cleavage
CA-1_1_(paired)_trimmed_(paired)_without_duplicates_contig_21237	ZO-1_1_(paired)_trimmed_(paired)_without_duplicates_contig_9064	pta-miR156a	Putative uncharacterized protein Sb01g033020	22.133	Cleavage
CA-1_1_(paired)_trimmed_(paired)_without_duplicates_contig_2244	ZO-1_1_(paired)_trimmed_(paired)_without_duplicates_contig_975	osa-miR821a	Putative uncharacterized protein Sb01g035310	22.541	Translation
CA-1_1_(paired)_trimmed_(paired)_without_duplicates_contig_20162	ZO-1_1_(paired)_trimmed_(paired)_without_duplicates_contig_18201	ppt-miR1216	Putative uncharacterized protein Sb01g038270	15.048	Cleavage
CA-1_1_(paired)_trimmed_(paired)_without_duplicates_contig_32968	ZO-1_1_(paired)_trimmed_(paired)_without_duplicates_contig_4009	ath-miR390a	Putative uncharacterized protein Sb01g040010	16.386	Cleavage
CA-1_1_(paired)_trimmed_(paired)_without_duplicates_contig_3148	ZO-1_1_(paired)_trimmed_(paired)_without_duplicates_contig_3132	zma-miR399c-5p	Putative uncharacterized protein Sb01g040920	19.83	Cleavage
CA-1_1_(paired)_trimmed_(paired)_without_duplicates_contig_17793	ZO-1_1_(paired)_trimmed_(paired)_without_duplicates_contig_23251	aly-miR835-3p	Putative uncharacterized protein Sb01g041900	10.515	Cleavage
CA-1_1_(paired)_trimmed_(paired)_without_duplicates_contig_15241	ZO-1_1_(paired)_trimmed_(paired)_without_duplicates_contig_8808	cre-miR913-3p	Putative uncharacterized protein Sb01g043600	17.061	Cleavage
CA-1_1_(paired)_trimmed_(paired)_without_duplicates_contig_24367	ZO-1_1_(paired)_trimmed_(paired)_without_duplicates_contig_22343	osa-miR1855	Putative uncharacterized protein Sb02g031100	20.247	Cleavage
CA-1_1_(paired)_trimmed_(paired)_without_duplicates_contig_20922	ZO-1_1_(paired)_trimmed_(paired)_without_duplicates_contig_4470	cre-miR1159.1	Putative uncharacterized protein Sb02g032870	19.392	Cleavage
CA-1_1_(paired)_trimmed_(paired)_without_duplicates_contig_15296	ZO-1_1_(paired)_trimmed_(paired)_without_duplicates_contig_1212	ath-miR420	Putative uncharacterized protein Sb03g027920	13.779	Cleavage
CA-1_1_(paired)_trimmed_(paired)_without_duplicates_contig_12214	ZO-1_1_(paired)_trimmed_(paired)_without_duplicates_contig_6358	cre-miR1156.2	Putative uncharacterized protein Sb03g031230	18.881	Translation
CA-1_1_(paired)_trimmed_(paired)_without_duplicates_contig_34092	ZO-1_1_(paired)_trimmed_(paired)_without_duplicates_contig_24692	ppt-miR1078	Putative uncharacterized protein Sb03g043070	17.7	Cleavage
CA-1_1_(paired)_trimmed_(paired)_without_duplicates_contig_13277	ZO-1_1_(paired)_trimmed_(paired)_without_duplicates_contig_13831	cre-miR1153-5p.2	Putative uncharacterized protein Sb04g017420	21.968	Cleavage
CA-1_1_(paired)_trimmed_(paired)_without_duplicates_contig_6999	ZO-1_1_(paired)_trimmed_(paired)_without_duplicates_contig_11683	zma-miR399e-5p	Putative uncharacterized protein Sb04g023640	19.46	Cleavage
CA-1_1_(paired)_trimmed_(paired)_without_duplicates_contig_8801	ZO-1_1_(paired)_trimmed_(paired)_without_duplicates_contig_19378	osa-miR1861g	Putative uncharacterized protein Sb04g028010	14.465	Cleavage
CA-1_1_(paired)_trimmed_(paired)_without_duplicates_contig_29497	ZO-1_1_(paired)_trimmed_(paired)_without_duplicates_contig_22854	ppt-miR902h-5p	Putative uncharacterized protein Sb05g025520	15.107	Translation
CA-1_1_(paired)_trimmed_(paired)_without_duplicates_contig_35167	ZO-1_1_(paired)_trimmed_(paired)_without_duplicates_contig_28654	aly-miR3441-5p.1	Putative uncharacterized protein Sb06g015125 (Fragment)	22.02	Cleavage
CA-1_1_(paired)_trimmed_(paired)_without_duplicates_contig_35633	ZO-1_1_(paired)_trimmed_(paired)_without_duplicates_contig_17951	esi-miR3465-5p	Putative uncharacterized protein Sb06g022180	22.541	Cleavage
CA-1_1_(paired)_trimmed_(paired)_without_duplicates_contig_7973	ZO-1_1_(paired)_trimmed_(paired)_without_duplicates_contig_6333	ath-miR169d	Putative uncharacterized protein Sb06g024280	18.698	Translation
CA-1_1_(paired)_trimmed_(paired)_without_duplicates_contig_824	ZO-1_1_(paired)_trimmed_(paired)_without_duplicates_contig_9900	zma-miR164b-3p	Putative uncharacterized protein Sb06g024880	15.222	Cleavage
CA-1_1_(paired)_trimmed_(paired)_without_duplicates_contig_27959	ZO-1_1_(paired)_trimmed_(paired)_without_duplicates_contig_9193	gma-miR1520d	Putative uncharacterized protein Sb06g032810	23.475	Cleavage
CA-1_1_(paired)_trimmed_(paired)_without_duplicates_contig_15394	ZO-1_1_(paired)_trimmed_(paired)_without_duplicates_contig_27512	aly-miR167c-3p	Putative uncharacterized protein Sb07g000270	24.387	Cleavage
CA-1_1_(paired)_trimmed_(paired)_without_duplicates_contig_19357	ZO-1_1_(paired)_trimmed_(paired)_without_duplicates_contig_20906	zma-miR393a-3p	Putative uncharacterized protein Sb07g028610	13.121	Translation
CA-1_1_(paired)_trimmed_(paired)_without_duplicates_contig_317	ZO-1_1_(paired)_trimmed_(paired)_without_duplicates_contig_8085	ppt-miR1039-5p	Putative uncharacterized protein Sb08g022930	22.541	Translation
CA-1_1_(paired)_trimmed_(paired)_without_duplicates_contig_32967	ZO-1_1_(paired)_trimmed_(paired)_without_duplicates_contig_18099	smo-miR1094a	Putative uncharacterized protein Sb08g023160	21.389	Cleavage
CA-1_1_(paired)_trimmed_(paired)_without_duplicates_contig_10307	ZO-1_1_(paired)_trimmed_(paired)_without_duplicates_contig_38	zma-miR159g-5p	Putative uncharacterized protein Sb09g002540	13.392	Translation
CA-1_1_(paired)_trimmed_(paired)_without_duplicates_contig_11576	ZO-1_1_(paired)_trimmed_(paired)_without_duplicates_contig_13774	osa-miR396e-3p	Putative uncharacterized protein Sb10g026810	15.879	Translation
CA-1_1_(paired)_trimmed_(paired)_without_duplicates_contig_3873	ZO-1_1_(paired)_trimmed_(paired)_without_duplicates_contig_1439	osa-miR1854-5p	Ribonucleoprotein, chloroplast, putative	18.733	Cleavage
CA-1_1_(paired)_trimmed_(paired)_without_duplicates_contig_32120	ZO-1_1_(paired)_trimmed_(paired)_without_duplicates_contig_9503	smo-miR1083	Ribosomal protein L2	18.201	Translation
CA-1_1_(paired)_trimmed_(paired)_without_duplicates_contig_116	ZO-1_1_(paired)_trimmed_(paired)_without_duplicates_contig_24939	ath-miR837-3p	RNA polymerase beta subunit (Fragment)	14.128	Cleavage
CA-1_1_(paired)_trimmed_(paired)_without_duplicates_contig_4675	ZO-1_1_(paired)_trimmed_(paired)_without_duplicates_contig_4674	smo-miR1100	RNA polymerase sigma factor rpoD, putative	17.95	Cleavage
CA-1_1_(paired)_trimmed_(paired)_without_duplicates_contig_17876	ZO-1_1_(paired)_trimmed_(paired)_without_duplicates_contig_11981	aly-miR4222	RNA-binding protein, putative	22.36	Cleavage
CA-1_1_(paired)_trimmed_(paired)_without_duplicates_contig_29142	ZO-1_1_(paired)_trimmed_(paired)_without_duplicates_contig_7488	zma-miR399d-5p	RPM1-interacting protein 4	21.389	Cleavage
CA-1_1_(paired)_trimmed_(paired)_without_duplicates_contig_1122	ZO-1_1_(paired)_trimmed_(paired)_without_duplicates_contig_1182	zma-miR171l-5p	S-adenosylmethionine synthase (AdoMet synthase) (EC 2.5.1.6) (Methionine adenosyltransferase) (MAT)	13.865	Cleavage
CA-1_1_(paired)_trimmed_(paired)_without_duplicates_contig_17204	ZO-1_1_(paired)_trimmed_(paired)_without_duplicates_contig_5075	osa-miR171i-5p	S-adenosylmethionine synthase (EC 2.5.1.6)	19.837	Cleavage
CA-1_1_(paired)_trimmed_(paired)_without_duplicates_contig_24509	ZO-1_1_(paired)_trimmed_(paired)_without_duplicates_contig_8095	aly-miR773b-3p	Serine carboxypeptidase (Carboxypeptidase D), putative (EC 3.4.16.6)	22.498	Cleavage
CA-1_1_(paired)_trimmed_(paired)_without_duplicates_contig_22120	ZO-1_1_(paired)_trimmed_(paired)_without_duplicates_contig_17590	ath-miR2111a-5p	Squamosa promoter-binding-like protein 9	15.744	Cleavage
CA-1_1_(paired)_trimmed_(paired)_without_duplicates_contig_3512	ZO-1_1_(paired)_trimmed_(paired)_without_duplicates_contig_17705	ahy-miR3508	TATA-box-binding protein (TATA sequence-binding protein) (TBP) (TATA-binding factor) (TATA-box factor) (Transcription initiation factor TFIID TBP subunit)	20.643	Cleavage
CA-1_1_(paired)_trimmed_(paired)_without_duplicates_contig_1657	ZO-1_1_(paired)_trimmed_(paired)_without_duplicates_contig_10809	mtr-miR2675a	Tetratricopeptide repeat (TPR)-containing protein-like	15.185	Cleavage
CA-1_1_(paired)_trimmed_(paired)_without_duplicates_contig_4782	ZO-1_1_(paired)_trimmed_(paired)_without_duplicates_contig_8536	aly-miR4238	Thioredoxin reductase (EC 1.8.1.9)	13.953	Cleavage
CA-1_1_(paired)_trimmed_(paired)_without_duplicates_contig_13272	ZO-1_1_(paired)_trimmed_(paired)_without_duplicates_contig_11542	zma-miR398a-3p	Transcription factor	21.569	Translation
CA-1_1_(paired)_trimmed_(paired)_without_duplicates_contig_17338	ZO-1_1_(paired)_trimmed_(paired)_without_duplicates_contig_7784	ppt-miR1039-3p	Transcription factor (Fragment)	21.885	Translation
CA-1_1_(paired)_trimmed_(paired)_without_duplicates_contig_18716	ZO-1_1_(paired)_trimmed_(paired)_without_duplicates_contig_24612	aly-miR839-3p	Transcription factor bHLH112	16.902	Cleavage
CA-1_1_(paired)_trimmed_(paired)_without_duplicates_contig_6168	ZO-1_1_(paired)_trimmed_(paired)_without_duplicates_contig_4122	ath-miR830-5p	Transcription factor MYC7E (Fragment)	19.215	Translation
CA-1_1_(paired)_trimmed_(paired)_without_duplicates_contig_35405	ZO-1_1_(paired)_trimmed_(paired)_without_duplicates_contig_18644	ath-miR399e	Transcription factor WRKY (Transcription factor WRKY19)	18.794	Cleavage
CA-1_1_(paired)_trimmed_(paired)_without_duplicates_contig_9471	ZO-1_1_(paired)_trimmed_(paired)_without_duplicates_contig_5620	aly-miR4229	Transcription factor/ transcription initiation factor	6.576	Cleavage
CA-1_1_(paired)_trimmed_(paired)_without_duplicates_contig_975	ZO-1_1_(paired)_trimmed_(paired)_without_duplicates_contig_210	osa-miR395b	Translation initiation factor	24.849	Translation
CA-1_1_(paired)_trimmed_(paired)_without_duplicates_contig_27047	ZO-1_1_(paired)_trimmed_(paired)_without_duplicates_contig_6056	osa-miR820a	tRNA wybutosine-synthesizing protein 1 homolog	15.906	Cleavage
CA-1_1_(paired)_trimmed_(paired)_without_duplicates_contig_15420	ZO-1_1_(paired)_trimmed_(paired)_without_duplicates_contig_684	ath-miR851-5p	Tubulin beta-4 chain (Beta-4-tubulin)	6.165	Cleavage
CA-1_1_(paired)_trimmed_(paired)_without_duplicates_contig_17711	ZO-1_1_(paired)_trimmed_(paired)_without_duplicates_contig_17133	gma-miR1536	Ubiquinone biosynthesis protein COQ4 homolog, mitochondrial (Coenzyme Q biosynthesis protein 4 homolog)	15.145	Cleavage
CA-1_1_(paired)_trimmed_(paired)_without_duplicates_contig_18644	ZO-1_1_(paired)_trimmed_(paired)_without_duplicates_contig_3927	osa-miR1847.1	UTP--glucose-1-phosphate uridylyltransferase (EC 2.7.7.9) (UDP-glucose pyrophosphorylase) (UDPGP) (UGPase)	15.869	Cleavage
CA-1_1_(paired)_trimmed_(paired)_without_duplicates_contig_1594	ZO-1_1_(paired)_trimmed_(paired)_without_duplicates_contig_25622	aly-miR868-5p	WRKY transcription factor 8	9.746	Translation
CA-1_1_(paired)_trimmed_(paired)_without_duplicates_contig_10552	ZO-1_1_(paired)_trimmed_(paired)_without_duplicates_contig_11081	aly-miR408-5p	Zinc finger (ZPR1 type) family protein	22.19	Cleavage
